# Supplementary material for: Comparative Transcriptome Analysis of Two Root-Feeding Grape Phylloxera (D. vitifoliae) Lineages Feeding on a Rootstock and V. vinifera
Source: Insects. 2020 Oct 12;11(10):691. doi: 10.3390/insects11100691 (PMC7601026; doi:10.3390/insects11100691)
Supplement: Supplementary file 1 [file insects-11-00691-s001.zip]

Archive with 9 entries (8 files):
- insects-953022- supplementary/
- insects-953022- supplementary/Figure_S1.tif
- insects-953022- supplementary/Figure_S2.tif
- insects-953022- supplementary/File_S1.xlsx
- insects-953022- supplementary/File_S2.xlsx
- insects-953022- supplementary/File_S3.xlsx
- insects-953022- supplementary/File_S4.xlsx
- insects-953022- supplementary/insects-953022.xlsx
- insects-953022- supplementary/Supplementary_Materials-Fig_S1-S2_Table_S1.docx
