# Supplementary material for: Comparative Transcriptome Analysis of Two Root-Feeding Grape Phylloxera (D. vitifoliae) Lineages Feeding on a Rootstock and V. vinifera
Source: Insects. 2020 Oct 12;11(10):691. doi: 10.3390/insects11100691 (PMC7601026; doi:10.3390/insects11100691)
Supplement: Supplementary file 1 [file insects-11-00691-s001.zip › insects-953022- supplementary/File_S1.xlsx]

## Sheet: 1a DEGs larval stages
Additional File 1a. Differentially expressed genes between larval stages
Gene ID [44]	Functional Annotation	Biotype A (L2-L3 vesus L1)		Biotype C (L2-L3 vesus L1)
		Log2FC	Adj-p-value	Log2FC	Adj-p-value
DV3000008	Unknown/No Hit			-1.19321	0.0105904
DV3000010	centrosomal of 135 kDa isoform X1	0.884885	0.00617446	0.652757	8.57326e-06
DV3000011.2	macrophage migration inhibitory factor homolog	0.579328	0.00984939	0.966884	0.00123006
DV3000012.2	calnexin	1.20837	2.67048e-14	1.17292	5.61363e-15
DV3000013.2	probable splicing factor arginine/serine-rich 7	1.14301	3.80219e-06	1.09244	3.9728e-16
DV3000014.2	DNA-directed RNA polymerases I and III subunit RPAC1	0.655369	0.0208588
DV3000018	short-chain dehydrogenase reductase family 16C member 6-like	6.119	8.45507e-29	5.0159	5.6648e-19
DV3000022	Unknown/No Hit	0.828686	0.0226249	1.81935	6.37903e-10
DV3000023	Unknown/No Hit	-4.76119	8.75045e-38	-5.06192	4.17915e-64
DV3000024	Unknown/No Hit	0.987151	0.0079121	1.67532	6.45785e-11
DV3000025	Unknown/No Hit	1.66382	0.00304004	2.57446	7.211e-13
DV3000026	organic cation transporter -like isoform X1	-0.642474	0.00821218	-0.968866	4.98296e-05
DV3000027	Unknown/No Hit	-1.88819	5.48462e-07	-1.97652	8.56832e-11
DV3000029	probable Xaa-Pro aminopeptidase 3	0.662923	0.000325139	0.869087	2.8675e-05
DV3000031	Unknown/No Hit			-0.426578	0.0188478
DV3000032	CG3085	-1.98942	0.0100451	-1.4766	0.00573801
DV3000033	cat eye syndrome critical region 6 homolog	-0.626557	0.0263423
DV3000034	general transcriptional corepressor trfA isoform X2	0.674903	0.00726115
DV3000035	Unknown/No Hit	-0.751506	0.0120824	-0.47744	0.00332541
DV3000036	SH2B adapter 1 isoform X2			-0.96517	1.19148e-09
DV3000037.2	Chitin-binding protein CBP001	2.40254	4.46285e-05	1.73581	0.000373058
DV3000040	Unknown/No Hit	-2.29838	3.93341e-08	-2.12801	3.13362e-06
DV3000041	zinc finger BED domain-containing 1-like			-2.21372	0.00936159
DV3000042.2	E3 ubiquitin-protein ligase HERC2			-0.605951	0.0227772
DV3000043.2	hunchback	1.49508	0.0127227
DV3000044	26S proteasome non-ATPase regulatory subunit 05	0.591815	0.00109858	0.729546	0.000129837
DV3000048	innexin shaking-B			0.894104	1.57211e-05
DV3000049	Unknown/No Hit	1.70328	0.000110002	1.5848	3.60535e-07
DV3000050	cyclic nucleotide-binding domain-containing 2	-3.66299	6.13816e-06	-4.62135	9.53079e-10
DV3000051	GTPase-activating Rap Ran-GAP domain 3 isoform X3	-2.92179	1.04876e-10	-2.39538	4.27183e-09
DV3000053	Unknown/No Hit	-1.83846	6.2778e-09	-2.75914	4.1758e-19
DV3000054	GTPase-activating Rap Ran-GAP domain 3	-1.52589	6.09188e-05	-1.28742	2.12881e-06
DV3000055	Unknown/No Hit	-1.7872	8.621e-10	-1.94253	2.45475e-11
DV3000056	GTPase-activating Rap Ran-GAP domain 3 isoform X3	-1.67952	6.10379e-19	-1.72467	1.40611e-32
DV3000057	zinc finger 391	1.10512	0.000146907	0.849441	2.3236e-05
DV3000061	sorting nexin-12	-0.475165	0.021105
DV3000067	DNA mismatch repair Msh6	1.67031	1.13059e-08	1.23677	1.00075e-09
DV3000071	CAP-Gly domain-containing linker 1 isoform X2	-2.37487	7.80084e-45	-1.77811	2.59533e-22
DV3000072	ATP-dependent RNA helicase SUV3 mitochondrial	0.447505	0.00771516	0.602398	5.98467e-05
DV3000073	transmembrane 39A-like	-0.494938	0.0499051	-0.55208	0.00316563
DV3000074	probable cysteine--tRNA mitochondrial			-0.473759	0.0415947
DV3000078	Serine threonine- kinase TAO1	-0.515028	0.0258241	-0.620181	9.09732e-05
DV3000079	RNA-binding NOB1			0.804374	0.0287388
DV3000081	mitochondrial inner membrane protease subunit 1			0.761016	0.000471796
DV3000083	transmembrane 134	0.69588	0.00872347	0.533548	0.011433
DV3000085	probable tRNA(His) guanylyltransferase	0.559822	0.0133329	0.387677	0.0420479
DV3000086	thioredoxin 1	0.594023	0.000407392	0.753585	2.25354e-06
DV3000088	Unknown/No Hit	2.2769	3.22645e-12	2.07303	4.06515e-27
DV3000089	unc-93 homolog A	-2.78669	1.17899e-10	-2.49128	5.51005e-19
DV3000090	spinster homolog 1	-0.942164	0.0423392	-1.48723	0.000232976
DV3000091	tyramine receptor 1 isoform X2	0.552167	0.00413789
DV3000092.2	Olfactory receptor co-receptor	-3.85334	1.54287e-43	-3.44328	3.1652e-54
DV3000093	transcription factor Sp4-like isoform X1	-0.957186	7.82784e-09	-1.15225	2.37912e-14
DV3000097	cytokine-inducible SH2-containing -like			0.643059	0.00770176
DV3000098	eukaryotic translation initiation factor 3 subunit D	1.03381	5.9908e-06	0.732269	7.26666e-11
DV3000099	probable low-specificity L-threonine aldolase 2			-0.784481	0.0233711
DV3000100	actin-5C	1.26994	4.50113e-18	1.0449	2.02722e-08
DV3000101	serine threonine- kinase 11-interacting isoform X2	-0.47128	0.00496409
DV3000102	tumor p53-inducible nuclear 2	-1.87936	7.00767e-29	-1.17764	1.63649e-06
DV3000103	Unknown/No Hit	-2.07925	0.000132472	-3.0675	4.35487e-08
DV3000104	Unknown/No Hit			-2.04312	3.05069e-05
DV3000107	unconventional myosin-Ia	-1.48501	2.52796e-11	-1.2093	2.24504e-08
DV3000108	CAP-Gly domain-containing linker 1 isoform X2			1.56713	0.000123597
DV3000109	mitochondrial import inner membrane translocase subunit Tim17-B	0.576947	0.0244844	0.536825	0.0153217
DV3000111	ATP-dependent RNA helicase DDX54			-0.319117	0.0200038
DV3000112	troponin skeletal muscle isoform X1	-0.821382	0.00225156
DV3000115	achaete-scute homolog 1a-like	-1.75546	1.55364e-05	-1.54428	1.11242e-11
DV3000116	phosphatidate mitochondrial	0.951416	0.00471864	0.964964	0.00334306
DV3000117	Unknown/No Hit	-3.50763	1.92929e-06	-3.63495	4.07692e-10
DV3000120	head-specific guanylate cyclase	-2.96644	1.07263e-12	-2.76445	2.55814e-21
DV3000121	head-specific guanylate cyclase	-3.73194	5.96471e-11	-2.83191	2.11729e-09
DV3000122	head-specific guanylate cyclase	-3.13916	3.45681e-11	-2.52154	2.48945e-31
DV3000123	head-specific guanylate cyclase	-3.26526	7.22143e-05	-1.80924	0.00306196
DV3000124	retinol dehydrogenase 12-like	1.48847	4.69071e-08	1.76676	9.90953e-24
DV3000125	guanylate cyclase soluble subunit beta-1	-3.27114	1.16714e-20	-2.89927	3.35879e-38
DV3000126	Ankyrin repeat and SOCS box 17	-2.9666	3.62861e-06	-2.12298	1.06923e-10
DV3000127	glutaredoxin domain-containing cysteine-rich CG31559-like	2.08135	5.98903e-06	2.33133	1.0928e-21
DV3000128	CD2 antigen cytoplasmic tail-binding 2 homolog			0.461871	0.0303952
DV3000129	GPI transamidase component PIG-S			0.394116	0.0447287
DV3000130	anaphase-promoting complex subunit 04	1.63639	1.86426e-11	1.2323	2.20145e-12
DV3000131	fibroblast growth factor receptor-like	-1.30996	0.000739921
DV3000132	Bardet-Biedl syndrome 7	-1.29534	1.12294e-05	-0.883454	6.46517e-07
DV3000133.2	Predicted Effector 54-1612710	6.31031	6.05961e-18	4.24919	9.50222e-14
DV3000136	proton-coupled amino acid transporter pathetic isoform X1	-0.833418	1.04164e-08	-0.989041	0.000140488
DV3000137	outer dense fiber 3-like isoform X1	-0.833819	0.000667476	-1.03322	2.06437e-05
DV3000138	FK506-binding 59-like	0.505577	0.0316706	0.599965	6.61948e-05
DV3000139	myotubularin-related 3 isoform X1	-0.582661	0.000204847	-0.549055	0.000597775
DV3000140	eukaryotic translation initiation factor 4E transporter	1.50141	0.00382172	1.17961	9.09947e-08
DV3000142	DGCR14 homolog			-0.746034	2.77701e-06
DV3000143	Macrophage migration inhibitory factor	7.36523	1.53504e-26	8.01722	3.88189e-42
DV3000144	macrophage migration inhibitory factor	2.39217	2.79827e-13	3.78857	2.35996e-28
DV3000145	macrophage migration inhibitory factor	4.84895	3.78058e-10	6.32324	1.33158e-64
DV3000146	macrophage migration inhibitory factor	5.07755	7.2656e-11	6.64523	6.76282e-60
DV3000147	calmodulin 4			0.691665	0.000679482
DV3000152	NEDD4 family-interacting 1	-0.661262	0.000826772	-0.756122	0.000356662
DV3000153	Unknown/No Hit	1.82524	1.20819e-23	1.55431	3.68982e-06
DV3000154	glucose dehydrogenase [ quinone]-like	6.05583	3.70085e-32	6.74363	1.13717e-40
DV3000156	glucose dehydrogenase [ quinone]	4.43256	5.31829e-19	3.4145	0.000970949
DV3000157.1	Gustatory receptor 16	-3.51692	0.00232137
DV3000158	glucose dehydrogenase [ quinone]	4.23906	7.18483e-15	4.40578	1.44009e-22
DV3000161	glucose dehydrogenase [ quinone]	3.36158	1.3013e-15	3.12059	3.80218e-09
DV3000164	glucose dehydrogenase [ quinone]-like	3.01279	4.72941e-10	3.07472	1.60312e-07
DV3000166	glucose dehydrogenase [ quinone]-like	3.72855	9.20261e-08	3.10871	1.93779e-06
DV3000167	flotillin-2 isoform X1	0.605944	0.0217833	0.552779	0.000861133
DV3000169	eukaryotic translation initiation factor 3 subunit C	0.55249	0.00786819	0.604781	1.09651e-06
DV3000172	Unknown/No Hit	2.02231	0.040389
DV3000173.2	Unknown/No Hit	-1.71802	3.80529e-06	-1.0173	1.27359e-06
DV3000175.2	transcription unit protein	0.829796	0.00115432	0.744642	0.000129351
DV3000176	ETS translocation variant 1-like			-1.90712	0.000238549
DV3000179	Unknown/No Hit	-1.30364	8.00631e-10	-1.10455	1.93592e-08
DV3000180.2	valacyclovir hydrolase	1.5345	0.000567889	1.16176	3.51304e-06
DV3000183.2	Predicted Effector 6-195437	2.37553	1.13529e-09	2.01218	0.000161697
DV3000185	Adenylate cyclase type 8	-1.40781	9.72879e-06	-0.921433	0.00129099
DV3000186	Unknown/No Hit	-0.772089	0.00034659	-0.88103	7.9672e-05
DV3000187	Unknown/No Hit	-0.730775	0.00119523	-0.691155	0.000657999
DV3000188	single-stranded DNA-binding 3 isoform X2	-0.469574	0.00830608	-0.503112	0.000318486
DV3000189	Unknown/No Hit	1.70491	9.78073e-14	1.36841	1.12286e-08
DV3000190	and PH domain-containing 3-like	1.00368	1.17903e-06	0.774605	0.000201362
DV3000191	aurora kinase C-like	1.74035	0.000211385	0.807656	0.000908275
DV3000192.2	Odorant Binding Protein 02	-2.34176	8.93966e-09	-1.76438	2.80931e-24
DV3000193	leukocyte elastase inhibitor-like	-0.575765	0.033016	-0.553732	0.000129837
DV3000194	U1 small nuclear ribonucleo A	1.00656	6.78685e-06	0.791679	1.23486e-05
DV3000195	vinculin isoform X1	-0.944775	2.86423e-05	-0.974469	2.08676e-06
DV3000196	FK506-binding 2 isoform X2	1.70767	1.40749e-08	2.04712	7.34232e-28
DV3000197	Unknown/No Hit			-3.43816	0.0124169
DV3000198	NDRG3 isoform X2	-2.92648	1.66829e-13	-2.26077	1.76313e-29
DV3000199	Unknown/No Hit	2.96338	2.72854e-09	5.31364	9.44538e-05
DV3000200	glucose dehydrogenase [ quinone]-like	6.0627	1.05157e-26	5.47336	3.59779e-32
DV3000202.2	Predicted Effector 6-423750	8.64218	1.17073e-08	5.84625	0.0104958
DV3000203.2	Predicted Effector 6-450000	6.68861	0.00141209	6.17873	2.04317e-05
DV3000204.2	Chitinase CBP002	-1.31388	2.76297e-08	-1.58731	6.49381e-19
DV3000205	FH1 FH2 domain-containing 3 isoform X3	0.769826	0.00496719	1.24502	6.25046e-10
DV3000206	FH1 FH2 domain-containing 3 isoform X4	1.2262	0.00625542	0.910772	0.0221419
DV3000207	FH1 FH2 domain-containing 3 isoform X3			1.60124	1.77323e-13
DV3000213	triosephosphate isomerase	0.876855	2.50455e-05	1.57489	9.40354e-12
DV3000214	INO80 complex subunit C	0.598717	0.000170471	1.10011	0.000161302
DV3000216	DDI1 homolog 2	0.682508	0.00713287	0.76759	0.000332644
DV3000217	small integral membrane 14	-0.839968	0.00412861	-0.796558	1.97194e-06
DV3000218	Unknown/No Hit	-2.494	8.02267e-06	-1.81515	0.000133323
DV3000219	sodium-dependent dopamine transporter	-2.37753	1.87982e-13
DV3000221	amyloid -binding 2	-0.801328	0.000743517
DV3000222	neuferricin homolog	1.79893	9.13565e-10	1.41226	1.10189e-09
DV3000224	Unknown/No Hit	-2.31011	1.74528e-11	-1.89357	1.38081e-13
DV3000226	disulfide-isomerase	-0.717859	0.000483765	-0.94489	0.000128468
DV3000227.2	methyltransferase protein 22			0.95899	0.000663061
DV3000228.2	polycomb protein suz12-B	1.90405	2.96757e-13	2.04236	8.41539e-30
DV3000229	Unknown/No Hit	1.44304	0.00571787	1.69226	7.59355e-09
DV3000231	nucleolar 11	0.726844	0.0272484	0.560774	0.00693417
DV3000234	NFX1-type zinc finger-containing 1-like	2.39216	2.36509e-05	1.77285	1.17101e-16
DV3000235	Unknown/No Hit			-5.64026	0.0405759
DV3000237	Unknown/No Hit	4.64984	7.49685e-13	4.42764	3.96476e-41
DV3000239	A-kinase anchor mitochondrial			-0.42712	0.00710864
DV3000240	Unknown/No Hit	-2.6024	0.0392845	-2.16439	0.0138309
DV3000241	Unknown/No Hit	-2.12507	0.00799521	-2.74599	2.56786e-06
DV3000244	GON-4 isoform X3	-0.747582	1.08305e-05	-0.761899	1.07916e-10
DV3000246.2	kinase D-interacting substrate of 220 kDa	-0.418	0.0322077
DV3000252	CD63 antigen-like	-0.703956	0.00443738	-1.20772	3.32875e-14
DV3000253	alpha-ketoglutarate-dependent dioxygenase alkB homolog 4			0.430417	0.0108682
DV3000256	aldehyde dehydrogenase family 7 member A1 homolog	1.14843	2.83046e-11	1.08963	9.19158e-05
DV3000257	phosphatase and actin regulator 2 isoform X1	-0.624036	0.023376	-0.751928	5.03277e-05
DV3000258	phosphatase and actin regulator 2 isoform X2	-0.980174	1.01322e-06	-0.922831	9.12609e-08
DV3000259	Unknown/No Hit	-0.923436	0.0266608	-1.0812	2.12625e-07
DV3000261	LSM14 homolog B isoform X3	1.48604	0.000958072	1.28632	2.43206e-19
DV3000262	puromycin-sensitive aminopeptidase isoform X1	0.689866	0.000147801	0.569724	0.00161813
DV3000265	F-box only 32	-1.60455	6.85797e-25	-1.4468	1.85853e-11
DV3000266	Unknown/No Hit	-3.4353	0.0122627
DV3000267	acyl- thioesterase 1	1.46826	4.76485e-09	1.44242	5.03551e-14
DV3000268	reactive intermediate imine deaminase	4.79949	2.28684e-20	5.54987	3.12447e-78
DV3000269	ring-infected erythrocyte surface antigen-like	-2.11423	0.00808254	-1.47927	0.00524517
DV3000270	Usher syndrome type-1G like	-2.63508	5.00517e-19	-1.79847	3.92967e-24
DV3000273	ATP-dependent RNA helicase TDRD12	0.897519	5.34661e-05	0.946596	2.93066e-07
DV3000274	THO complex subunit 5 homolog	0.621722	0.015114	0.570889	0.000290706
DV3000276	MOB kinase activator-like 4			0.363339	0.0119648
DV3000278	tyrosine decarboxylase	-1.70068	1.62567e-12	-1.56613	8.17779e-14
DV3000279	diuretic hormone receptor-like isoform X1	-3.04949	0.00100938	-2.78661	4.08647e-08
DV3000280	diuretic hormone receptor-like isoform X1	-3.73302	3.01397e-05	-2.85918	1.85907e-13
DV3000281	diuretic hormone receptor-like isoform X1	-3.03488	3.14647e-15	-2.81478	6.25882e-41
DV3000282.2	diuretic hormone receptor	-0.877567	0.00146373	-0.991127	0.000753158
DV3000283	Unknown/No Hit	2.36153	0.000830383	2.13193	0.00581313
DV3000285.2	UDP-glycosyltransferase_01	-0.667488	0.000310387	-0.731814	9.34262e-07
DV3000286	chorion peroxidase	2.83555	1.82597e-22	3.76103	9.08869e-26
DV3000288	chorion peroxidase	3.57193	4.53905e-13	5.64817	1.48724e-85
DV3000289	chorion peroxidase	3.65767	4.503e-08	4.6651	1.77054e-46
DV3000296	zinc finger MYM-type 1-like	-2.40643	0.0118722
DV3000298	ABC transporter F family member 4-like isoform X1	2.74997	7.32312e-09	2.52175	1.08463e-53
DV3000300	85 88 kDa calcium-independent phospholipase A2	-0.649524	0.00016437
DV3000301.2	Unknown/No Hit	-3.3257	1.07295e-16	-3.14723	2.96545e-40
DV3000304	transcription factor Sox-10-like			-0.53775	0.0295791
DV3000305.2	myrosinase-4	3.53335	1.80748e-15	3.63932	5.43415e-87
DV3000306	ribosomal RNA small subunit methyltransferase NEP1	0.570256	0.0115999	0.547286	0.00482328
DV3000307.2	myosinase-3	4.322	1.55862e-23	4.92709	6.39726e-69
DV3000308.2	myrosinase-2	0.933849	0.00292288	1.0978	0.000202323
DV3000309.2	myrosinase-1	3.66814	2.2176e-16	3.42195	7.77635e-69
DV3000311	glucose-6-phosphate isomerase	0.635415	0.00750497	0.72343	0.00131541
DV3000312	acyl- synthetase family member mitochondrial isoform X1	0.670899	0.00118675	1.07075	1.07804e-12
DV3000313	tRNA (guanine(37)-N1)-methyltransferase	0.600389	0.0404374	0.558611	8.01512e-05
DV3000315	Msr- isoform D			0.690529	0.00449014
DV3000316	heparan sulfate 2-O-sulfotransferase pipe	2.28435	3.29345e-08	2.74768	1.41266e-24
DV3000319	ATP synthase subunit mitochondrial	0.791717	0.000696442	1.61886	1.12123e-14
DV3000321	prohormone-1 isoform X1	-2.47433	3.88351e-10	-2.024	4.59884e-16
DV3000322	Unknown/No Hit			0.729038	0.000259874
DV3000326	RNA-directed DNA polymerase from mobile element jockey-like			-3.08481	0.000607261
DV3000327	RNA-directed DNA polymerase from mobile element jockey-like			-2.82046	0.00187383
DV3000328	RNA-directed DNA polymerase from mobile element jockey-like			-2.52501	5.87221e-05
DV3000330	Unknown/No Hit	-1.81292	1.10933e-06	-1.34449	1.30225e-06
DV3000331.2	vigilin	0.844265	0.00583403	0.617148	1.55185e-05
DV3000332	coiled-coil-helix-coiled-coil-helix domain-containing 1	0.691792	0.000980463	0.89456	1.23907e-05
DV3000333	UDP-N-acetylglucosamine--peptide N-acetylglucosaminyltransferase 110 kDa subunit isoform X2	1.0246	6.45325e-05	0.792592	0.000102087
DV3000334	thymidine phosphorylase	4.28902	1.12712e-24	4.45339	1.64952e-70
DV3000335	diacyglycerol O-acyltransferase MT1809	-2.1043	1.08233e-18	-1.58163	6.2261e-13
DV3000336	insulin receptor substrate 1	-1.46016	4.74193e-23	-1.80776	4.27291e-17
DV3000337	succinate dehydrogenase [ubiquinone] flavo mitochondrial	0.643065	0.0052862	0.87223	4.43117e-06
DV3000340	nucleoside diphosphate-linked moiety X motif 8			0.412111	0.0356086
DV3000341	myeloid leukemia factor isoform X2	0.417542	0.0330847	0.411923	0.0164074
DV3000342	Unknown/No Hit	0.673036	9.69518e-05	1.38914	9.05034e-34
DV3000343	Fer3-like			-2.09032	1.85101e-10
DV3000344	cytochrome b561-like	3.03066	3.31293e-62	3.02203	1.21923e-40
DV3000351	troponin C	-1.74251	8.55317e-05	-1.93189	9.35507e-06
DV3000355	transcription factor mitochondrial	0.893766	8.25879e-05	0.988126	0.000125078
DV3000356	graves disease carrier -like	1.23863	3.47097e-08	1.01615	6.67437e-12
DV3000357	NACHT and WD repeat domain-containing 2	-2.62638	8.53206e-12	-1.65578	1.54323e-09
DV3000359	OSCP1 isoform X1			-0.610305	0.0113542
DV3000362	gamma-aminobutyric acid receptor-associated	-1.17978	2.36799e-14	-0.726798	0.00860713
DV3000364	major facilitator superfamily domain-containing 6-like isoform X1	3.56923	1.54907e-18	4.56543	4.91643e-48
DV3000365	major facilitator superfamily domain-containing 6-like isoform X1	3.04726	7.2945e-07	5.32226	3.0867e-18
DV3000367	chloride channel 2 isoform X1	-0.6766	0.00373045	-0.79102	0.000282986
DV3000370	facilitated trehalose transporter Tret1 isoform X4	-0.805826	0.0360099	-1.58739	1.39477e-06
DV3000371	vesicle-associated membrane 2 isoform X1	-2.64047	1.02292e-08	-2.07343	4.82347e-25
DV3000372	26S proteasome non-ATPase regulatory subunit 14	0.758845	4.24127e-06	0.832351	3.17299e-07
DV3000373	COX assembly mitochondrial homolog	0.751148	0.00269535	1.22525	4.26713e-09
DV3000374	tRNA-splicing endonuclease subunit Sen2-1	0.566469	0.00608524	0.884024	1.23389e-08
DV3000382.1	Predicted Effector 8-859752			3.10838	1.71579e-07
DV3000386	Unknown/No Hit	1.59332	0.0187009	1.07118	0.000736828
DV3000387.2	Predicted Effector 8-926993	2.2319	6.10785e-13	2.17919	1.67661e-07
DV3000388.1	Predicted Effector 8-934885	2.88726	5.17921e-09	2.86517	2.18511e-13
DV3000390	Unknown/No Hit			-5.48104	0.0105313
DV3000392	pelota			0.307976	0.0467527
DV3000393	phosphatase 1F	0.698614	0.00487239	0.554788	0.0141361
DV3000394	piccolo isoform X1	0.69161	0.00085861	0.742601	5.95454e-05
DV3000395	nose resistant to fluoxetine 6-like	6.04685	1.58917e-21	5.03997	5.00324e-14
DV3000396	nose resistant to fluoxetine 6-like	6.3772	9.14709e-14	5.19008	4.00634e-12
DV3000398	Unknown/No Hit			-0.487755	0.0478219
DV3000399.1	ATP-binding cassette transporter sub-family C member 5	-1.82092	1.26565e-09	-2.05171	2.69852e-17
DV3000401	outspread isoform X1			0.559902	0.00663872
DV3000402	lymphokine-activated killer T-cell-originated kinase	2.45653	3.42974e-21	1.98922	3.17487e-23
DV3000403	ammonium transporter 1	1.11231	7.67747e-07	0.777911	0.000555228
DV3000407.2	serine arginine repetitive matrix 2 isoform X1	-2.52563	1.51669e-17	-2.10901	1.63619e-17
DV3000408	probable cardiolipin synthase (CMP-forming)	0.757654	0.00358982	0.784647	4.39118e-06
DV3000409	probable DNA replication complex GINS PSF2	1.68899	1.74838e-06	1.31517	1.76242e-07
DV3000412	Unknown/No Hit	-1.443	1.99723e-08	-1.61491	9.72778e-27
DV3000415	myrosinase 1-like	1.27918	4.17409e-05	1.64868	5.74883e-07
DV3000418	NEDD8	1.0268	8.259e-05	1.22226	2.89866e-05
DV3000422	fatty acyl- reductase 1-like	-2.15678	1.0404e-08	-2.49854	6.40903e-13
DV3000423	fatty acyl- reductase 1-like	-3.33169	1.71737e-28	-2.98011	1.61304e-16
DV3000424	fatty acyl- reductase 1-like	-1.49836	5.7055e-08	-0.77934	0.000224252
DV3000427	fatty acyl- reductase 1-like	0.87295	0.0235679	1.38399	0.00339169
DV3000428	Unknown/No Hit	3.58224	1.07474e-23	4.46649	5.29722e-25
DV3000429	G -coupled receptor kinase 2			-0.737971	0.000107446
DV3000434	Unknown/No Hit	6.88283	5.9263e-25	8.83773	1.07076e-13
DV3000435	mushroom body large-type Kenyon cell-specific 1-like	2.81165	0.000230492	8.48048	1.50517e-09
DV3000436	Unknown/No Hit			4.92277	0.0282101
DV3000437	osiris 6-like precursor	7.33942	6.30024e-31	8.56776	6.25801e-43
DV3000438	type II cytoskeletal 1-like	7.91502	2.89674e-29	10.0545	1.97362e-75
DV3000439	osiris 8 precursor	3.50191	2.16395e-20	3.02868	5.43079e-15
DV3000440	Unknown/No Hit	8.07202	2.02363e-34	8.25279	9.39523e-51
DV3000441	Unknown/No Hit	2.23532	0.0465	3.08964	0.010634
DV3000442	Unknown/No Hit	4.57598	2.58334e-21	2.86751	0.0164354
DV3000443	Unknown/No Hit	4.76184	8.02578e-21	4.558	6.40944e-25
DV3000444	transcription initiation factor IIA subunit 1	2.11012	0.000116209	1.96309	2.81344e-05
DV3000448	Unknown/No Hit	5.88148	8.03155e-51	4.47024	5.72351e-21
DV3000449	Unknown/No Hit	1.20881	0.0395097	1.37548	0.0331926
DV3000450	repressed by EFG1 1-like	-4.27439	9.89791e-08	-4.12189	1.41154e-17
DV3000451	nuclease HARBI1			-3.05248	0.0118187
DV3000452	DEAD-box ATP-dependent RNA helicase rde-12-like	3.39048	3.43038e-18	3.57614	4.06339e-16
DV3000454	osiris 16	4.55273	7.93787e-19	3.54148	1.37448e-11
DV3000455	Unknown/No Hit	6.35142	1.92162e-51	5.64678	1.03021e-06
DV3000457	Unknown/No Hit	3.01063	6.60324e-09	3.07065	6.98913e-14
DV3000458	aldehyde mitochondrial	1.77056	5.76059e-15	1.82501	1.20074e-21
DV3000459	charged multivesicular body 3	-0.636077	0.00158031
DV3000460	LYR motif-containing 5	0.498659	0.024492	0.820155	1.61833e-06
DV3000463	isoforms B C isoform X1	-2.53257	4.85173e-09	-1.98347	4.67268e-16
DV3000465	shootin-1			-0.560992	0.0170959
DV3000466	disintegrin and metallo ase domain-containing 9	-0.740298	0.00442896	-1.04856	4.18648e-05
DV3000468	probable sodium potassium calcium exchanger CG1090	-2.14418	1.02875e-18	-2.42707	3.17759e-16
DV3000470	zinc finger MYM-type 1-like	-2.52333	0.0129173
DV3000473	sex peptide receptor	-2.44899	2.6431e-07	-2.00013	5.28055e-13
DV3000474.1	Predicted Effector 75-765000	1.01869	0.0081671	0.825468	0.0493928
DV3000476.2	kinesin protein KIF12	-1.82548	1.54582e-07	-2.52496	6.44886e-17
DV3000480.2	DNA (cytosine-5)-methyltransferase 3A			-2.28551	7.25508e-32
DV3000482.2	attractin			-0.445813	0.0269574
DV3000483	nascent polypeptide-associated complex subunit alpha	1.13686	4.5094e-09	1.25588	4.70326e-07
DV3000485.2	mitotic apparatus protein p62	1.04634	9.0936e-06	1.02303	4.33825e-06
DV3000486.2	nucleotide exchange factor SIL1	-0.494818	0.00727757	-0.700004	1.38786e-05
DV3000488.2	replication protein A 32 kDa subunit-B	1.73253	5.6087e-12	1.42312	2.6472e-19
DV3000494	tyramine receptor 1-like	-2.11871	7.12269e-15	-1.6811	2.09082e-10
DV3000496	facilitated trehalose transporter Tret1-2 homolog isoform X1	-3.34847	0.0102055
DV3000497.2	facilitated trehalose transporter Tret1-2 homolog-a	1.6486	1.64081e-08	1.31144	3.40194e-09
DV3000503	Unknown/No Hit	1.49596	3.69933e-12	1.64429	1.40773e-16
DV3000504.2	facilitated trehalose transporter Tret1-2 homolog-b	0.974042	5.1153e-06	0.844194	3.84315e-06
DV3000507	facilitated trehalose transporter Tret1-2 homolog isoform X1			0.866115	0.00256472
DV3000508	facilitated trehalose transporter Tret1-2 homolog	2.22447	2.96106e-13	1.47407	1.4237e-06
DV3000509	facilitated trehalose transporter Tret1-2 homolog isoform X3	0.644039	0.0293573
DV3000510	facilitated trehalose transporter Tret1-2 homolog isoform X3	1.44311	5.96039e-06	0.705591	0.00163173
DV3000511	facilitated trehalose transporter Tret1-2 homolog isoform X3	1.54231	1.19847e-07	1.16867	0.00527269
DV3000512	Unknown/No Hit			1.17017	4.23838e-05
DV3000514	facilitated trehalose transporter Tret1-like	0.980389	0.00434245	0.979972	1.01187e-14
DV3000515	retinol dehydrogenase 14	2.42561	6.00392e-06	2.46859	3.71193e-15
DV3000517	BCCIP homolog	0.862568	0.00186432	0.670098	0.000160675
DV3000518	high mobility group B1-like	2.04402	4.36071e-32	2.19503	1.58046e-14
DV3000519	coatomer subunit gamma	0.338448	0.0442875	0.405993	0.00620284
DV3000520	coatomer subunit delta			0.430964	0.0129924
DV3000521	mediator of RNA polymerase II transcription subunit 29	0.983672	0.002683	0.606964	0.00622741
DV3000523.2	calcium-dependent protein kinase C	-0.435506	0.0242511	-0.41133	0.0215257
DV3000524	peptide transporter family 1-like isoform X1			0.96345	2.61946e-05
DV3000527	FRA10AC1 homolog			0.737606	0.000165682
DV3000528	CUE domain-containing 1	-2.81955	5.0061e-15	-2.38631	5.84826e-37
DV3000531.2	ADP-ribosylation factor-binding protein GGA1	-1.2939	1.24474e-06	-0.572983	0.000147734
DV3000532.2	zinc finger 84	-0.474584	0.00967227	-0.653977	0.00162472
DV3000533.2	acyl-CoA Delta(11) desaturase-2	0.478055	0.00688595	0.458419	0.00154797
DV3000535.2	G-protein coupled receptor 143	-0.610771	0.00259109	-0.478328	0.00510314
DV3000538	kinase C delta type homolog isoform X3	-2.03911	5.59776e-16	-1.56247	1.20104e-13
DV3000539	ran GTPase-activating 1	1.37694	8.01381e-16	1.1652	8.63401e-15
DV3000541	probable serine threonine- kinase clkA	2.29154	7.42889e-07	1.95569	1.26758e-14
DV3000542	probable serine threonine- kinase clkA			0.887459	0.00466048
DV3000543	Unknown/No Hit	6.12105	0.016877	5.46077	0.000694732
DV3000544	Unknown/No Hit	1.17079	0.000408226	1.25274	4.77181e-06
DV3000547	cell wall surface anchored	3.83409	1.02831e-06	4.69685	5.07765e-13
DV3000548	ADAMTS 1 isoform X3	-2.08347	4.89141e-07	-1.93946	2.55619e-15
DV3000552	ADAMTS 1 isoform X1	-1.7243	1.2728e-07	-1.78056	4.39938e-15
DV3000553.2	40S ribosomal (rpS20)	0.469257	0.0231271	0.690251	0.0454144
DV3000554	mitochondrial sodium hydrogen exchanger 9B2-like			0.688822	0.00413335
DV3000555	sodium hydrogen exchanger 9B2-like	3.87449	7.12507e-16	4.08624	8.80789e-73
DV3000556	Unknown/No Hit	-1.31524	0.00497504
DV3000557	alpha-tocopherol transfer -like	-1.26058	7.34312e-09	-1.22026	2.52167e-05
DV3000559	Unknown/No Hit			0.592227	0.00404414
DV3000560	membrane-bound alkaline phosphatase-like	0.755075	0.00390878	0.956376	9.78456e-07
DV3000562	membrane-bound alkaline phosphatase-like	1.44512	3.21906e-13	1.31799	7.1631e-14
DV3000563	lachesin isoform X1	-2.72027	6.83092e-12	-2.64493	1.38086e-36
DV3000564	magnesium-dependent phosphatase 1 isoform X1	0.994305	0.000271575	1.22499	1.22375e-09
DV3000565	cleft lip and palate transmembrane 1	0.391548	0.0423295
DV3000566	Unknown/No Hit	0.838468	0.0352266	0.58287	0.00955716
DV3000568.2	Cuticular protein 01	1.41113	0.0357233
DV3000572	DNA-directed RNA polymerase II subunit RPB9	0.734203	0.0348329	1.16506	3.44966e-06
DV3000573	multifunctional methyltransferase subunit TRM112	1.09921	0.000105586	1.125	7.33192e-07
DV3000578	zinc finger BED domain-containing 1-like	-0.800839	0.000485178	-0.653384	0.000172488
DV3000580	Unknown/No Hit	-3.01613	3.07946e-07	-2.67623	1.514e-05
DV3000586.2	apterous-1	-1.03761	0.00300579	-0.606832	0.0063453
DV3000587.2	apterous-2	1.53809	4.77125e-12	1.56494	7.69222e-16
DV3000588	Unknown/No Hit	-4.02689	1.0331e-09	-5.10716	8.92576e-19
DV3000591	Unknown/No Hit	-3.1786	0.000271174	-2.72782	2.52681e-05
DV3000593	Unknown/No Hit			-2.60442	0.0183033
DV3000595	rho GTPase-activating 1	-0.966272	7.97603e-10	-1.15738	3.93533e-09
DV3000596	probable palmitoyltransferase ZDHHC24	-1.02906	0.00627103	-0.970696	6.52306e-11
DV3000597	suppressor APC domain-containing 2 isoform X2			0.624991	8.38557e-06
DV3000600	mitochondrial carrier homolog 2-like	0.612408	0.00318468	0.67375	1.1076e-05
DV3000602	zinc finger MYM-type 1-like			-2.83027	0.0391482
DV3000603	peptidyl-prolyl cis-trans isomerase 5	0.825551	6.19834e-07	1.0757	4.27588e-07
DV3000604	pentatricopeptide repeat-containing mitochondrial-like	0.863061	5.59457e-07	1.09258	8.64312e-12
DV3000605	mitogen-activated kinase kinase kinase 13-A isoform X4			-0.425734	0.0230418
DV3000606	peroxisomal membrane 2	0.894712	0.00169051	0.973034	8.86707e-09
DV3000607	canopy 4			0.393559	0.00369788
DV3000608	MAGUK p55 subfamily member 7 isoform X1	-1.14517	5.22145e-08	-1.11726	1.08296e-07
DV3000609	ankyrin repeat domain-containing 33-like isoform X2	-1.80191	1.17245e-08	-1.53983	5.86699e-28
DV3000615	proton-coupled amino acid transporter pathetic isoform X1	1.04894	7.55989e-05	0.756917	0.0023372
DV3000616.2	protein furry-2			-0.59196	0.00148013
DV3000621	Unknown/No Hit	-1.08618	0.000169609	-1.02946	0.0104005
DV3000624	Unknown/No Hit			1.11703	0.0476271
DV3000627	probable 4-coumarate-- ligase 1	-0.450091	0.0135891	-0.696637	6.82138e-05
DV3000629	transcriptional adapter 2-alpha	1.56647	0.000294648	1.09726	3.73435e-09
DV3000630	transcription factor Dp-1 isoform X1	1.29387	1.68775e-05	0.784235	4.40632e-07
DV3000631	NAD(P) mitochondrial-like	0.477854	0.0480017
DV3000632	membrane-associated guanylate WW and PDZ domain-containing 3-like	4.29124	0.014536	7.20932	9.6627e-40
DV3000634	PDZ and LIM domain Zasp isoform X1	-1.32722	7.33381e-07	-0.760797	0.0271058
DV3000635	ribonuclease P subunit p29	0.833126	6.40604e-07	1.55545	1.62215e-10
DV3000636	1-acyl-sn-glycerol-3-phosphate acyltransferase gamma-like	3.45552	6.23951e-13	4.03638	3.37566e-34
DV3000637	SH3 domain-binding glutamic acid-rich homolog	0.552001	0.00323573	0.695083	9.70168e-05
DV3000639	uracil phosphoribosyltransferase homolog	0.585783	0.012775	0.471384	0.0221473
DV3000640	ell-associated factor Eaf	-0.710491	0.00239416	-0.96175	3.02714e-06
DV3000642	Unknown/No Hit	-2.07117	0.00646219	-1.60952	0.000297623
DV3000645.2	Predicted Effector 27-15303	-2.86173	7.16005e-09	-3.12991	3.05041e-18
DV3000646.2	Predicted Effector 27-18191	-2.34364	0.000269335	-1.86916	0.000502939
DV3000650	Unknown/No Hit			-4.36302	0.0291056
DV3000651	Unknown/No Hit	2.58252	0.000220556
DV3000652	Unknown/No Hit	-2.94137	7.97878e-07	-2.59701	7.97274e-10
DV3000654	importin subunit beta-1 isoform X2			0.471952	0.0267119
DV3000655	zinc finger 2-like isoform X3	-0.918393	0.00109954	-1.37466	6.53686e-15
DV3000656	cationic amino acid transporter 4	-2.75599	8.32964e-12	-2.33427	7.68109e-27
DV3000657.2	PAR-domain protein 1	0.721443	0.0171601
DV3000659	ATP-dependent RNA helicase DDX42			0.348885	0.010646
DV3000660	citron Rho-interacting kinase	3.02986	4.57596e-28	2.44921	2.1832e-36
DV3000661	Unknown/No Hit	-4.52986	0.0419247
DV3000665.2	lysosomal-trafficking regulator	-0.70854	0.00642642	-1.11084	2.48659e-05
DV3000666	TBC1 domain family member 15	-0.486469	0.00725986	-0.53308	0.00121308
DV3000669	Unknown/No Hit	2.79529	1.22314e-07	2.57627	3.21185e-10
DV3000670	MAU2 chromatid cohesion factor homolog			-0.44237	0.0158902
DV3000671	neurotrimin-like isoform X2	-2.40206	1.56815e-28	-2.30098	1.62864e-21
DV3000673	Unknown/No Hit	-2.27996	1.92951e-10	-1.90063	5.14115e-08
DV3000675	Unknown/No Hit			-2.28271	0.0399334
DV3000676	very long-chain-fatty-acid-- ligase bubblegum isoform X2			0.495576	0.0038428
DV3000678	Unknown/No Hit			1.19945	5.13687e-07
DV3000679	Golgi phospho 3 homolog sauron			0.373641	0.0284942
DV3000681	very low-density lipo receptor-like isoform X2	-1.41541	9.9422e-17	-1.51461	4.2608e-15
DV3000683	mitochondrial import inner membrane translocase subunit Tim10	0.672422	0.0042007	1.02181	2.22655e-07
DV3000684	Unknown/No Hit	0.6281	0.00110464	1.00225	1.42466e-06
DV3000685	lipophorin receptor	-1.09114	5.77998e-06	-1.10855	3.04219e-06
DV3000686	leucine-rich repeat-containing 24-like			-0.730626	0.00166454
DV3000687.1	ATP-binding cassette transporter sub-family C member 1	0.974536	8.86882e-07	0.698623	0.000462272
DV3000688	Unknown/No Hit	4.48861	3.39402e-16	3.66119	1.52195e-18
DV3000689	Unknown/No Hit	-4.85089	0.0183652	-5.43247	0.0014391
DV3000690	gametocyte-specific factor 1-like			0.737712	7.53434e-06
DV3000693	acetyl-coenzyme A synthetase			-0.848076	0.000949441
DV3000698	glycine cleavage system H mitochondrial	1.40948	2.30152e-09	1.60915	2.705e-11
DV3000701	Unknown/No Hit	1.4956	0.0108345	2.4331	1.37712e-17
DV3000702	coiled-coil domain-containing 12			0.495	0.00861925
DV3000703	ornithine decarboxylase antizyme			0.717026	1.06565e-06
DV3000705	probable signal peptidase complex subunit 2	-0.547396	0.000474588
DV3000707	poly(A) RNA mitochondrial	0.820382	3.59557e-06	1.02842	2.17921e-08
DV3000708	programmed cell death 6-interacting	-0.430565	0.02704
DV3000709.2	FERM RhoGEF and pleckstrin domain-containing protein 2			-0.470976	0.00228909
DV3000711.2	Odorant Binding Protein Truncated	2.76071	1.62342e-06	4.25731	5.68981e-73
DV3000712	glycosyl hydrolase family 32			0.655491	0.00167964
DV3000713	Unknown/No Hit	-1.48193	0.0134969	-1.18123	0.00308998
DV3000714.1	Predicted Effector 27-851372	-0.593267	0.0297924	-1.09231	0.000224625
DV3000715	Ankyrin repeat-containing domain	-1.89725	0.0183112
DV3000719	serine threonine- kinase NIM1 isoform X1	-1.97793	2.27026e-18	-2.34765	4.35343e-34
DV3000723	Williams-Beuren syndrome chromosomal region 16 homolog	0.648573	0.00121701	0.680982	3.82889e-06
DV3000724	oligosaccharyltransferase complex subunit ostc-A	0.786117	9.08962e-06	0.684289	0.00211922
DV3000725	Unknown/No Hit	-0.383092	0.0335846	-0.379458	0.00388828
DV3000726	deoxyribose-phosphate aldolase-like	0.924479	1.25237e-05	1.07891	2.28084e-11
DV3000727.2	Odorant Binding Protein 13	-3.71741	7.1294e-16	-3.7227	2.1623e-39
DV3000728.2	Cuticular protein 89			1.61378	0.000939117
DV3000729	gastrin cholecystokinin type B receptor-like isoform X2	-2.6482	1.27633e-10	-2.44715	4.74678e-14
DV3000732	RNA-directed DNA polymerase from mobile element jockey-like			-3.57715	0.0335445
DV3000733.2	carboxylesterase-10	2.39911	4.11629e-07	3.37504	3.89944e-35
DV3000735	WD repeat-containing 81	-1.01991	8.73323e-05	-1.00436	8.81408e-06
DV3000736	alpha-tocopherol transfer -like	-0.580393	0.0262005	-0.98739	2.1421e-06
DV3000737	alpha-tocopherol transfer -like	-3.13604	9.50119e-22
DV3000738	Unknown/No Hit	-3.35815	1.96935e-17	-3.28989	1.39113e-52
DV3000745	Unknown/No Hit			0.77583	0.00016698
DV3000749	nuclear pore complex Nup214	0.922402	0.00267179	0.647436	0.00435011
DV3000753	Unknown/No Hit	-1.79731	3.93531e-34	-1.87576	9.77091e-43
DV3000754	Unknown/No Hit	0.899885	0.000230877	0.471323	0.00717608
DV3000755	RNA-directed DNA polymerase from mobile element jockey-like	-3.33968	3.30647e-29	-3.79014	6.61751e-19
DV3000756	Unknown/No Hit			-2.4298	0.0459856
DV3000757.2	Predicted Effector 10-221000			-1.16255	0.0205621
DV3000758.2	Predicted Effector 10-238000	-6.85225	7.07056e-13	-5.79221	1.12657e-17
DV3000761.2	nephrin-1	-1.70935	3.51418e-05	-1.81823	3.32642e-17
DV3000764	Unknown/No Hit	-1.13604	0.0174075
DV3000766	Unknown/No Hit	-1.17022	0.0355023	-0.776463	0.0173347
DV3000768	Unknown/No Hit	-1.83284	5.22738e-05	-0.901897	0.0166698
DV3000769	Unknown/No Hit	-3.10336	0.000160434
DV3000770	Unknown/No Hit	-1.82361	0.00755075	-1.72893	0.00780754
DV3000771	CGG triplet repeat-binding 1	-1.21341	0.0219713
DV3000773	Unknown/No Hit	-2.88403	0.000541199	-2.20781	0.00109994
DV3000774	zinc finger MYM-type 1-like	-2.61388	0.000573116	-4.52435	0.0158307
DV3000783	cytosol aminopeptidase-like isoform X2	0.564572	0.00105708	0.605668	8.59096e-06
DV3000784	Unknown/No Hit	-2.57311	4.55219e-12	-1.76158	4.58683e-14
DV3000785	Unknown/No Hit	1.75454	7.39111e-05	1.14922	1.94893e-07
DV3000786.1	Predicted Effector 10-653500	3.00245	6.18874e-17	2.71074	3.32373e-14
DV3000787	WD repeat-containing 13-like	-0.529623	0.00683244
DV3000791	NAD-dependent deacetylase Sirt6			0.553452	0.00171872
DV3000792	nucleoporin GLE1	1.33264	3.11154e-05	1.29584	8.92894e-19
DV3000793.2	metal transporter CNNM4	-1.01499	2.14967e-05	-1.19153	6.91457e-08
DV3000795	zinc finger BED domain-containing 1			1.81651	0.00318022
DV3000796	cytochrome c-type heme lyase	0.525015	0.00112309	0.565955	0.00490649
DV3000799	phosphofurin acidic cluster sorting 1 isoform X2	-0.850042	0.000108027	-1.15447	6.8841e-10
DV3000800.1	28S ribosomal mitochondrial (mrpS18A)	0.966035	3.04763e-05	1.02711	1.23677e-07
DV3000801	Unknown/No Hit			-0.569349	0.0323805
DV3000802	Unknown/No Hit			-1.24992	0.0275659
DV3000804	histone deacetylase 4 isoform X1	-1.0052	9.07189e-06	-1.41023	2.65311e-17
DV3000806	Unknown/No Hit			0.450218	0.0266886
DV3000812	Unknown/No Hit			0.452199	0.00373229
DV3000814	pterin-4-alpha-carbinolamine dehydratase	1.46137	1.97687e-15	1.49702	1.35318e-06
DV3000817	DNA-directed RNA polymerase I subunit rpa49-like isoform X1	0.714965	0.00338689	0.53598	0.0310133
DV3000819	probable E3 ubiquitin- ligase RNF144A isoform X1	-2.54034	1.26746e-07	-2.33591	1.77046e-22
DV3000820	selection and upkeep of intraepithelial T-cells 1-like isoform X2	-2.38267	4.69647e-10	-2.14081	1.30105e-22
DV3000823	digestive cysteine ase 1	0.644146	7.83296e-05	0.644359	1.89787e-06
DV3000824	transcription initiation factor TFIID subunit 3	-1.04072	4.19826e-09	-1.07807	1.85117e-11
DV3000825	S-phase kinase-associated 1	0.868119	5.49585e-06	1.30244	5.34559e-13
DV3000826	monoacylglycerol lipase ABHD12-like isoform X2			0.394888	0.0264192
DV3000827.1	Predicted Effector 10-1278102	1.2517	1.13863e-07	0.880982	0.0291634
DV3000828	piggyBac transposable element-derived 4-like			-3.01284	0.00142018
DV3000829	monoacylglycerol lipase ABHD12-like isoform X2	-0.414499	0.0363004	-0.427341	0.0459664
DV3000831	RNA pseudouridylate synthase domain-containing 2-like isoform X1	0.72257	0.00110189	0.746905	1.8013e-06
DV3000832	transcription initiation factor TFIID subunit 5	0.628916	0.00426788	0.714058	7.97971e-06
DV3000833	retinoic acid receptor RXR-alpha-B isoform X1	-1.9445	1.37626e-16	-2.01404	2.45401e-20
DV3000834	EH domain-binding 1 isoform X2	-1.12311	2.86606e-11	-0.807295	1.76043e-05
DV3000835	Unknown/No Hit	-1.58913	2.44432e-11	-1.15863	2.13949e-07
DV3000842	katanin p80 WD40 repeat-containing subunit B1 isoform X1	-0.397372	0.0273602	-0.550768	0.00379304
DV3000843	big brother	-1.34811	0.00216159	-1.02986	8.60174e-06
DV3000844	big brother-like			-1.26591	3.66189e-08
DV3000846	big brother-like	-1.74254	0.000189483	-1.71438	1.28067e-12
DV3000851	adenylate kinase 7-like	-1.59477	0.00692593
DV3000852	piggyBac transposable element-derived 4-like	-2.56368	0.0465
DV3000858	THAP domain-containing 9			-3.02101	0.011298
DV3000862	52 kDa repressor of the inhibitor of the kinase-like	-1.74312	0.000540339	-2.34194	7.97006e-05
DV3000863	CGG triplet repeat-binding 1	-1.63526	5.95105e-05	-2.39599	6.218e-05
DV3000864	structural	-0.960978	0.00111162	-0.882619	0.00860418
DV3000874	zinc finger BED domain-containing 5-like			-1.73899	0.0442326
DV3000875	Tetratricopeptide repeat tpr	-4.03327	0.00232137
DV3000878	heterogeneous nuclear ribonucleo 27C isoform X1	0.694902	9.30844e-06	0.496576	7.46195e-05
DV3000879	peroxiredoxin-2-like isoform X2	0.583247	0.00184884	0.370045	0.00166188
DV3000880	trithorax group osa-like isoform X3			-0.646889	0.00664447
DV3000881	jagunal	0.972194	3.2651e-06	0.836178	1.47721e-05
DV3000882.2	aryl hydrocarbon receptor protein 1	-1.47555	0.000786344	-1.36826	4.43598e-07
DV3000887	N-terminal glutamine amidohydrolase			0.657189	0.0102661
DV3000891	BLOC-1 subunit 3-like isoform X1			0.541584	0.00665031
DV3000893	26S proteasome non-ATPase regulatory subunit 08	0.47949	0.0103101	0.82203	3.41254e-07
DV3000898.2	histone-lysine N-methyltransferase setd3			0.49003	0.0032498
DV3000900	pseudouridylate synthase 7 homolog	0.881326	0.00472934	0.464626	0.00655593
DV3000905.2	Cuticular protein 02	4.02045	1.47965e-07
DV3000906	PR domain zinc finger 1	4.05418	1.12265e-25	5.02044	3.08958e-158
DV3000907	origin recognition complex subunit 3	1.48982	2.81518e-07	1.23741	6.78067e-11
DV3000908	CLK4-associating serine arginine rich -like isoform X1	-1.26977	2.99889e-08	-0.630406	0.00184649
DV3000910	mitotic spindle assembly checkpoint MAD2A	3.51993	4.14046e-13	2.96374	3.02544e-39
DV3000911	Unknown/No Hit			1.8186	0.000169023
DV3000914.2	neprilysin2-2	-1.12492	0.000106475
DV3000915	endothelin-converting enzyme 1-like			1.07255	9.88507e-05
DV3000916	vacuolar -sorting-associated 36-like	5.2407	2.32528e-12
DV3000917	zinc finger 512B-like	3.49791	3.15593e-13	2.53311	3.77561e-10
DV3000918	zinc finger 512B-like	6.17209	9.40319e-17	5.10184	0.000239942
DV3000919	COP9 signalosome complex subunit 3	0.638785	0.0198363	0.423888	0.00931249
DV3000921	general transcription factor IIE subunit 1			0.511196	0.00154277
DV3000922.2	Cuticular protein 03	3.39859	0.00116411
DV3000924.1	CYP081	0.964337	0.000211267	1.20116	2.96097e-08
DV3000925	peroxiredoxin-6-like	1.34096	2.36509e-16	1.24339	1.12949e-13
DV3000926	Unknown/No Hit	-2.01702	3.77538e-06	-1.30831	5.13046e-06
DV3000927	turtle isoform X3	-1.95645	5.27806e-07	-1.94829	2.00747e-12
DV3000931	dolichyl-diphosphooligosaccharide-- glycosyltransferase subunit STT3A	1.69575	3.83935e-24	1.65052	6.42662e-36
DV3000932	acetylcholine receptor subunit alpha-like	-1.4918	0.000817395
DV3000933	aminopeptidase N-like	3.1613	5.14243e-09	2.5311	5.36451e-08
DV3000937.2	protein-glutamate O-methyltransferase	0.548834	0.00074864	0.677348	3.98523e-05
DV3000938.2	60S ribosomal (rpL13)	0.479931	0.0144695
DV3000941	signal recognition particle subunit SRP68	0.613304	0.0207024	0.640226	0.000331235
DV3000942	zinc finger 350-like	-1.11313	0.000416714	-0.739564	6.22417e-07
DV3000944	sodium calcium exchanger 3	-1.14549	1.23093e-06	-1.45701	2.89706e-15
DV3000949	RNA-directed DNA polymerase from mobile element jockey-like			-3.95195	0.00224837
DV3000952	nucleolin-like	1.02323	2.33191e-09	1.1364	8.09023e-06
DV3000953	YTH domain-containing 1	0.779485	0.0102045
DV3000954	integrator complex subunit 11	0.522074	0.0274245	0.416782	0.00809583
DV3000955.2	ras GTPase-activating protein IQGAP1	1.94946	6.6473e-14	1.60082	3.04149e-11
DV3000956	G2 mitotic-specific cyclin-B	5.65376	4.66765e-26	4.43266	8.95863e-98
DV3000957	ATP synthase subunit mitochondrial			1.94609	0.0242508
DV3000959	tripeptidyl-peptidase 2	0.690091	0.00088401
DV3000962	Unknown/No Hit			-2.39719	1.39332e-06
DV3000963	RNA-directed DNA polymerase from mobile element jockey-like isoform X1	2.82784	0.0465054
DV3000968	Unknown/No Hit	1.30482	0.00525586	1.26684	0.00189216
DV3000973.1	Predicted Effector 88-88181	2.35826	1.70847e-45	2.96524	7.70185e-26
DV3000974	Unknown/No Hit	5.43429	1.14236e-14	8.055	1.91589e-12
DV3000976.1	Predicted Effector 88-141807	1.99057	1.64104e-11	2.54557	9.09705e-15
DV3000979.2	NADH-quinone oxidoreductase subunit B 2	0.742797	0.00419955	1.14944	2.97647e-08
DV3000980.2	membralin			0.489576	0.0197784
DV3000981.2	Predicted Effector 88-172000			0.572117	0.003206
DV3000984.2	translocon-associated protein subunit beta	0.877414	2.02251e-06	0.797828	2.14509e-08
DV3000986	naked cuticle homolog 2-like			0.501464	0.0342641
DV3000987	facilitated trehalose transporter Tret1-like			-0.597946	0.0205165
DV3000989	facilitated trehalose transporter Tret1-like	-1.83472	8.61394e-05	-3.57477	4.5007e-22
DV3000990	endonuclease-reverse transcriptase			-4.80588	0.0457063
DV3000992	facilitated trehalose transporter Tret1-like	-1.35814	2.46472e-08	-0.591821	0.00437284
DV3000993	MIP18 family CG7949	0.50426	0.00598541	0.557742	0.0068162
DV3000994	mitochondrial inner membrane OXA1L			0.743789	0.0359517
DV3000996	band 7 AGAP004871 isoform X1	-2.34195	1.33444e-09	-2.01415	1.76193e-30
DV3000997	phosphoinositide 3-kinase adapter 1 isoform X2	-0.849664	0.0010024	-0.685787	7.75106e-06
DV3000999	ubiquitin carboxyl-terminal hydrolase 5	1.42342	3.79169e-11	1.1943	4.92387e-13
DV3001000	GPI-anchor transamidase	0.719028	0.000431051	0.759059	2.92367e-06
DV3001001	NADH dehydrogenase [ubiquinone] 1 alpha subcomplex subunit 8	0.682459	0.0011256	1.37769	5.47281e-09
DV3001002	angiogenic factor with G patch and FHA domains 1 isoform X1	-0.424723	0.017148
DV3001004	Unknown/No Hit	1.18954	0.00501255	1.57058	3.57449e-05
DV3001005	follistatin-A	1.39737	6.29486e-05	1.53051	3.51915e-15
DV3001007	Unknown/No Hit	-1.63742	0.0313722
DV3001012.2	H(+) Cl(-) exchange transporter 4			-0.368748	0.0485508
DV3001014	lifeguard 1-like			-0.482397	0.00519324
DV3001016.2	centromere I-like	0.719406	0.000856161	0.55928	2.48492e-05
DV3001017	mRNA-decapping enzyme 1B			0.571448	0.000477902
DV3001018	beta-hexosaminidase subunit beta-like	0.44815	0.00609051	0.524269	0.000846967
DV3001020	Unknown/No Hit			-2.09698	0.012512
DV3001021	leucine-rich repeat-containing 49			-2.39669	3.97862e-06
DV3001024.1	39S ribosomal mitochondrial (mrpL54)	0.547991	0.019329	0.830055	0.000458931
DV3001025	von Willebrand factor type EGF and pentraxin domain-containing 1	4.16759	1.55862e-23	4.34554	9.98278e-30
DV3001027	chloride channel CLIC 1 isoform X1	-0.585039	0.00359476	-0.583138	0.000579509
DV3001029.1	ATP-binding cassette transporter sub-family G member 5	-2.02061	2.58034e-09	-2.24452	7.64387e-16
DV3001031.2	ATP-binding cassette transporter sub-family G member 4	1.37468	1.98591e-09	1.07853	4.08719e-05
DV3001032.2	ATP-binding cassette transporter sub-family G member 1	-0.495552	0.024411	-0.76805	0.000117987
DV3001036	spermatogenesis-associated 22-like	-1.59268	0.0154525	-1.12736	0.000368086
DV3001037	asparagine synthetase domain-containing 1	-1.0894	1.98366e-10	-0.959044	4.15394e-06
DV3001038	cytochrome b-c1 complex subunit mitochondrial			1.04413	4.03245e-06
DV3001042	Retinal homeobox Rx2	-1.36643	0.00608258	-1.31346	2.70794e-07
DV3001046	transcriptional regulator CRZ1	2.67173	2.56876e-08	2.7845	7.5238e-12
DV3001047	intraflagellar transport 46 homolog	-3.79442	1.84999e-15	-3.64476	1.16709e-16
DV3001048	homeobox rough-like	-4.46125	3.19314e-36	-4.19681	1.78574e-38
DV3001051.2	angiotensin-converting enzyme			-0.615168	0.000331414
DV3001052	DNA topoisomerase mitochondrial isoform X1	0.773459	0.00591884	0.780315	1.05304e-07
DV3001053	ribosome-recycling mitochondrial	0.542314	0.0310362	1.0576	4.94206e-06
DV3001056	Unknown/No Hit	4.55361	2.59299e-32	5.06745	2.54026e-31
DV3001057	Unknown/No Hit	-1.15096	0.0173306
DV3001058	Unknown/No Hit	-2.23567	0.000852632	-1.71976	0.0322274
DV3001059	Unknown/No Hit	-1.30963	0.0230818
DV3001071	N-acetylgalactosaminyltransferase 7	0.600587	8.60344e-05	0.720581	3.35639e-10
DV3001076	ATP synthase subunit mitochondrial	-1.93037	0.0118839
DV3001078	gastric triacylglycerol lipase-like	5.36197	1.42139e-13	7.63926	1.24958e-44
DV3001080	sentrin-specific protease 1-like	-3.41553	0.00066724
DV3001081	gastric triacylglycerol lipase-like	-1.00296	0.0156181	-0.769314	0.0177603
DV3001085	NADH dehydrogenase [ubiquinone] 1 alpha subcomplex subunit 13			0.961679	0.0060286
DV3001086	52 kDa repressor of the inhibitor of the kinase-like			0.53629	0.00838433
DV3001087	gastrula zinc finger -like isoform X1			-0.30065	0.0389265
DV3001088	Unknown/No Hit	-1.76974	4.5793e-32	-1.64629	3.00548e-29
DV3001091.2	collagen alpha-1(V) chain	0.810914	0.0148047
DV3001093	Unknown/No Hit	-2.49767	5.09355e-14	-2.13437	9.45081e-12
DV3001098	lachesin isoform X5	-1.02496	0.00468447	-0.758132	0.00611316
DV3001099	tyrosine- kinase receptor TYRO3-like isoform X3	-3.34612	1.50757e-11	-3.05466	4.73818e-32
DV3001100	tyrosine- kinase receptor TYRO3-like isoform X3	-3.07226	0.000844006	-2.5313	1.99158e-06
DV3001101	flocculation FLO11 isoform X1			2.38012	3.26587e-15
DV3001102.1	Aquaporin			-0.503478	0.0330465
DV3001107	peptidyl-prolyl cis-trans isomerase CYP95-like	-2.91665	1.18413e-29	-2.6189	1.22713e-30
DV3001110	mismatch repair endonuclease PMS2	0.86694	0.00615716
DV3001113	MMS22-like isoform X1	1.83494	2.05587e-15	1.81363	3.08999e-28
DV3001115	calcineurin subunit B type 2			0.429634	0.0472836
DV3001116	tRNA (cytidine(32)-2 -O)-methyltransferase non-catalytic subunit TRM732	-0.599019	0.00950219
DV3001119	TBC1 domain family member 23			-0.352349	0.00861108
DV3001120	ATP-dependent RNA helicase me31b	1.33408	7.27454e-05	1.10511	2.07854e-07
DV3001121	polypeptide N-acetylgalactosaminyltransferase 35A-like	-0.648136	0.0189293
DV3001122	RNA-directed DNA polymerase from mobile element jockey-like			-3.0169	0.00635898
DV3001124	low-density lipo receptor-related 11	-2.19566	1.10182e-09	-1.84753	6.38422e-21
DV3001126	NADH-cytochrome b5 reductase-like			0.449999	0.00669937
DV3001127	TM2 domain-containing CG10795	1.10551	2.70447e-09	1.05974	3.65012e-10
DV3001128	Unknown/No Hit	-1.96031	1.1172e-08	-1.97482	1.77046e-23
DV3001129.2	semaphorin-1A	-1.03841	3.61333e-07	-1.36376	7.31377e-08
DV3001130	neuronal acetylcholine receptor subunit alpha-7 isoform X1	-3.16262	2.6225e-17	-3.01059	3.53438e-29
DV3001132	short-chain specific acyl- mitochondrial-like			0.845889	0.00706758
DV3001134	short-chain specific acyl- mitochondrial			0.608013	0.0391102
DV3001142.2	sialin	-0.995683	1.35291e-05	-1.25482	3.70652e-12
DV3001144	vesicular glutamate transporter 1-like isoform X2			0.536293	0.0370173
DV3001145	RNA-directed DNA polymerase from mobile element jockey-like			-3.69242	0.0408469
DV3001149	Unknown/No Hit	-2.19027	5.31492e-11	-1.67202	7.11918e-21
DV3001150	Unknown/No Hit	3.51991	0.0198804	3.12899	0.000503288
DV3001151.2	decapentaplegic 3	1.93196	0.00670291
DV3001152	Unknown/No Hit	7.10323	2.01639e-08	5.49048	1.10251e-06
DV3001153	Unknown/No Hit	5.67853	5.34794e-12	4.67734	0.000696126
DV3001154.2	diencephalon/mesencephalon homeobox protein 1	-2.44898	3.03974e-08	-2.94724	2.12013e-15
DV3001159	dolichyl-phosphate beta-glucosyltransferase	0.575575	0.00907731	0.470446	0.00129116
DV3001163	exosome complex component rrp40	0.698744	0.00805477	1.07828	1.18136e-08
DV3001165	galactosylgalactosylxylosyl 3-beta-glucuronosyltransferase S-like	-0.858082	0.00641932	-0.517722	0.00199394
DV3001166.2	metG-phos	0.681069	0.00123783	0.740179	1.53766e-06
DV3001171.2	heat shock protein 60-2			0.989856	2.37473e-15
DV3001172	leucine-rich repeats and immunoglobulin-like domains 3	-1.08703	2.02285e-05	-0.839165	1.82731e-07
DV3001173	Unknown/No Hit			-0.318258	0.044744
DV3001176	probable nuclear hormone receptor HR3 isoform X1			-0.400357	0.024936
DV3001177	ATP synthase subunit mitochondrial	0.739689	9.13705e-05	1.34426	2.17036e-10
DV3001179	Unknown/No Hit			1.03505	2.03178e-10
DV3001182.2	plasma membrane calcium-transporting ATPase 2	-1.22773	4.95338e-06	-1.41237	9.52523e-09
DV3001185.2	probable cytosolic thioredoxin peroxidase	1.03276	0.000153069	1.03496	6.0314e-07
DV3001186	arginine N-methyltransferase 5	1.65302	4.45796e-08	1.48926	3.74058e-18
DV3001188	T-cell activation mitochondrial isoform X2	-0.742412	2.66689e-06	-0.500626	0.000978971
DV3001190.2	transcriptional adapter 2B isoform X2			0.337157	0.0129904
DV3001191.2	Unknown/No Hit			0.622893	0.0383434
DV3001192.2	protein CutA homolog	2.1593	1.34497e-18	1.54975	4.80956e-12
DV3001195.2	ER membrane protein complex subunit 4			0.625937	4.26824e-05
DV3001197.2	NADH dehydrogenase (ubiquinone) complex I assembly factor 6			0.479362	0.00727744
DV3001199	piggyBac transposable element-derived 3-like	-1.80548	0.00799293	-1.68468	0.0141936
DV3001211.2	mitochondrial import inner membrane translocase subunit Tim22			0.833937	0.000127561
DV3001213.2	protein maelstrom	0.611046	0.0179671	0.541829	0.00167232
DV3001217.2	guanine nucleotide-binding protein G(i) subunit alpha	0.845368	1.99507e-06	0.870171	7.15492e-10
DV3001230.2	anoctamin-1	-0.611519	0.0086114	-0.807103	0.000432634
DV3001231.1	Predicted Effector 69-839000	5.49947	7.97534e-18	4.63096	4.09712e-14
DV3001234	GMP reductase 1-like			0.376802	0.00258742
DV3001235	RNA-directed DNA polymerase from mobile element jockey-like	-2.56594	8.97449e-12	-2.46886	1.25807e-13
DV3001239.2	probable mediator of RNA polymerase II transcription subunit 26	-2.7665	1.88672e-10	-2.40837	1.4498e-30
DV3001243	trimethyllysine mitochondrial	1.91852	1.53258e-23	2.04199	1.93684e-15
DV3001244	trimethyllysine mitochondrial	2.01385	0.0366147	5.56365	2.12934e-21
DV3001245	inactive dipeptidyl peptidase 10 isoform X1	-2.89261	4.18367e-24	-3.03339	3.64501e-33
DV3001247	dual specificity kinase splA-like isoform X1	-0.731212	0.000711897	-0.874343	1.08537e-10
DV3001250	peptidyl-prolyl cis-trans isomerase FKBP8	0.482223	0.00462443	0.536399	0.000272548
DV3001251.2	cathepsin B-14	0.759684	0.0437122	1.67397	6.60813e-08
DV3001252	NADH dehydrogenase [ubiquinone] 1 beta subcomplex subunit 9			1.13975	5.97892e-05
DV3001253.1	Predicted Effector 69-1253000	-5.70876	0.0109652
DV3001254	exportin-2	1.15389	9.42379e-05	0.739156	1.50565e-06
DV3001256	formin CG32138 isoform X1	-0.5963	0.00343761	-0.999597	1.93428e-06
DV3001257	ribosome biogenesis WDR12 homolog	0.737765	0.00554724	0.348219	0.0149564
DV3001258	metabotropic glutamate receptor 2	-3.09272	1.8853e-14	-2.69672	7.25463e-30
DV3001259.1	ankyrin 216-1000			0.403617	0.0459664
DV3001260	RNA-directed DNA polymerase from mobile element jockey-like	-1.09344	0.0160911
DV3001265.2	Predicted Effector 216-65000	-1.31082	0.000430134	-0.867649	0.0216171
DV3001270.2	Predicted Effector 216-105000	-1.07247	0.0118632	-0.877042	0.0290489
DV3001276	multiple PDZ domain -like isoform X2	-1.31753	8.15908e-10	-1.31739	4.19207e-11
DV3001277	multiple PDZ domain -like isoform X2	-1.22755	1.87032e-08	-1.16913	2.8058e-11
DV3001283	probable phenylalanine--tRNA mitochondrial	1.90324	8.42467e-22	1.61081	1.20724e-20
DV3001285	low affinity immunoglobulin epsilon Fc receptor-like	2.21686	9.86184e-09	3.2654	3.26116e-55
DV3001286	mitochondrial-processing peptidase subunit alpha	0.717316	7.67686e-06	0.731604	1.6821e-06
DV3001287	multivesicular body subunit 12B			0.377189	0.0312917
DV3001292	Unknown/No Hit	2.73809	2.3082e-26	2.65687	2.25571e-16
DV3001293	FAM135A	-2.64338	1.0387e-14	-1.93295	1.50427e-13
DV3001294	PAX-interacting 1-like	-0.612592	0.00313187	-0.447382	0.0013458
DV3001295	high affinity copper uptake 1 isoform X3	1.1379	8.07663e-10	1.30725	7.06871e-24
DV3001297	fatty acid synthase-like	-1.46908	0.000378557	-1.64877	3.22738e-07
DV3001299	general transcription factor II-I repeat domain-containing 2A-like	-1.38156	0.0100269
DV3001303	Unknown/No Hit			-5.99146	2.44132e-12
DV3001306	proteasome subunit beta type-1	0.789723	1.43438e-05	0.861275	1.59127e-05
DV3001312	vacuolar sorting-associated 28 homolog			0.626089	0.00012675
DV3001314	PHD finger rhinoceros	-0.8245	0.000713976	-1.22374	1.45692e-08
DV3001315	dihydrofolate reductase	1.59284	4.76087e-05	0.878594	0.0185363
DV3001316	condensin-2 complex subunit D3-like	0.807632	0.000430487	0.442864	0.00149119
DV3001319	cytochrome b-c1 complex subunit 10			1.27483	0.00256089
DV3001320	forkhead box -like	-1.94772	2.57842e-05	-1.94581	1.00136e-07
DV3001321	otoancorin like	-1.75041	0.0331142	-1.76528	0.012351
DV3001322	multiple inositol polyphosphate phosphatase 1-like			1.06517	1.86037e-09
DV3001323	zinc finger 521 isoform X2			1.42846	2.86392e-10
DV3001324	zinc finger 521-like	-2.12552	4.80896e-05	-1.55601	0.000655533
DV3001325	enolase-phosphatase E1	0.519208	0.0323821	0.918191	1.73032e-08
DV3001326	probable serine threonine- kinase DDB_G0282963	1.18494	0.002064	0.747208	2.04155e-05
DV3001327.2	transmembrane protein 209	1.26066	3.4487e-06	1.09692	3.74208e-14
DV3001336	Unknown/No Hit			-1.17123	0.0283056
DV3001338	Unknown/No Hit	-1.86102	6.04153e-06	-0.680631	0.030734
DV3001339	ATP-dependent DNA helicase PIF1-like	-1.66927	0.000151424	-0.933667	0.0105229
DV3001340	helentron 5 helitron transposon replicase helicase endonuclease	-1.83752	0.0160579
DV3001341	helentron 5 helitron transposon replicase helicase endonuclease	-1.33357	0.032727
DV3001345.2	PX domain-containing protein			-0.472139	0.0467342
DV3001346.2	exportin-5	0.707498	0.0482172
DV3001347.2	UBX domain-containing protein 1	0.646591	0.00253549	0.816262	0.000264293
DV3001351.2	serine/threonine-protein kinase ATR			-0.735418	0.00131687
DV3001352	histone -like	7.04521	2.37997e-10	6.32295	1.53313e-07
DV3001363	peptidyl-prolyl cis-trans isomerase-like 3	1.5855	4.89112e-07	1.22981	8.44444e-06
DV3001364	Unknown/No Hit	5.04709	9.81932e-24	6.64029	2.5264e-159
DV3001366	transmembrane 231	-2.27484	0.0278938	-1.95142	0.00473347
DV3001373.1	nucleosome assembly protein 1	1.28734	8.73327e-05	1.15754	1.53581e-10
DV3001377	growth arrest and DNA damage-inducible s-interacting 1	0.63719	0.000261844	1.47101	6.34398e-14
DV3001378	nucleo TPR isoform X1	-0.475514	0.0286308	-0.626372	3.93716e-07
DV3001380.1	phosphoribosylformylglycinamidine-2	0.744292	0.000859091	0.628051	1.00565e-06
DV3001383.1	28S ribosomal mitochondrial (mrpS02)	0.500803	0.00538831	0.890664	7.28362e-08
DV3001388	surfeit locus 4 homolog	0.432735	0.0127806
DV3001389	NADH dehydrogenase [ubiquinone] complex assembly factor 7	-0.971303	9.54793e-06	-0.597704	0.000672486
DV3001391	proteasome subunit alpha type-6-like	0.944285	2.08517e-06	1.20406	3.39507e-10
DV3001392	pyruvate dehydrogenase E1 component subunit mitochondrial	0.806343	6.52709e-06	1.0282	1.5821e-15
DV3001393	heat shock 70 kDa cognate 3			-0.601237	0.00278675
DV3001394	nuclear receptor corepressor 1 isoform X1			-0.898262	5.21254e-05
DV3001395	Meckel syndrome type 1 isoform X1	-2.63134	2.77045e-16	-2.06176	4.17814e-18
DV3001396.1	serine-arginine protein 55	1.04589	3.98325e-09	0.654853	0.000373596
DV3001397	93 kDa serpin	-0.963814	0.000140833	-1.34818	8.13023e-16
DV3001398	growth arrest-specific 2-like	-2.37586	1.41675e-35	-2.26323	7.06254e-58
DV3001399	UPF0518 GG24907 isoform X1	-0.861704	1.46798e-05	-0.888373	1.12853e-06
DV3001400	Unknown/No Hit	-2.9226	3.62476e-05	-2.29844	1.0876e-05
DV3001401	histone-lysine N-methyltransferase SMYD3	-0.605468	0.00105331
DV3001404	luc7 3	-0.670139	0.000109154	-0.406531	0.00205676
DV3001405	probable nucleoporin Nup58 isoform X3	0.865052	0.00011542	0.668691	1.2477e-06
DV3001406	GPN-loop GTPase 3	0.607616	0.0464788	0.447239	0.00357566
DV3001407	Unknown/No Hit	-4.34815	0.0117369
DV3001408	Leucine-rich repeat-containing 56	-4.28119	0.000138271	-2.11021	0.000271751
DV3001409	carotenoid isomerooxygenase isoform X1			2.44593	4.59054e-24
DV3001411.1	G1/S-specific cyclin-D2	1.95492	2.74243e-13	2.35838	2.48171e-23
DV3001415	tetratricopeptide repeat 5-like	-0.47545	0.0366286
DV3001416	phosphatidylinositol 4-phosphate 3-kinase C2 domain-containing subunit beta isoform X2	-0.819019	6.48383e-05	-0.844726	3.03024e-06
DV3001417	Unknown/No Hit	-2.43985	0.000100569	-1.89664	6.80306e-07
DV3001419	Unknown/No Hit	-1.47715	0.0107646	-1.89925	0.00159453
DV3001422	14-3-3 epsilon	0.87249	9.95893e-08	0.860115	1.34977e-05
DV3001423	signal peptide peptidase-like 3	-0.435677	0.0338928
DV3001424	vacuolar-sorting SNF8	0.628962	0.00696878	0.815894	9.56861e-05
DV3001426.1	vca-alpha2			1.19841	5.27653e-10
DV3001428	polyadenylate-binding 2 isoform X1	1.03074	8.17911e-06	0.84839	5.99069e-07
DV3001429	kyphoscoliosis peptidase	-1.20439	0.0015481	-1.05553	3.77748e-06
DV3001432	la homolog	0.73483	0.0141819	0.664913	0.00453677
DV3001433	NADH dehydrogenase [ubiquinone] iron-sulfur 5			1.02445	0.00125756
DV3001435	signal recognition particle 54 kDa	0.424861	0.0269673
DV3001436	zinc finger MYM-type 1-like	-2.3376	0.0202283	-1.91685	0.00174174
DV3001437	zinc finger MYM-type 1-like			-3.00989	3.12816e-07
DV3001438.2	Predicted Effector 7-17634	-3.15975	0.00134018
DV3001439	RNA-directed DNA polymerase from mobile element jockey-like	-2.77356	0.000507278
DV3001441	Unknown/No Hit	-5.54373	0.0364419	-5.56041	0.00342482
DV3001442	Unknown/No Hit	-2.35893	0.0212816	-2.23386	0.00555622
DV3001451.1	Predicted Effector 7-130000	1.35998	0.000403159
DV3001453	sentrin-specific protease 1	1.96622	0.00111424	1.08305	0.0376593
DV3001454	myophilin	-2.00714	1.25907e-14	-1.20487	4.53708e-06
DV3001455	Unknown/No Hit	-1.44434	0.0300482	-1.41067	0.00258741
DV3001456	tyrosine- phosphatase Lar isoform X1	-1.67604	4.71743e-11	-1.9126	4.99698e-12
DV3001457	tyrosine- phosphatase Lar isoform X3			-1.52295	0.000640865
DV3001458	tyrosine- phosphatase Lar-	-1.45345	1.00267e-05	-1.27985	1.28714e-05
DV3001459	late secretory pathway AVL9 homolog	-0.788303	4.7428e-05	-0.69229	0.000661904
DV3001460	serine threonine- kinase tousled-like 2 isoform X3			-0.650526	0.000573238
DV3001462.1	39S ribosomal mitochondrial (mrpL22)	1.09378	4.93923e-06	1.22356	6.93752e-20
DV3001464.2	armitage	1.16422	0.000243513	0.554826	0.0122912
DV3001465	Unknown/No Hit	5.44872	1.19968e-12	4.15393	4.94239e-07
DV3001467	blastopia poly			-1.23733	0.0475886
DV3001468	adenylate cyclase type 2	-1.6042	8.98183e-20	-1.74164	1.03211e-27
DV3001469	adenylate cyclase type 2	-1.56608	9.65752e-09	-1.4404	8.88508e-10
DV3001470	Unknown/No Hit	-4.02261	2.53688e-66	-3.9158	4.30176e-23
DV3001473	histone-lysine N-methyltransferase E(z)	1.40691	5.82048e-06	1.25219	6.34342e-17
DV3001474	acetyl-coenzyme A transporter 1-like	0.463462	0.0239512
DV3001476	acetyl-coenzyme A transporter 1-like	-2.14375	0.00789618
DV3001477	acetyl-coenzyme A transporter 1-like			1.25957	5.15066e-16
DV3001479	acetyl-coenzyme A transporter 1-like	-1.17711	0.0110886	-1.66164	4.51553e-05
DV3001480	3-phosphoinositide-dependent kinase 1 isoform X2			-0.650185	0.0218278
DV3001482	U3 small nucleolar RNA-associated 6 homolog isoform X1	-0.588767	0.0090715	-0.410683	0.0493738
DV3001483	DC-STAMP domain-containing 1	-4.17904	1.35102e-09	-5.56505	3.07675e-32
DV3001484	DC-STAMP domain-containing 1	-6.28936	0.00410835	-6.94999	7.66496e-06
DV3001485	dual 3 ,5 -cyclic-AMP and -GMP phosphodiesterase 11A-like	-2.57385	6.72306e-08	-2.08514	7.72352e-20
DV3001486	Unknown/No Hit	-2.62005	1.19785e-17	-2.49183	1.02081e-10
DV3001487	dual 3 ,5 -cyclic-AMP and -GMP phosphodiesterase 11A-like	-2.35972	2.93076e-07	-1.8614	5.41526e-21
DV3001488.2	Predicted Effector 7-800000	-1.66189	2.23208e-05	-2.72076	4.09252e-11
DV3001491	annexin B11-like	5.69164	4.16494e-170	5.14265	7.97092e-124
DV3001494	ras-related Rab-32 isoform X3	1.21279	1.41011e-05	0.877613	4.47933e-07
DV3001495	DNA fragmentation factor subunit beta			-0.647111	4.49648e-05
DV3001500	WD repeat-containing 73			0.63381	0.000561706
DV3001502	dynein assembly factor with WDR repeat domains 1-like			-1.64122	0.00413518
DV3001503	translocating chain-associated membrane 1	0.675665	0.000142371	0.841288	1.40519e-09
DV3001504	Unknown/No Hit			-2.77946	0.00651352
DV3001505	Unknown/No Hit	3.61793	0.000855066	7.38084	2.73916e-08
DV3001507	cleavage stimulation factor subunit 1-like			3.00854	0.000748435
DV3001509.2	odd skipped 1			1.07336	2.02735e-06
DV3001510	Unknown/No Hit	-1.16866	0.0184991	-1.50563	0.000145937
DV3001511	Unknown/No Hit			-0.74843	0.0388656
DV3001512	Unknown/No Hit	-2.08941	5.35239e-05	-1.93794	0.000111538
DV3001513	Unknown/No Hit	3.4115	4.01749e-31	4.07152	3.3138e-36
DV3001514	Unknown/No Hit	-3.92473	9.88221e-11	-1.8326	0.00238437
DV3001515	Unknown/No Hit	-6.01788	0.000810944	-4.45119	4.54951e-06
DV3001516	Unknown/No Hit	-7.84203	2.47513e-08	-4.65721	1.72946e-08
DV3001517	RNA-directed DNA polymerase from mobile element jockey-like	-4.83099	0.00508017	-3.55406	0.00709455
DV3001518	sister of odd and bowel			0.441886	0.0297974
DV3001519	drumstick isoform X2	2.28034	2.95305e-08	1.23665	5.85717e-11
DV3001520	deglycase DJ-1-like	0.842911	4.66399e-07	1.12239	6.704e-06
DV3001525	glucosylceramidase-like isoform X2	1.83029	2.2666e-06	2.12588	6.45691e-08
DV3001529	Unknown/No Hit	2.64104	3.76462e-06	1.94911	0.0010229
DV3001531	Unknown/No Hit	3.19668	2.60088e-28	1.90267	2.63042e-06
DV3001536	Unknown/No Hit			-1.31537	0.00201368
DV3001538	Breast cancer type 2 susceptibility			-0.303426	0.0215257
DV3001540.1	28S ribosomal mitochondrial (mrpS07)	0.546978	0.00956048	0.950073	8.27055e-05
DV3001541	histone chaperone asf1	0.801859	0.000582914	0.506461	0.00532657
DV3001543	probable methyltransferase BTM2 homolog	0.676996	0.000441168
DV3001544	neural ectodermal development factor IMP-L2 isoform X1	-0.539236	0.0274576	-0.648933	0.0201517
DV3001546.2	decapentaplegic 2	2.44188	0.00074992	1.24537	0.0321964
DV3001547.2	40S ribosomal (rpS27A-1)	0.517378	0.0058312
DV3001548	15 kDa seleno	0.709192	0.00168985	0.845589	4.60898e-08
DV3001549	Unknown/No Hit	2.40492	1.69021e-06	1.81691	5.27803e-05
DV3001550	discoidin domain-containing receptor 2-like	-1.44719	1.86423e-05	-1.12068	9.2451e-06
DV3001551	Unknown/No Hit	0.711452	0.0120039	1.2283	0.000496221
DV3001552	Unknown/No Hit	0.943088	0.0184679	1.92956	0.0017791
DV3001553	Unknown/No Hit	-2.91611	6.69055e-14	-6.4236	2.33528e-22
DV3001554	discoidin domain-containing receptor 2	-1.9605	1.64459e-07	-2.0687	2.24425e-18
DV3001557	Unknown/No Hit	-3.00953	0.00020719	-3.61694	1.17357e-05
DV3001559.2	Odorant Receptor 51	-3.8098	0.000366057	-2.58113	4.36477e-06
DV3001560	mitochondrial import receptor subunit TOM40 homolog 1	0.843207	7.82687e-05	0.731713	8.30702e-07
DV3001562.2	decapentaplegic 1			-0.855202	6.4997e-05
DV3001563	trimethylguanosine synthase-like isoform X1			-0.944065	0.047366
DV3001567	rab3 GTPase-activating non-catalytic subunit	-0.478159	0.0221526
DV3001569	craniofacial development 2-like	-2.40515	0.0392837
DV3001571	mutS homolog 5			-1.07837	0.0101285
DV3001572	mutS homolog 5-like	-1.39375	0.00510105	-1.4147	0.0108588
DV3001573	Unknown/No Hit	0.482668	0.0297768	0.433437	0.014249
DV3001576	E3 ubiquitin- ligase Topors	-1.05385	3.66479e-07	-1.23049	6.41306e-12
DV3001577	voltage-dependent calcium channel subunit alpha-2 delta-3 isoform X1	-3.27373	7.83545e-18	-3.27217	1.65275e-35
DV3001578	tigger transposable element-derived 6-like	-4.17258	0.016957
DV3001579	superkiller viralicidic Activity 2-like 2	0.583191	0.0367017
DV3001583	probable tubulin polyglutamylase TTLL1	-0.708342	0.00139834	-0.520315	0.000436783
DV3001584	GTPase KRas isoform X2			0.581794	7.21409e-07
DV3001585	glucosidase 2 subunit beta	1.16666	1.86355e-13	1.33764	9.77099e-20
DV3001586	zwei Ig domain zig-8-like	-2.0432	1.10184e-09	-1.31138	1.11612e-08
DV3001587	zwei Ig domain zig-8	-1.99902	1.45664e-06	-1.37905	4.40339e-09
DV3001588	defective proboscis extension response	-2.27438	3.68045e-08	-1.2823	1.68878e-08
DV3001589.1	Predicted Effector 16-949000	0.630675	0.0490562	-1.14161	0.0112656
DV3001592	hemicentin-1-like isoform X2	-2.71154	4.22042e-14	-2.55033	1.08596e-13
DV3001593	limbic system-associated membrane -like	-2.87789	3.08363e-07	-2.61506	7.44316e-13
DV3001597	Unknown/No Hit			-2.97824	0.0351951
DV3001598	guanine nucleotide-binding G(o) subunit alpha	-1.59004	1.57149e-07	-1.4123	3.44868e-10
DV3001599	pikachurin	-1.44098	3.64326e-05	-1.3316	4.50734e-08
DV3001601	GPI ethanolamine phosphate transferase 2	0.917662	6.94976e-07	1.10105	6.05248e-05
DV3001602	ubiquitin-conjugating enzyme E2 N	0.649526	0.000366068	0.934453	1.26792e-10
DV3001604	dentin sialophospho -like isoform X1	-1.80202	2.37465e-23	-1.42776	1.22716e-13
DV3001605	SAP30-binding			0.537856	0.000615064
DV3001606	photoreceptor-specific nuclear receptor-like	-1.49421	7.16996e-05
DV3001607	thiamine transporter 2-like isoform X1	4.71241	7.12507e-16	4.16558	9.50287e-14
DV3001610.1	Predicted Effector 16-1387500	2.87015	9.40365e-43	2.5297	5.87467e-14
DV3001615	RNA-directed DNA polymerase from mobile element jockey-like	-1.89435	0.0150077	-2.83798	3.09497e-05
DV3001621	RNA-directed DNA polymerase from mobile element jockey	-1.80279	0.0123016	-1.25021	0.0204268
DV3001637	neuropeptide F	-2.65705	2.20674e-15	-1.9977	4.33843e-21
DV3001641.1	CYP077	5.99732	1.19051e-28	8.70275	2.16014e-55
DV3001643	tilB homolog	-1.89079	0.00167141	-1.98576	1.88384e-06
DV3001649.2	CYP078			2.47216	2.13593e-08
DV3001650	carbonic anhydrase-related 10	-1.97958	9.24178e-08	-2.20566	9.8421e-29
DV3001652	RNA-directed DNA polymerase from mobile element jockey-like	-1.00904	0.0273543
DV3001657	Unknown/No Hit	-1.77194	0.0363277	-2.87567	0.00176743
DV3001658	uncharacterized transmembrane DDB_G0289901-like	-0.981688	3.20324e-09	-1.27644	4.46133e-06
DV3001660	clavesin-1			0.670054	0.000648685
DV3001662	hemocyte -glutamine gamma-glutamyltransferase-like	2.36169	4.12326e-08	2.30995	1.54443e-26
DV3001664	poly [ADP-ribose] polymerase 12-like	0.990977	0.00119217	1.56908	5.98063e-07
DV3001665	integrin alpha-PS1 isoform X2			0.574468	0.000141736
DV3001666	Unknown/No Hit	2.20401	4.33298e-10	1.75768	1.07013e-20
DV3001669	mitochondrial	1.41808	2.83537e-09	1.75484	6.00461e-14
DV3001671	T-complex 1 subunit zeta	1.2435	5.02317e-09	0.987149	2.86142e-13
DV3001672	CDV3 homolog	0.702189	0.00161239	0.724469	0.00401955
DV3001674	myosin-I heavy chain isoform X1			-1.04324	0.000383272
DV3001675	transient receptor potential channel pyrexia-like	-1.58788	5.21517e-05	-1.96356	3.77241e-10
DV3001676	ionotropic receptor 21a isoform X2	-4.4605	8.30211e-16	-5.69861	1.92368e-23
DV3001677	gephyrin isoform X2	1.26496	7.62448e-06	0.91493	0.00304853
DV3001678.2	histone acetyltransferase KAT2B	0.463378	0.0214344	0.321416	0.0208211
DV3001681.2	unc-112-related protein	-0.652693	0.00721485	-0.660819	0.0183163
DV3001682	Unknown/No Hit			-0.588838	5.81564e-06
DV3001684	neurochondrin homolog			1.17365	6.02041e-13
DV3001686	tubulin polyglutamylase TTLL6	1.34567	0.000640616	1.80525	1.21384e-16
DV3001687	Unknown/No Hit	7.84474	5.98028e-17	5.25602	1.10773e-19
DV3001688	lutropin-choriogonadotropic hormone receptor	-0.424113	0.0366211	-0.648034	0.00190705
DV3001689	Unknown/No Hit	0.673221	0.0150733
DV3001690	glycerol kinase	-1.07655	0.00014708	-0.515469	0.00781664
DV3001691	geminin isoform X1	0.839504	0.00157401	0.610032	0.000433349
DV3001692	geminin isoform X1	2.1005	1.04383e-06	1.61524	4.02611e-14
DV3001693.2	Chitin binding protein	2.28519	5.22015e-06	1.91894	7.89964e-10
DV3001694	chitin deacetylase 2	2.02593	2.94412e-05	1.61053	2.1778e-06
DV3001695	carbonic anhydrase 2-like	-1.34983	1.18247e-09	-1.23768	9.09833e-13
DV3001696	carbonic anhydrase 7-like isoform X2	3.85526	2.10581e-11	3.08479	8.92276e-11
DV3001697	Nuclear cap-binding subunit	2.79054	2.5133e-06	2.19351	4.29247e-19
DV3001698	Odorant Receptor 46a-like	-1.82967	0.00731244	-2.79217	1.65119e-09
DV3001701.2	trimethylguanosine synthase	2.75193	1.06313e-10	1.83458	5.39599e-16
DV3001702.2	Unknown/No Hit	-1.70897	0.0050855
DV3001703	gag-pol poly	-5.07474	0.000706595
DV3001704.2	protein PF14_0175			-0.826078	0.00124214
DV3001707.2	legumain-1	1.59469	3.74685e-08	-1.15003	8.89073e-05
DV3001708.2	legumain-2	2.35585	1.09628e-13	3.00321	5.6673e-24
DV3001711.2	mesoderm induction early response protein 1	-1.68359	8.05717e-22	-1.51968	2.92737e-29
DV3001712	Unknown/No Hit	-1.64499	2.96226e-09	-1.98994	2.17602e-10
DV3001713.2	C1orf194 homolog	-1.98005	0.000992172	-2.23975	0.000449056
DV3001715.2	glucose-6-phosphate 1-dehydrogenase	1.01113	7.21062e-07	0.814169	2.34047e-05
DV3001716	bifunctional arginine demethylase and lysyl-hydroxylase psr-1-like	-2.48438	9.5145e-05	-2.77332	1.51778e-10
DV3001717.2	Unknown/No Hit	4.87887	5.85298e-10	6.92822	1.00399e-18
DV3001721	tigger transposable element-derived 4-like			-1.74102	0.0188478
DV3001723.2	calpain-a			0.550091	0.000527874
DV3001731.2	leukocyte tyrosine kinase receptor	-2.5758	1.92966e-14	-2.666	9.34966e-40
DV3001734.2	sex peptide receptor	-0.927787	0.00014967
DV3001740.2	Unknown/No Hit	2.35558	0.000525397	4.70321	1.40827e-09
DV3001743.2	sodium/potassium-transporting ATPase subunit beta-2-a			0.52462	0.000176415
DV3001744.2	28S ribosomal mitochondrial (mrpS18B)	1.25442	5.39843e-08	1.74737	1.33662e-09
DV3001745.2	sodium/potassium-transporting ATPase subunit beta-2-b	-1.61658	5.17678e-06	-1.36022	5.35428e-11
DV3001746.2	Golgi apparatus protein 1	0.544147	0.000761812	0.703813	0.000176683
DV3001747.2	DNA primase large subunit-1	1.29115	1.57876e-07	1.26213	1.07402e-10
DV3001748.2	chaoptin	2.10703	3.78441e-08	2.48726	6.13677e-09
DV3001750.2	FMRFamide-related neuropeptides	-2.67377	6.42269e-11	-2.26797	1.17972e-22
DV3001753	short transient receptor potential channel 4-like	-0.949055	0.0461731	-1.52493	7.47986e-05
DV3001759	nuclease HARBI1	-4.85089	0.0184642	-2.97027	0.00203647
DV3001760.2	Predicted Effector 21-721500	-5.97659	1.07762e-11	-2.85	1.88015e-07
DV3001761	Unknown/No Hit	-2.70644	1.94902e-05	-3.2187	2.85972e-09
DV3001762.2	protein O-mannosyltransferase 1	0.405313	0.0352833	0.4711	0.000903881
DV3001763.2	actin-related protein 2/3 complex subunit 5 protein	1.05647	4.59127e-10	1.0788	2.47053e-13
DV3001765.2	phosphatidylinositol N-acetylglucosaminyltransferase subunit Q	0.520985	0.00934536	0.541716	0.00410745
DV3001766.2	serine/threonine-protein kinase SIK3			-0.756848	0.000484505
DV3001768.2	protein ovo-1			0.973315	1.91006e-06
DV3001771.2	small glutamine-rich tetratricopeptide repeat-containing protein alpha	0.563451	0.00321793	0.54706	0.000338067
DV3001774	sodium channel Nach-like	-2.26237	0.0276874	-2.57133	0.000515909
DV3001776.2	Unknown/No Hit			-0.373107	0.0240856
DV3001778.2	Predicted Effector 21-1035021	-4.11637	0.0349222
DV3001780	Unknown/No Hit	0.795158	0.00226966	1.15201	8.262e-08
DV3001781	PCNA-associated factor-like	7.28481	6.15609e-25	5.45452	3.81594e-26
DV3001782	RNA pseudouridylate synthase domain-containing 2-like isoform X2	-1.109	0.000853079	-1.04755	8.08923e-07
DV3001786	Kinesin KIF6	-3.12324	0.00148199	-2.95978	3.12813e-05
DV3001790	zinc finger 391-like isoform X1	4.16589	5.84811e-05	5.88242	2.58608e-09
DV3001793.1	voltage-dependent calcium channel type A subunit alpha-1 partial	-3.33997	1.59364e-17	-3.33976	1.30327e-32
DV3001795	Unknown/No Hit	-3.40618	0.0134541
DV3001796	Unknown/No Hit			-2.76863	0.0359037
DV3001803.2	Predicted Effector 12-108000	5.41542	2.648e-41	6.06842	3.7181e-90
DV3001804.2	Predicted Effector 12-114000			-0.420634	0.0325419
DV3001809	E3 ubiquitin- ligase RNF8-like isoform X2			1.77453	1.12919e-06
DV3001815	spermatogenesis-associated 20 isoform X1	0.576563	0.003205	0.557993	0.00178452
DV3001816	histone acetyltransferase KAT8			-0.665168	2.3578e-05
DV3001817	WD repeat domain phosphoinositide-interacting 4-like	-1.03717	5.95474e-09	-1.11079	1.11588e-12
DV3001824.2	Sterile alpha motif domain-containing 5	-0.600345	0.0355493	-0.735092	0.000366284
DV3001825	tRNA (cytidine(32) guanosine(34)-2 -O)-methyltransferase	0.794387	0.00244641	0.524262	0.00379959
DV3001826.2	60S ribosomal (rpL24)	0.4211	0.038625
DV3001827	S-adenosylmethionine synthase-like isoform X1			-0.864269	2.37922e-08
DV3001828	lipase maturation factor 2-like	1.61262	1.07672e-13	1.28702	7.32856e-09
DV3001830	MICOS complex subunit MIC19	1.07188	1.27608e-10	1.70912	5.25025e-13
DV3001833	peroxiredoxin	1.02489	6.00901e-08	1.28373	1.57281e-11
DV3001834	actin-fragmin kinase DDB_G0287957			0.873192	0.0174142
DV3001836	RING finger 212B-like	3.11777	6.04724e-11	2.15893	2.59331e-11
DV3001837	cysteine and histidine-rich domain-containing			0.260548	0.0448945
DV3001838	nuclear receptor subfamily 2 group E member 1	-2.55422	0.000635417	-3.50183	1.41724e-16
DV3001839	prolyl 3-hydroxylase OGFOD1	1.05629	0.00165894	0.760215	9.34207e-07
DV3001840	peptidyl-prolyl cis-trans isomerase	2.20591	8.44219e-27	1.9834	3.94725e-18
DV3001841	peptidyl-prolyl cis-trans isomerase	1.27569	1.42109e-11	1.31878	2.63193e-09
DV3001842	prefoldin subunit 1	0.630055	0.00062956	0.585929	0.00975319
DV3001844	doublesex- and mab-3-related transcription factor A2-like	-1.49859	0.000313384	-2.20751	6.82195e-08
DV3001846	GTP-binding Di-Ras2	-3.0668	1.91583e-14	-3.05648	4.83094e-31
DV3001849	Unknown/No Hit	-3.57888	5.95471e-10	-3.43152	2.90011e-14
DV3001852.2	calcitonin gene-related peptide type 1-2	-0.774225	0.00960315
DV3001854.2	calcitonin gene-related peptide type 1-1	-2.54287	3.03685e-12	-2.63957	2.411e-16
DV3001858	TBC1 domain family member 30 isoform X1	-0.862789	0.00740372	-1.03129	6.52207e-08
DV3001859.2	hairy and enhancer of split-related protein HELT			-1.14537	3.66792e-05
DV3001860	inter-alpha-trypsin inhibitor heavy chain H3-like	2.35229	0.000152724	3.38784	4.79641e-16
DV3001861.2	prostaglandin reductase 1	3.10953	3.03211e-30	2.79709	3.69233e-39
DV3001862.2	phosphatidylserine decarboxylase proenzyme mitochondrial	0.67743	0.000113379	0.449048	0.0101206
DV3001864	lap4 isoform X3	-0.578195	0.00432716	-0.823801	9.49825e-05
DV3001865	probable isoaspartyl peptidase L-asparaginase CG7860 isoform X4	0.700144	0.00119565	0.547667	0.012512
DV3001866	cation-independent mannose-6-phosphate receptor			1.146	1.05438e-12
DV3001867	Unknown/No Hit			0.986379	0.0298461
DV3001868	rootletin isoform X1	-2.67269	5.42096e-23	-1.62985	4.62648e-17
DV3001869	Unknown/No Hit			0.582309	0.000425343
DV3001871.2	glycine dehydrogenase (decarboxylating) mitochondrial			-0.976505	2.27059e-05
DV3001872	Unknown/No Hit	-3.07208	2.80967e-06	-3.24612	5.38997e-07
DV3001873.2	CYP019	-2.84233	4.01951e-06	-2.60944	1.43277e-07
DV3001874	Unknown/No Hit	-5.40579	1.52685e-13	-5.57954	8.29435e-17
DV3001875.2	CYP020	-6.10618	5.29035e-59	-5.76172	1.04058e-75
DV3001876	Unknown/No Hit	-6.58793	0.00120002	-6.64596	3.39467e-05
DV3001878.2	collier	-2.80455	3.86248e-10	-3.04002	5.77953e-38
DV3001879.2	cell death activator cide-b	-2.93396	1.31394e-12	-2.69709	3.89358e-26
DV3001880.2	actin-related protein 2	0.715832	5.21989e-05	0.685375	7.09019e-09
DV3001882.2	piezo-type mechanosensitive ion channel component	-0.797901	1.48817e-05	-1.05997	2.14494e-05
DV3001883.2	quinone oxidoreductase protein 2 homolog	0.877361	1.08297e-05	1.35243	1.51442e-12
DV3001884.2	DTW domain-containing protein 1	0.638274	0.0408859	0.501737	0.0193163
DV3001885.2	rho guanine nucleotide exchange factor 11	-0.559028	0.0141656	-0.669702	6.48355e-05
DV3001886.2	neuronal pentraxin-1-like	4.06652	2.09579e-13	3.85341	8.01372e-10
DV3001887	carcinine transporter	-1.45972	0.0257432
DV3001888.2	ecdysis triggering hormone preproprotein	1.18245	0.000794113	0.951523	0.00802641
DV3001889.2	alpha-protein kinase 1	3.04037	1.15953e-17	2.89316	1.19143e-23
DV3001892.2	RISC-loading complex subunit tarbp2	0.721202	0.000319995	0.688167	7.60032e-05
DV3001894	coiled-coil domain-containing 94			0.582959	0.00202491
DV3001895.2	mitochondrial import inner membrane translocase subunit TIM44	2.23156	6.66214e-39	2.17325	2.6752e-29
DV3001900.2	THO complex subunit 3	1.31373	1.91275e-12	1.20015	1.01012e-14
DV3001901.2	acyl-coenzyme A thioesterase 13b	0.879773	0.000441189	0.828199	3.45449e-06
DV3001902.2	forkhead	-2.14744	9.23377e-35	-2.56657	1.23563e-41
DV3001903	Unknown/No Hit	-1.71048	4.57105e-06	-1.78294	1.20109e-07
DV3001904.2	L-asparaginase	0.845958	0.024492	1.14359	5.12491e-08
DV3001907.2	Predicted Effector 26-501704	2.37404	4.4441e-05	1.5041	0.0215257
DV3001910.1	Predicted Effector 26-511500	-0.816535	0.0201639	-1.2607	9.54758e-05
DV3001911.2	paired box pox-meso	-1.4961	0.000572119
DV3001914.2	CYP023	-1.48073	8.83615e-11	-1.75552	2.32279e-08
DV3001920	Unknown/No Hit	1.5597	0.00730758	2.30383	2.04475e-15
DV3001921.2	Predicted Effector 26-605000	-4.35058	0.000100482	-2.67212	0.00849053
DV3001924	zinc finger MYM-type 1-like	-2.22446	0.0163758	-2.19671	0.00485933
DV3001929.2	Predicted Effector 26-705000	-2.04459	0.0359429
DV3001933.2	serrate	1.3994	0.00087633	1.69943	4.10233e-21
DV3001935	Unknown/No Hit	-2.38334	0.00668553	-2.51627	2.37301e-05
DV3001936	ionotropic receptor 40a isoform X3	-3.73725	0.0472311	-4.87657	0.0107278
DV3001938	Unknown/No Hit	2.38176	0.000100592	2.7198	1.66382e-09
DV3001940.2	phosphatidylglycerophosphatase and protein-tyrosine phosphatase 1	0.53311	0.00314213	0.730582	1.26184e-08
DV3001942.1	Predicted Effector 26-850000	4.21432	0.000307676	3.45603	0.00254906
DV3001944	M-phase inducer phosphatase 3-like			-2.3757	0.0330997
DV3001948	Unknown/No Hit	2.12343	8.68982e-10	1.59681	1.07806e-15
DV3001949	cytochrome b-c1 complex subunit mitochondrial	1.29622	1.41791e-06	2.06989	4.19477e-25
DV3001951.1	Predicted Effector 120-42067	4.33018	4.03879e-41	3.63851	2.51946e-19
DV3001952	kin of IRRE 1 isoform X4	-1.24754	0.000146894	-1.58909	2.99157e-09
DV3001953	zwei Ig domain zig-8-	-1.01226	0.0398463	-1.23008	0.000302275
DV3001954	Unknown/No Hit	-3.60811	0.0275338
DV3001956	Unknown/No Hit	-4.94816	2.38043e-53	-4.73246	2.55311e-37
DV3001957.1	39S ribosomal mitochondrial (mrpL48)			0.639085	0.000509287
DV3001958	ATP-dependent RNA helicase DHX30	0.489901	0.029497	0.741425	7.80952e-06
DV3001959	REM2- and Rab-like small GTPase 1			0.811578	0.00899179
DV3001961	flightin	3.89713	0.0495411	6.84822	8.69969e-27
DV3001962	Unknown/No Hit			0.848595	0.0194762
DV3001963	laminin subunit alpha	1.99936	1.60455e-11	1.78493	5.17626e-11
DV3001964	bric-a-brac 1-like			-0.709527	0.0064361
DV3001965	bric-a-brac 2-like isoform X1			-0.854233	0.00112299
DV3001966	bric-a-brac 1			-0.953715	0.000757155
DV3001969	Unknown/No Hit	-4.64361	0.030878
DV3001971	E3 ubiquitin- ligase RNF168	3.30321	4.66519e-17	2.67327	3.19357e-31
DV3001973	Unknown/No Hit			0.442796	0.0112832
DV3001974	thymidylate kinase	2.42976	1.34612e-11	1.92052	5.10933e-19
DV3001976	zinc finger Y-chromosomal 2 isoform X1	-3.28069	3.32936e-19	-3.07834	1.29878e-72
DV3001977	regulator of G- signaling 17 isoform X1	-2.99911	1.39628e-20	-2.89995	5.67386e-27
DV3001978.2	Chemosensory protein 4	-3.72822	3.8375e-48	-4.15682	3.86699e-28
DV3001980.2	Chemosensory protein 1-2	-1.34167	0.00733549	-0.716686	0.00169771
DV3001981.2	Chemosensory protein 1	-1.47776	0.000119752
DV3001983.2	Chemosensory protein 6	-4.4784	1.41114e-29	-5.19233	8.29211e-93
DV3001987	proteasome subunit alpha type-4	0.720261	0.000146329	0.967858	1.62246e-06
DV3001989	ATP synthase subunit mitochondrial	1.31755	2.49871e-12	1.82173	4.64756e-23
DV3001990	eukaryotic translation initiation factor 3 subunit J	0.88026	0.00110707	1.08662	5.1861e-06
DV3001991	voltage-dependent calcium channel subunit alpha-2 delta-3 isoform X2			-3.39312	0.000869342
DV3001992	E3 ubiquitin- ligase Topors-like			-1.35243	0.015618
DV3001993	RNA-directed DNA polymerase from mobile element jockey-like			-2.79221	0.0244056
DV3001995	CD109 antigen	0.596337	0.0110133	0.53994	0.0159239
DV3001996	Unknown/No Hit	-2.75204	6.03196e-26	-2.71213	7.79105e-26
DV3001998	Unknown/No Hit	-2.03781	0.0135428	-2.67272	2.21497e-06
DV3001999	SUMO-activating enzyme subunit 1	1.16284	1.61202e-08	1.04397	1.58691e-08
DV3002001	alkylglycerol monooxygenase-like	-1.57484	0.0142375	-0.837948	0.00224675
DV3002002	lateral signaling target 2 homolog	-2.85758	9.67973e-15	-2.23097	8.53305e-17
DV3002003	serpin B3-like	-1.92271	3.9807e-15	-2.30583	4.90357e-38
DV3002006	H ACA ribonucleo complex subunit 3	0.836083	1.41492e-05	0.710581	0.0317461
DV3002008	transcription factor E2F2-like isoform X4	1.67466	1.69822e-08	1.05634	8.51033e-10
DV3002009	NEDD4-binding 1-like	-1.19176	0.000330865	-1.35251	1.3592e-24
DV3002014	carbonic anhydrase 1			-0.421031	0.00129042
DV3002015	ribokinase-like			0.65944	3.24307e-05
DV3002016	eukaryotic translation initiation factor 4B isoform X3	0.738538	0.0238562	0.644609	5.62464e-06
DV3002019	leucine-rich repeat 1	1.47382	2.66375e-05	0.962707	1.8703e-10
DV3002021	inositol polyphosphate 1-phosphatase	-2.87215	1.25551e-12	-2.31726	6.4226e-28
DV3002024	peroxidase-like isoform X1	2.20449	6.19223e-06	2.63196	3.52991e-17
DV3002025	peroxidase-like isoform X1	4.39916	1.59444e-45	4.17319	3.10754e-32
DV3002026	Unknown/No Hit			1.80457	0.00375734
DV3002028	forkhead box K1 isoform X1			-0.60118	0.00149653
DV3002029	isoform A	1.59776	0.000134428	1.91906	3.59338e-11
DV3002030	ataxin-2 homolog	4.72767	1.35759e-12	4.68934	7.87002e-32
DV3002032	histidine-rich glyco -like	6.96459	6.47911e-66	3.68136	0.0384656
DV3002034	signal CUB and EGF-like domain-containing 1	-1.02555	0.00133027	-0.72753	0.0194243
DV3002035	von Willebrand factor type EGF and pentraxin domain-containing 1-like			1.31867	0.00025095
DV3002036.2	cycle	1.04956	0.00671428	0.644044	0.00494725
DV3002038	cell death-inducing p53-target 1	-1.09005	2.86494e-06
DV3002040	ubiquinone biosynthesis COQ4 mitochondrial	-1.08146	1.19569e-06	-1.00788	2.05967e-08
DV3002041	G- -signaling modulator 2 isoform X1	-0.435154	0.0365529	-0.323046	0.0317773
DV3002044	RNA-directed DNA polymerase from mobile element jockey-like	-1.2399	0.0167307	-2.017	0.00118276
DV3002045	RNA-directed DNA polymerase from mobile element jockey-like	-1.8621	0.00397403	-1.65866	0.0203825
DV3002050	E3 ubiquitin- ligase RING1			-0.478881	0.000698136
DV3002052	singed	1.49865	2.54314e-14	1.27845	1.6989e-11
DV3002056	RNA-directed DNA polymerase from mobile element	-1.73131	0.0147809	-2.81505	6.73557e-08
DV3002057	Unknown/No Hit	-1.73823	9.58242e-08	-1.37747	2.58981e-05
DV3002059	galactokinase-like	1.42601	5.84793e-16	1.48176	3.60513e-15
DV3002060	serine threonine- kinase endoribonuclease IRE1			-0.360668	0.0281897
DV3002061	glucose dehydrogenase [ quinone]-like			0.77649	2.35555e-06
DV3002064	NAD-dependent deacetylase sirtuin-7	-0.525639	0.00670617	-0.605594	0.000267527
DV3002066	transmembrane 94 isoform X1	-1.54504	8.49702e-07	-1.24226	1.52964e-06
DV3002069	alkyldihydroxyacetonephosphate synthase	-1.69427	4.31655e-09	-1.1054	5.62226e-10
DV3002070	Unknown/No Hit	-0.964974	4.19781e-06	-0.695808	0.00109432
DV3002071	eukaryotic translation initiation factor 3 subunit B	1.02995	8.64617e-06	0.802981	2.79828e-11
DV3002072	H(+) Cl(-) exchange transporter 7-like			1.58123	0.0170251
DV3002073	Unknown/No Hit	-0.551401	0.0369292
DV3002074	H(+) Cl(-) exchange transporter 7	2.05214	0.000114241	3.68042	2.2063e-25
DV3002075	cubilin isoform X1	-1.81152	0.00734636	-2.28649	1.05794e-09
DV3002076	small nuclear ribonucleo -associated B	1.35325	9.0762e-12	0.890079	1.47544e-06
DV3002077	Dorsal-ventral patterning tolloid	-1.85475	8.05043e-05	-1.9861	1.00669e-15
DV3002082.2	vasa-4			0.906535	0.00365646
DV3002084	ATP-dependent DNA helicase Q4	0.749765	0.0184908
DV3002085	von Willebrand factor type EGF and pentraxin domain-containing 1	4.05918	2.37184e-33	3.95787	5.20524e-18
DV3002086	von Willebrand factor type EGF and pentraxin domain-containing 1	3.88418	8.96988e-12	3.80613	2.02674e-11
DV3002087	nuclear pore complex Nup153 isoform X1			-0.600692	0.00816368
DV3002088	targeting for Xklp2 isoform X2	3.52097	2.25591e-35	2.88405	2.37648e-55
DV3002090	Unknown/No Hit	4.12319	0.0144899	4.05665	0.026575
DV3002095	structural maintenance of chromosomes 1A			0.279346	0.0140758
DV3002102	Unknown/No Hit			-4.04034	0.0383903
DV3002103	jerky homolog-like	-3.67658	6.49458e-05	-2.61927	0.000668778
DV3002105.2	Predicted Effector 2-119521			-1.87331	0.000593977
DV3002106.2	Predicted Effector 2-130859	2.39308	1.23199e-11	1.62651	0.00114764
DV3002107	Unknown/No Hit	-2.84099	0.00252148
DV3002108.2	Predicted Effector 2-146371	-0.74873	0.0393879	-2.09036	1.4242e-17
DV3002110.2	Predicted Effector 2-160158	7.38613	2.67814e-20	5.03189	1.33233e-13
DV3002111	Unknown/No Hit	-1.3597	0.0280474
DV3002113.2	Predicted Effector 2-187003	3.3281	2.2423e-17	3.08134	6.17552e-13
DV3002116	Unknown/No Hit	3.67903	0.000107917	3.08545	0.0287726
DV3002117.2	Predicted Effector 2-232213	1.98956	1.71433e-05	1.65197	4.0578e-07
DV3002119	homeobox Nkx- -like	-1.71199	2.21557e-12	-2.25135	3.04589e-22
DV3002120	Unknown/No Hit	-4.36737	0.00178818	-5.54369	0.000460956
DV3002121.1	Predicted Effector 2-273000	-1.4087	7.10273e-06	-1.87817	2.5529e-21
DV3002122.2	Predicted Effector 2-284000	0.815709	0.00500091
DV3002125	lysine n-methyltransferase mettl10			-0.507508	0.0182427
DV3002127	Unknown/No Hit	-3.4203	1.92934e-11	-3.13252	1.80122e-31
DV3002128	Unknown/No Hit	-3.58069	1.21473e-32	-3.17328	7.2317e-65
DV3002130	Unknown/No Hit	0.495976	0.0437856
DV3002131	mitochondrial intermembrane space import and assembly 40-B	1.25286	4.95048e-08	1.40154	8.72119e-13
DV3002133	calcineurin B homologous 1	1.07919	0.000212133	0.773349	0.0014975
DV3002137	polyribonucleotide nucleotidyltransferase mitochondrial	1.54352	2.22179e-19	1.36147	1.07421e-15
DV3002138	free fatty acid receptor 4-like			-0.63866	0.0166841
DV3002139	flocculation FLO11 isoform X2	2.55102	1.93175e-08	2.8277	1.37527e-25
DV3002142	annexin B9-like isoform X1			-0.50247	0.003797
DV3002143	Unknown/No Hit	-2.37643	0.00108003	-1.26528	0.0145038
DV3002146	venom protease-like	-1.76844	1.90915e-17	-1.75582	2.27459e-20
DV3002147	venom protease-like	-2.52294	4.75775e-39	-2.5703	2.80887e-46
DV3002148	venom protease-like	-1.7957	9.43062e-10	-1.54347	9.25373e-05
DV3002149.2	Predicted Effector 2-521942	2.28065	4.80766e-11	2.71193	8.77234e-13
DV3002152	venom protease-like	-3.10523	2.18065e-50	-2.40616	3.21496e-31
DV3002153.1	Predicted Effector 2-548305	2.43222	3.34594e-25	1.85369	4.98005e-08
DV3002154	venom protease-like	-3.62886	2.38457e-21	-3.62825	2.92877e-150
DV3002156	venom protease-like	-0.822617	0.000386398	-1.34701	4.17096e-31
DV3002160	heterogeneous nuclear ribonucleo 87F-like isoform X1			-0.447127	0.0266985
DV3002161	Unknown/No Hit	-1.56247	4.1969e-06	-1.38215	2.06281e-08
DV3002163	zinc finger HIT domain-containing 2			-0.403389	0.0238036
DV3002170	Unknown/No Hit	3.66487	7.70657e-15	4.23528	1.14818e-16
DV3002171.2	Predicted Effector 2-727841	2.31893	2.6117e-05	2.35746	3.58763e-11
DV3002172.2	Predicted Effector 2-779202	2.36842	9.92848e-05	2.08002	0.00302569
DV3002173.2	Cuticular protein 04	3.16891	2.52351e-05	2.38284	0.000111361
DV3002174.2	Cuticular protein 05	7.95177	1.48614e-26	7.88418	3.33713e-37
DV3002176	flotillin-1 isoform X2			0.527136	0.0131635
DV3002178	tRNA (adenine(58)-N(1))-methyltransferase non-catalytic subunit TRM6	0.603833	0.0409279	0.737714	4.39317e-05
DV3002182.2	Unknown/No Hit			-0.510259	0.000101585
DV3002183	probable RNA polymerase II nuclear localization SLC7A6OS			0.513536	0.00415519
DV3002186	acetylcholine receptor subunit beta-like 1	-2.38815	7.29571e-11	-2.2818	1.9924e-17
DV3002187	proteasome subunit alpha type-7-1	0.931225	1.59598e-08	1.34841	7.2738e-09
DV3002188	TIMELESS-interacting			0.524263	0.00892484
DV3002190	integrator complex subunit 4			0.412515	0.00369197
DV3002191	serine threonine- kinase TBK1	0.792888	0.00159453	0.780302	9.04058e-09
DV3002192	MTSS1 isoform X1	-0.368634	0.038955	-0.402056	0.0227437
DV3002193	Unknown/No Hit			-0.415701	0.0334753
DV3002194	Armadillo repeat-containing 4	1.23492	0.00144944	1.42067	3.32989e-08
DV3002195.2	3-hydroxy-3-methylglutaryl-coenzyme A reductase	0.965788	0.000520678	0.800289	6.29688e-05
DV3002196	kelch domain-containing 10 homolog	0.569677	0.0108397	0.402796	0.0109015
DV3002198	aminoacyl tRNA synthase complex-interacting multifunctional 1			0.41378	0.0376242
DV3002201	thiamine transporter 2-like			1.00938	1.2602e-08
DV3002202	thiamine transporter 2-like	1.66286	1.07782e-07	2.25017	7.69621e-09
DV3002203	intraflagellar transport 80 homolog isoform X1	-0.907159	0.0405162	-1.63007	7.27041e-10
DV3002205	phospholipase A-2-activating	0.914032	1.53789e-07	0.858753	8.35369e-09
DV3002208	pancreas transcription factor 1 subunit alpha	-2.59556	6.27274e-06	-2.41527	1.4678e-06
DV3002211	cilia- and flagella-associated 57 isoform X1	-2.71759	4.14375e-06	-2.66658	1.02875e-11
DV3002212	very-long-chain enoyl- reductase	0.671919	0.00166079	0.503337	0.0252233
DV3002213	ER membrane complex subunit 3			0.616488	1.36507e-05
DV3002214	glycine--tRNA ligase	0.949664	7.27676e-07	0.891493	3.70578e-06
DV3002215.2	40S ribosomal (rpS17)	0.563257	0.0293311
DV3002216	UMP-CMP kinase	1.42212	9.54865e-15	1.51499	8.7406e-18
DV3002218	E3 ubiquitin- ligase SHPRH			-0.569161	0.00882953
DV3002219	tubulin polyglutamylase TTLL6-like isoform X1	-3.99484	3.85418e-17	-4.34986	1.41049e-27
DV3002220	Unknown/No Hit	-1.00474	0.00592512
DV3002221.2	Cuticular protein 06	1.51589	0.00259288	1.43556	0.00260028
DV3002223	integral membrane DGCR2 IDD-like	-0.998895	6.19867e-07	-0.950783	0.000130142
DV3002224	atonal homolog 8			0.897542	0.000624692
DV3002229	GATA zinc finger domain-containing 4-like	1.63606	5.20783e-07	0.996479	0.000279
DV3002231	dynein regulatory complex 1	-2.38659	3.04876e-07	-2.1358	1.84944e-15
DV3002232	facilitated trehalose transporter Tret1-2 homolog	-1.98727	6.50996e-22	-2.54041	1.04744e-13
DV3002233	long-chain-fatty-acid-- ligase 1	-1.56122	0.000111063
DV3002237	Unknown/No Hit	-2.50958	2.18979e-12	-2.44041	1.68142e-18
DV3002239	Unknown/No Hit	-4.03205	0.0184334
DV3002241.2	UDP-glycosyltransferase_04			0.373918	0.0315348
DV3002242.2	UDP-glycosyltransferase_05			0.580768	0.00352194
DV3002245	Unknown/No Hit	-3.20935	6.21274e-12	-3.52072	2.522e-23
DV3002246	nose resistant to fluoxetine 6-like	1.00501	2.42645e-05	1.23494	1.17756e-06
DV3002248	Unknown/No Hit	-3.34745	0.0365546	-3.87787	1.32371e-05
DV3002249	Unknown/No Hit	-4.2681	0.00805728	-4.96907	8.48069e-08
DV3002250	Unknown/No Hit	-1.33485	5.63967e-10	-2.05938	2.1818e-19
DV3002251	nose resistant to fluoxetine 6-like	2.65154	1.87948e-14	2.1084	4.23835e-24
DV3002252	mortality factor 4 1			-0.332274	0.0168855
DV3002254	guanine nucleotide exchange factor for Rab-3A-like			0.420722	0.00338642
DV3002256	palmitoyl- thioesterase 1	-0.998114	9.71923e-05	-0.48569	7.80847e-05
DV3002258	tetratricopeptide repeat 28	-0.842744	0.0309629
DV3002259	zinc finger Y-chromosomal	-1.39474	7.80597e-14	-1.55295	3.52432e-20
DV3002260	transmembrane 131	-2.97255	1.91598e-14	-2.76947	1.06527e-28
DV3002262	synaptic vesicle 2-related	0.598442	0.00262747	0.760453	1.16372e-05
DV3002265	cytochrome b-c1 complex subunit mitochondrial-like			1.38675	6.9799e-05
DV3002266	post-GPI attachment to s factor 2-like	-1.65895	7.50363e-07	-1.22081	1.24788e-06
DV3002268	phosphatidylinositol-binding clathrin assembly LAP isoform X1	-1.0604	1.48044e-08	-0.878098	5.17681e-06
DV3002269	phosphatidylinositol-binding clathrin assembly LAP isoform X2	-0.480141	0.0391556	-0.886935	4.69495e-05
DV3002271	zinc finger BED domain-containing 1-like	-2.05891	8.61679e-06	-0.817103	0.0123583
DV3002272	activating transcription factor 7-interacting 1 isoform X1			0.45166	0.00304074
DV3002273	serine threonine- phosphatase alpha-2 isoform			0.241958	0.0447287
DV3002275.2	CYP003	2.01611	2.38265e-05	2.2185	5.84939e-22
DV3002277	vacuolar sorting-associated 53 homolog	-0.512815	0.0181308
DV3002278	POC1 centriolar homolog A isoform X1	1.23688	0.00197222	0.673653	0.00103405
DV3002279	ubiquitin-conjugating enzyme E2 L3	0.492465	0.0111708	0.513377	0.0118277
DV3002280	apolipo D-like	-0.984918	0.00178758	-0.950236	0.00366712
DV3002285.1	39S ribosomal mitochondrial (mrpL44)	0.690454	0.000390796	0.987789	2.79514e-10
DV3002286	Unknown/No Hit	-2.43008	0.000138271	-1.74802	2.14979e-08
DV3002287	T-box transcription factor TBX10	-1.39778	0.00455878	-1.24381	1.73738e-05
DV3002292	nicolin-1 isoform X2	-2.81831	3.07978e-05	-2.07498	2.82255e-08
DV3002293	restriction of telomere capping 5 isoform X2	-0.697083	0.000111536	-0.861063	4.43749e-06
DV3002294	ankyrin repeat and SOCS box 10-like	1.91223	4.86934e-27	2.10755	1.36578e-32
DV3002296	malate mitochondrial			0.515342	0.0168091
DV3002297	short-chain specific acyl- mitochondrial	1.25326	2.08794e-06	1.54369	1.28256e-21
DV3002299	centrosomal of 164 kDa	-1.15853	5.82695e-06	-1.93291	2.85815e-12
DV3002300	Unknown/No Hit			-2.96963	0.0486898
DV3002301	nuclease HARBI1	-2.62524	0.0468608	-3.36454	0.0492508
DV3002304	V-type proton ATPase catalytic subunit A	0.403941	0.0223263
DV3002307	poly [ADP-ribose] polymerase	0.533204	0.0275292
DV3002308	probable myosin light chain kinase DDB_G0279831	1.56452	2.332e-08	1.5508	1.94245e-23
DV3002312	carbonic anhydrase-related 10 isoform X1	-2.21191	1.54714e-05	-1.9675	2.98984e-15
DV3002313	carbonic anhydrase-related 10	-1.69433	1.36156e-05	-1.70297	2.49302e-12
DV3002315	isocitrate dehydrogenase [NADP] cytoplasmic-like	0.960382	3.68994e-08	1.12991	1.3264e-13
DV3002318	Unknown/No Hit	-1.55982	0.0126403	-1.10149	0.048661
DV3002320	RNA-directed DNA polymerase from mobile element jockey-like	-3.05918	3.37294e-05	-3.09072	1.27805e-09
DV3002324.2	Predicted Effector 1-85000	-1.60802	0.000370393	-1.14268	0.000269703
DV3002327	Unknown/No Hit	4.7489	7.50054e-16	4.70194	1.22331e-37
DV3002328	adenylate kinase isoenzyme 5	-1.94307	9.80611e-11	-1.83596	2.67682e-12
DV3002331	Unknown/No Hit	-1.16641	0.0270137	-0.854134	0.00511057
DV3002332	Unknown/No Hit	-1.21436	0.00615082
DV3002333	Unknown/No Hit	-1.58293	0.000885594	-1.16532	0.00217143
DV3002334	serine threonine- kinase MARK2-like isoform X2			-0.393189	0.0491023
DV3002335	wntless	0.5928	0.00378572	0.416682	0.00587427
DV3002336	mediator of RNA polymerase II transcription subunit 31	0.532572	0.040177
DV3002337	Unknown/No Hit			-3.03642	0.043391
DV3002338	long-chain fatty acid transport 4	-0.685386	0.000760481	-0.969576	1.49568e-08
DV3002340.1	Predicted Effector 1-299000	1.93583	1.87845e-09	1.21765	0.0189494
DV3002343	polycystin-2-like isoform X2	-1.37759	0.0340928	-1.88825	0.000148201
DV3002344	myelin regulatory factor isoform X1	-1.7518	4.66149e-12	-1.83311	1.50955e-16
DV3002345	Unknown/No Hit	-1.27358	0.00214426	-1.5724	0.003754
DV3002349	fatty acyl- reductase CG5065	4.71512	0.00752195
DV3002351	fatty acyl- reductase CG5065	4.93295	0.00785065
DV3002353	MAP kinase-activated kinase 2			0.339526	0.0203175
DV3002354	MOB kinase activator-like 2 isoform X4			-0.681374	0.00121423
DV3002357	trehalase-like isoform X1	-1.17164	2.07036e-07	-1.14223	2.24997e-06
DV3002358	mucolipin-3-like			-0.523084	0.0168715
DV3002359	probable basic-leucine zipper transcription factor J	0.909201	4.31464e-05	0.79017	5.91774e-06
DV3002360	acyl-coenzyme A:6-aminopenicillanic-acid-acyltransferase 40 kDa form isoform X1	2.70139	1.02573e-06	3.64884	1.23937e-10
DV3002362	Unknown/No Hit	3.13743	1.22111e-58	3.98476	2.98211e-126
DV3002363	zinc finger BED domain-containing 1-like	3.01659	2.76127e-06	2.8041	2.86797e-09
DV3002364	Unknown/No Hit	-0.44017	0.0456729
DV3002365.1	Predicted Effector 1-684000	1.97669	3.0813e-08	1.81633	3.39761e-08
DV3002366	Unknown/No Hit	-4.15163	0.00532592	-2.48021	0.0039595
DV3002367	kynurenine alpha-aminoadipate mitochondrial-like	0.734872	0.00240207	0.706691	0.00515551
DV3002368	very-long-chain 3-oxoacyl- reductase	2.564	6.50243e-06	2.62423	7.32314e-18
DV3002372.2	threo-3-hydroxyaspartate ammonia-lyase	-1.72523	3.07233e-16	-1.83392	2.64452e-11
DV3002373.2	Unknown/No Hit			0.816884	0.0195338
DV3002374.2	Unknown/No Hit	4.52737	3.73452e-09	3.94152	1.81282e-07
DV3002376	Unknown/No Hit	-3.07306	0.0104753
DV3002380	alanine and asparagine-rich -like isoform X3	2.21832	0.000181094	1.22565	0.0111918
DV3002383.2	dynein-2	-2.34253	0.000108027	-2.02751	8.01958e-06
DV3002389	lysine-specific demethylase 3A-like isoform X3			-1.20223	5.28252e-10
DV3002391.2	Predicted Effector 115-3099	4.60151	4.52909e-06	3.95994	2.26327e-09
DV3002394.2	SRSF protein kinase 3	-2.17717	5.80137e-20	-1.52241	5.86917e-14
DV3002395.2	Unknown/No Hit	5.10294	1.20431e-19	3.68301	8.82969e-35
DV3002397.2	gamma-butyrobetaine dioxygenase	1.5289	2.44808e-17	1.49557	2.7118e-11
DV3002404.2	Down syndrome cell adhesion molecule protein Dscam2	-2.30415	1.06219e-16	-2.26331	8.09614e-26
DV3002406	Unknown/No Hit	-5.5675	0.033181	-5.01951	0.0260324
DV3002407	Unknown/No Hit	-5.02036	0.0381186	-6.86909	0.000646559
DV3002415.2	probable cation-transporting ATPase 13A3	0.622567	0.00789504	0.634675	0.00208424
DV3002423.2	Unknown/No Hit	2.75524	1.7524e-09	2.03039	6.4763e-27
DV3002425	RNA-directed DNA polymerase from mobile element jockey-like	-5.14157	0.0224945
DV3002427.2	Unknown/No Hit	-1.07777	0.000321593
DV3002428	alpha-tocopherol transfer -like isoform X2	-1.11714	2.43013e-06	-1.08889	6.36391e-08
DV3002431	Unknown/No Hit	-2.58269	2.20825e-07	-1.7626	0.00121023
DV3002432	alpha-tocopherol transfer -like isoform X2	-0.826783	0.00707069	-1.19599	1.75702e-15
DV3002434	EGF domain-specific O-linked N-acetylglucosamine transferase isoform X1	-0.666638	0.000472469	-0.697524	5.11884e-07
DV3002443	craniofacial development 2-like			-1.37747	0.0290541
DV3002444.1	troponin I 3	-1.02645	2.48004e-06
DV3002445	beta-carotene-binding isoform X2	2.37252	1.4222e-09	1.94237	1.95487e-16
DV3002446	phosphorylated CTD-interacting factor 1 isoform X1	-1.08862	6.61584e-09	-1.32909	4.75221e-14
DV3002447	tubulin beta-1 chain	4.7002	2.0755e-26	4.31696	3.17203e-85
DV3002449	seipin	0.460739	0.031928	0.347058	0.0319122
DV3002451	dynein heavy chain axonemal	-1.92611	0.00157401	1.23227	0.00138378
DV3002454.2	nuclear factor 1 X-type			0.851335	1.95391e-05
DV3002456.1	Predicted Effector 115-831700	2.4428	1.3584e-11	2.33754	4.51008e-06
DV3002459.2	cathepsin B-04	0.844262	7.97502e-06	0.548857	0.00674153
DV3002461	Unknown/No Hit	2.64523	1.60921e-06	3.78397	2.70577e-18
DV3002463	Unknown/No Hit	2.38159	1.14252e-06	1.88551	1.30312e-09
DV3002467.2	Predicted Effector 41-17854	1.27727	0.000101027	2.23591	7.06871e-06
DV3002468.2	Predicted Effector 41-42050	3.29419	6.23548e-35	3.9739	7.89094e-88
DV3002471	sphingosine kinase 2 isoform X1			-0.630213	0.000198705
DV3002472	ankyrin repeat domain-containing 54	-0.412817	0.0242657	-0.290938	0.0410579
DV3002474.1	39S ribosomal mitochondrial (mrpL09)	0.800212	1.26837e-06	0.967365	2.58513e-05
DV3002475.2	Cuticular protein 07	0.533221	0.00730637
DV3002476.2	DNA methyltransferase 1	1.20122	5.36581e-05	0.404815	0.0455436
DV3002479	choline ethanolamine kinase isoform X2	-0.717091	4.19473e-05	-0.995148	6.43194e-09
DV3002481	phosphatase Slingshot isoform X2			-0.521853	0.0298889
DV3002482	TFIIH basal transcription factor complex helicase XPD subunit	0.660981	0.000302265	0.456861	0.00123156
DV3002483	Unknown/No Hit	-4.78506	0.0217464	-4.72416	0.038411
DV3002485.2	Predicted Effector 41-200000	-2.98577	0.000101368	-2.85755	3.02813e-05
DV3002486.2	Predicted Effector 41-215000	-3.73093	0.00352911
DV3002487	IQ and AAA domain-containing 1			-3.61357	2.42781e-13
DV3002488	AN1-type zinc finger 1-like	0.956414	0.00472554	0.671505	4.49172e-06
DV3002496.2	Predicted Effector 41-275000	-1.7009	9.16402e-06	-2.18468	2.16311e-05
DV3002499.1	Predicted Effector 41-306186	2.25802	3.39934e-11
DV3002501	probable cytosolic oligopeptidase A	0.588371	0.00178043	0.451391	0.0104055
DV3002502	vacuolar sorting-associated 33B			0.692527	0.00101165
DV3002503.2	Predicted Effector 41-335868	1.42734	8.53413e-06	0.684162	0.0267193
DV3002507.2	Predicted Effector 41-368141	1.55894	0.000144057	3.26435	1.57401e-17
DV3002508	nuclease HARBI1	-2.12879	0.0283614
DV3002511	ATP-dependent RNA helicase p62-like isoform X1	-0.925267	9.76433e-05	-1.05946	5.21045e-06
DV3002515.2	epimerase family protein SDR39U1	0.497999	0.0312156	0.840475	2.3202e-06
DV3002516.2	60S ribosomal (rpL41)	0.585579	0.000177597
DV3002517.2	SNF-related serine/threonine-protein kinase	-1.05766	1.3657e-05	-0.936577	2.00716e-06
DV3002519.2	CUB domain-containing protein	-2.67486	5.67059e-14	-2.19463	6.0706e-20
DV3002521.2	interferon-inducible double-stranded RNA-dependent kinase activator A homolog A-like isoform X4	-2.2651	0.000319637
DV3002522.2	protein singed wings 2	-1.78276	0.000504407	-1.56276	2.1648e-07
DV3002524.2	cytoplasmic phosphatidylinositol transfer protein 1	0.498623	0.0135006
DV3002528.2	ankyrin repeat domain-containing protein 13D	-0.787965	5.29598e-05	-0.555287	0.000809066
DV3002529.2	protein deltex			-0.52305	0.0163259
DV3002531.2	X-box-binding protein 1	-0.925735	1.8889e-06	-1.12307	2.21778e-19
DV3002532.2	ral GTPase-activating protein subunit beta	-0.918698	7.64373e-07	-0.957057	1.53669e-06
DV3002535.2	HEAT repeat-containing 6	-0.651688	0.000896354	-0.351442	0.00513368
DV3002543.2	Predicted Effector 41-831372	3.25506	1.53635e-08	2.36009	0.000376035
DV3002545.2	Predicted Effector 41-850931	3.96776	0.000147843	1.92701	0.0447733
DV3002547.1	Predicted Effector 28-43000			1.57873	1.87146e-06
DV3002548	lachesin isoform X1	-2.54964	1.32008e-13	-2.97893	6.82832e-27
DV3002549	nose resistant to fluoxetine 6-like	-2.94326	1.49663e-11	-2.31393	5.58526e-22
DV3002558.2	Predicted Effector 28-179394			-1.6692	0.000104378
DV3002561	mediator of RNA polymerase II transcription subunit 15-like	7.60318	3.44085e-28	7.40597	8.01225e-12
DV3002562	high molecular weight subunit PW212	4.56832	1.48462e-11
DV3002567.1	forkhead box protein O	-1.52886	3.64962e-19	-1.97664	9.67127e-35
DV3002570.1	Unknown/No Hit	-1.95497	2.90129e-18	-1.41335	2.55617e-09
DV3002575.1	Predicted Effector 28-476416	1.2914	0.00318901	1.11131	0.0205468
DV3002578	Unknown/No Hit	-4.32788	5.6746e-06	-8.01812	5.20476e-08
DV3002580	elongator complex 5 isoform X1			0.493263	0.0248923
DV3002581.1	polypeptide N-acetylgalactosaminyltransferase 5	0.656151	0.000378557	0.79309	5.89637e-08
DV3002583.1	proto-oncogene tyrosine-protein kinase receptor Ret	-1.84385	6.26358e-13	-1.09804	9.11042e-06
DV3002585	prothymosin alpha-A	0.761104	0.000127748	0.623609	0.0326661
DV3002586	peroxiredoxin- mitochondrial	0.721829	0.000190227	0.877572	2.02186e-07
DV3002589.1	kinesin protein unc-104	-2.27292	7.12269e-15	-2.03506	3.27635e-15
DV3002590.2	transmembrane trafficking protein			0.67365	8.47264e-05
DV3002592.2	GMP synthase glutamine-hydrolyzing	0.692038	0.0130506	0.369884	0.00583479
DV3002596	cap-specific mRNA (nucleoside-2 -O-)-methyltransferase 2-like	-0.536357	0.00509026	-0.488844	0.0158287
DV3002597.2	growth/differentiation factor 8	4.85388	1.10181e-44	4.61441	3.32703e-108
DV3002598	growth differentiation factor 8-like	4.89938	2.52213e-29	4.58505	9.87937e-81
DV3002599.2	nhibin beta chain			0.887684	0.00520125
DV3002600.2	gamma-tubulin	0.534564	0.00884597	0.558135	0.000203851
DV3002601.1	CYP042	-1.23236	0.00451336	-0.872757	0.0222301
DV3002602	Unknown/No Hit	-2.037	1.70015e-13	-1.82987	1.80044e-17
DV3002603	Unknown/No Hit	-1.642	5.01682e-12	-1.50442	2.12786e-06
DV3002605	Unknown/No Hit	-0.659176	0.00970534
DV3002608	atypical kinase C	-0.562966	0.00214277	-0.912261	6.24171e-05
DV3002611	xaa-Pro aminopeptidase 1	0.641234	0.00204626	0.591236	2.48691e-05
DV3002613.1	CYP027	2.35633	7.10453e-16	2.86075	4.90796e-32
DV3002615	E3 ubiquitin- ligase arkadia isoform X1	-0.546566	0.0459442	-1.03094	4.48382e-06
DV3002616	krasavietz	0.780639	0.000752922	0.665847	1.34925e-05
DV3002617	ubiquitin carboxyl-terminal hydrolase 8-like	-0.44475	0.0241879	-0.392663	0.023275
DV3002619.1	Predicted Effector 28-1099241	5.44736	7.68142e-10	6.1567	5.51891e-12
DV3002623.1	Predicted Effector 28-1121621	2.19844	5.59147e-08	2.19092	7.79538e-07
DV3002624	Cell wall	4.33197	1.14057e-48	3.1447	8.61314e-10
DV3002626	tensin-1-like isoform X2	2.41067	1.04075e-16	2.08803	5.29392e-25
DV3002630	paraplegin	0.509442	0.000992177	0.614077	4.70495e-06
DV3002632	tetraspanin-33-like			-0.387236	0.043026
DV3002635	RNA polymerase II-associated 3	0.986728	3.07751e-05	0.943305	1.89663e-06
DV3002637	Unknown/No Hit	1.17166	0.0272484	0.809731	0.0123642
DV3002638	ruvB-like helicase 1	1.28911	2.71802e-07	1.35919	1.43365e-13
DV3002641	probable small nuclear ribonucleo G	1.60753	6.49774e-19	1.4103	3.48349e-08
DV3002643	TATA box-binding 1	0.63887	0.0290118	0.525805	0.000649336
DV3002645	Vesicle transport SEC20			-0.957391	0.00729963
DV3002647.1	28S ribosomal mitochondrial (mrpS22)	0.899404	1.10096e-06	1.1664	1.26677e-12
DV3002649	DNA replication licensing factor MCM3	2.56167	6.30024e-31	2.25893	9.613e-43
DV3002650	glycerol-3-phosphate acyltransferase mitochondrial isoform X3	0.848227	0.00401891	0.664577	1.74857e-05
DV3002652	Unknown/No Hit			-1.44077	0.00141738
DV3002653	collagen alpha-3(VI) chain isoform X5	3.72121	1.30541e-31	3.36617	9.44267e-17
DV3002654	octopamine receptor Oamb-like isoform X1	-2.40903	1.56464e-06	-1.99935	8.68622e-11
DV3002655	octopamine receptor Oamb	-2.25746	5.1019e-14	-2.25522	9.97238e-21
DV3002658.2	Cuticular protein 09	1.94282	1.27068e-05	2.91259	3.76209e-42
DV3002662	transcription factor Adf-1-like	-1.90289	8.63521e-07	-1.89823	1.68673e-23
DV3002663	Unknown/No Hit	-0.801617	0.00158483	-0.891949	2.88389e-05
DV3002664	beta-1,4-galactosyltransferase 7			-0.574167	0.00522279
DV3002666	TRC8 homolog			-0.295733	0.0230088
DV3002667	microtubule-associated futsch	7.86783	8.73223e-34	5.88198	2.877e-08
DV3002669	aspartate cytoplasmic	1.12037	1.0933e-09	1.53318	2.06876e-17
DV3002672	Unknown/No Hit	-2.23778	2.26997e-12	-2.84747	7.20471e-16
DV3002673	small integral membrane 8			0.487048	0.0131048
DV3002675	WD repeat-containing 91	-0.485725	0.0168888	-0.549988	0.00592007
DV3002677	isocitrate dehydrogenase [NAD] subunit mitochondrial			1.26018	6.08972e-07
DV3002679	beta-3 adrenergic receptor-like	-2.09086	5.05184e-07	-1.92671	4.47441e-13
DV3002681	5-hydroxytryptamine receptor 1D-like	-2.5465	4.21495e-05	-2.63914	8.77298e-13
DV3002682	Unknown/No Hit	-3.19446	0.00359946	-2.48813	0.0411696
DV3002683	Unknown/No Hit			2.75202	0.0346669
DV3002684	transcription elongation factor SPT4	0.485854	0.0251786	0.682991	5.95019e-05
DV3002685	differentially expressed in FDCP 6 homolog	-1.30366	1.46727e-08	-1.30421	6.8246e-12
DV3002686	sodium-dependent serotonin transporter	-3.14276	2.69237e-24	-3.26177	7.56994e-45
DV3002691	RNA-binding cabeza isoform X1	0.514042	0.00167086
DV3002695	atrial natriuretic peptide-converting enzyme isoform X1	5.69575	3.25997e-29	6.38978	6.35958e-41
DV3002698	arginine serine-rich PNISR-like isoform X1	-1.3102	1.83219e-11	-0.895939	2.74545e-06
DV3002699	leucine-rich repeat-containing 40-like	-4.20599	0.00311947	-3.39305	0.000125007
DV3002700	Unknown/No Hit			-1.95437	0.000784485
DV3002702	cullin-5	0.611968	0.00720592	0.458512	0.0307257
DV3002705	E3 ubiquitin- ligase Mdm2-like isoform X1	0.649189	0.0371781	0.36417	0.0173534
DV3002706	nucleic-acid-binding from mobile element jockey-like	-2.29814	0.020029	-2.2589	0.00172028
DV3002707	reverse transcriptase	-1.67906	0.0483032
DV3002708	synapse-associated 1 isoform X1	-1.56748	8.20062e-11	-1.48202	2.76748e-10
DV3002710.2	ATP-binding cassette transporter sub-family E member 1	0.793852	0.000419039	0.438553	0.0194508
DV3002712	prefoldin subunit 3	0.639766	0.000800776	0.897004	3.84968e-05
DV3002714	otopetrin-2-like isoform X1	2.09062	0.000220556	2.0526	5.4062e-10
DV3002715	PREDICTED: protein quiver-like	-1.6111	8.87101e-24	-1.446	4.32822e-11
DV3002717	alcohol dehydrogenase class-3	1.12841	1.60156e-09	0.793586	4.96993e-06
DV3002720	transmembrane 72	-1.90078	7.95043e-10	-1.87984	3.62851e-20
DV3002721	Unknown/No Hit	-3.83384	4.58412e-08	-3.68665	1.80745e-16
DV3002723	Unknown/No Hit	-2.60352	8.83916e-19	-2.79592	2.51748e-25
DV3002724.2	60S ribosomal (rpL36)	0.697564	0.00118284
DV3002725.2	cadherin-87A	1.05853	7.22543e-06	1.06299	4.96643e-13
DV3002726	heterogeneous nuclear ribonucleo A2 B1 homolog	-0.571642	0.0198784	-0.385988	0.0128956
DV3002728.2	C-myc promoter-binding protein	-0.754081	0.000343129	-0.937801	2.57612e-08
DV3002729.2	dual specificity protein phosphatase 12	-0.590897	0.00850409
DV3002730.2	40S ribosomal (rpS06)	0.494452	0.0306416
DV3002731	facilitated trehalose transporter Tret1 isoform X1			0.718383	3.63721e-07
DV3002732.1	39S ribosomal mitochondrial (mrpL47)	0.553874	0.00288826	0.980956	6.54009e-07
DV3002734	Unknown/No Hit	-0.762811	0.00829269
DV3002735	leucine-rich repeat-containing DDB_G0290503 isoform X2			-0.519838	0.00191005
DV3002736	neugrin isoform X1	0.743945	0.0028505	0.524885	0.000767526
DV3002737	Dynein light chain Tctex-type	0.744356	0.00909902	0.621762	0.000179473
DV3002738	solute carrier family 25 member 46-like			0.33429	0.0178586
DV3002739	SAP domain-containing ribonucleo	0.818301	3.97127e-05	1.0171	1.86609e-07
DV3002740	calcium calmodulin-dependent kinase type II alpha chain isoform X5	-2.09868	1.62206e-12	-1.98276	3.39965e-12
DV3002741	phospholipid-transporting ATPase ID isoform X7	-3.65302	2.05043e-21	-4.04115	7.22241e-32
DV3002742	glutamine--fructose-6-phosphate aminotransferase [isomerizing] 2-like isoform X1	1.37284	0.0013045	1.01693	0.0032016
DV3002743	NAD kinase mitochondrial			0.452547	0.00144136
DV3002745	ras GTPase-activating -binding 1	0.725619	0.00089651	0.379316	0.0251263
DV3002746.2	methionine aminopeptidase 1D mitochondrial	0.495216	0.0458355	1.38151	1.21447e-11
DV3002747.2	sestrin-3			-0.418212	0.0263966
DV3002752.2	mitochondrial pyruvate carrier 2	0.924804	0.000744789	1.25362	1.6223e-09
DV3002753.2	cathepsin B-02	1.08038	3.34808e-06	0.736872	0.00453652
DV3002757.2	Unknown/No Hit	-1.40282	7.30136e-07	-0.892194	7.39094e-05
DV3002759	lipid storage droplets surface-binding 1-like isoform X1	6.44381	1.2251e-22	5.41085	7.25535e-21
DV3002760	nuclear pore glyco p62	0.765282	0.000583258	0.864912	2.36737e-13
DV3002761.2	bromodomain-containing protein DDB_G0270170	1.163	6.61123e-08	0.849809	3.21094e-09
DV3002762	m7 -mRNA hydrolase	-1.02545	7.85036e-13	-1.03604	1.19625e-11
DV3002764	Unknown/No Hit			-2.19094	0.0418006
DV3002765	Y+L amino acid transporter 2 isoform X1	-3.22874	1.45956e-18	-3.16612	2.32557e-25
DV3002767	Y+L amino acid transporter 2	-2.84948	5.46016e-07	-2.6865	1.16287e-27
DV3002769	facilitated trehalose transporter Tret1-like	1.77826	2.87294e-05	1.4686	0.000238282
DV3002770	proline synthase co-transcribed bacterial homolog	1.55818	4.54133e-07	1.57616	2.04607e-12
DV3002772	gametogenetin-binding 2-like			0.335692	0.0115689
DV3002774	serine--tRNA synthetase Slimp			0.550842	0.00111002
DV3002775	retinal degeneration B isoform X1	-1.34043	3.57652e-07	-1.60046	9.10778e-07
DV3002776	myosin heavy muscle isoform X22			0.942849	0.00165285
DV3002777	dynamin isoform X1	-1.55076	4.49428e-14	-1.76685	4.69006e-17
DV3002778	sel-1 homolog 1			-0.303979	0.0170975
DV3002779	Unknown/No Hit	-3.32707	9.80876e-08	-3.74493	2.69486e-09
DV3002780	dentin sialophospho -like	1.12916	3.60506e-07	1.07508	1.82668e-11
DV3002783	zinc finger MYND domain-containing 11 isoform X3	-1.34368	1.73391e-13	-1.44478	1.25338e-14
DV3002786	ras-interacting RIP3-like	-2.1132	3.4019e-05	-1.97988	5.14791e-13
DV3002787	coiled-coil domain-containing AGAP005037 isoform X9	-1.65119	4.03687e-05	-1.93457	4.41395e-12
DV3002788	C-reactive -	4.20227	8.38285e-15	3.94337	6.92654e-14
DV3002789	coiled-coil domain-containing AGAP005037	-1.84441	3.19063e-10	-2.03312	1.14064e-21
DV3002791	RNA-directed DNA polymerase from mobile element jockey-like	-3.68727	0.00176683
DV3002793	6-phosphogluconate decarboxylating	1.35928	6.18784e-14	0.982692	1.31189e-12
DV3002796	glass isoform X2			2.08428	1.95269e-13
DV3002797	Unknown/No Hit	0.814681	8.22663e-05
DV3002798	C-terminal-binding isoform X1	1.02336	2.68275e-06	0.549838	0.00857026
DV3002799	bifunctional UDP-N-acetylglucosamine transferase and deubiquitinase ALG13 isoform X1	1.327	4.37323e-05	0.574067	0.00580668
DV3002802	equilibrative nucleoside transporter 1 isoform X1	0.607263	0.00445371	0.449282	0.0496587
DV3002804	V-type proton ATPase subunit B			0.364881	0.0319094
DV3002805	probable WRKY transcription factor 1 isoform X1			0.42351	0.0368605
DV3002806	2-aminoethanethiol dioxygenase	0.759908	0.00910795	0.596748	0.000278068
DV3002812	Unknown/No Hit	-6.74214	0.00692959	2.38743	0.000983237
DV3002816	axonemal 84 kDa -like			-1.44788	0.0314055
DV3002819.2	Unknown/No Hit	-2.93269	5.34805e-13	-2.24695	2.20983e-18
DV3002820	Unknown/No Hit			2.56495	0.0147621
DV3002821.2	transcription factor Sox-2			-1.00512	1.49029e-05
DV3002823.2	transmembrane 9 superfamily member 2	0.546948	0.00259441	0.39368	0.0166232
DV3002825.2	Unknown/No Hit	2.61959	3.20105e-15	2.13035	3.09226e-30
DV3002826.2	UDP-glycosyltransferase_03-2			3.39564	5.75305e-07
DV3002827.2	poly %5BADP-ribose%5D polymerase 12	1.87114	4.2605e-05	3.69228	2.48865e-19
DV3002828	Unknown/No Hit	-1.68493	0.00319966	-4.55032	3.94078e-14
DV3002829.2	dynein beta chain-ciliary	-2.80235	4.34766e-24	-2.17261	2.65841e-12
DV3002831.2	ropporin-1	-3.1487	5.23843e-07	-2.90472	7.53e-23
DV3002832.2	Unknown/No Hit			1.62685	5.01623e-07
DV3002833.2	WD repeat-containing protein 34	-1.75293	1.72291e-11	-1.01636	0.000514918
DV3002834.2	Unknown/No Hit	-1.21512	3.13943e-05	-1.41952	3.69753e-14
DV3002842.2	fumarylacetoacetate hydrolase domain-containing protein 2	0.598101	0.00193183	1.24873	1.8996e-14
DV3002845.2	pre-mRNA-splicing factor SYF1	0.727785	0.0042213	0.396027	0.0325332
DV3002846.2	WD repeat-containing protein 36	0.684266	0.00315477
DV3002851.2	protein-serine O-palmitoleoyltransferase porcupine			0.453501	0.00531408
DV3002852.2	Unknown/No Hit	0.632748	0.00162624	0.57441	0.000294312
DV3002853.2	replication protein A 70 kDa DNA-binding subunit	1.68399	1.0954e-11	1.45358	1.53457e-20
DV3002854.2	general transcription factor IIF subunit 1			0.473378	0.0212202
DV3002856.2	probable G-protein coupled receptor Mth-5	0.807	3.07583e-05	0.777324	6.1293e-08
DV3002857.2	F-box only 21	-1.30693	2.45985e-09	-1.56852	3.154e-09
DV3002859	WD repeat-containing 78	-3.05454	9.69752e-05	-2.58244	1.21314e-05
DV3002860.2	protein transport protein Sec61 subunit beta-a	0.551258	0.0175953	0.779149	4.2185e-07
DV3002862.2	sphingolipid delta(4)-desaturase DES1	1.70927	7.33194e-11	1.45867	1.70723e-15
DV3002865.2	protein msta	2.69265	0.000223662	4.33499	4.39426e-48
DV3002867	Unknown/No Hit	2.39522	0.00359848	3.21471	0.000322365
DV3002871.2	bromodomain-containing protein 4	0.941204	0.00128478	0.779883	3.17636e-07
DV3002873.2	cell division control protein 45 homolog	2.05018	1.41151e-12	1.77737	1.48426e-26
DV3002874.2	ethylmalonyl-CoA decarboxylase	1.19595	0.000611373	1.64691	1.35094e-12
DV3002876.2	nuclear pore complex protein Nup205	1.24779	1.81876e-08	0.809607	4.85829e-07
DV3002878.2	hsp90 co-chaperone Cdc37			0.728553	0.00034683
DV3002879	Unknown/No Hit	-4.64481	0.00476067
DV3002881	Unknown/No Hit	-3.38054	0.00926247
DV3002884.2	diphosphomevalonate decarboxylase	0.512904	0.00436493	0.715403	1.31561e-06
DV3002885	Unknown/No Hit	4.54438	0.0166086
DV3002886	Unknown/No Hit	-4.00381	0.00483921
DV3002889	modular serine protease-like	-5.35388	7.24239e-15	-3.9207	2.57541e-10
DV3002890	modular serine protease-like	-5.91996	5.84914e-11	-4.19673	2.78602e-10
DV3002891	modular serine protease-like isoform X2	-3.93194	4.08114e-09	-4.72321	1.46673e-20
DV3002893	Unknown/No Hit	-4.35799	0.0029674
DV3002894	Unknown/No Hit	-5.35501	3.21198e-18	-4.07782	8.74518e-15
DV3002895	Unknown/No Hit	-4.12225	3.58038e-35	-2.30138	1.83112e-10
DV3002896	complement C1s-A subcomponent isoform X4	-5.7732	3.29226e-101	-6.57013	2.44848e-82
DV3002897	limulus clotting factor C-like	-4.05344	1.7358e-17	-3.80894	1.54226e-70
DV3002898	RNA-directed DNA polymerase from mobile element jockey-like	-4.07737	7.64452e-07	-2.43527	0.00164959
DV3002899	mannan-binding lectin serine protease 2-like	-4.14241	1.41189e-13	-3.66333	6.50535e-28
DV3002900.2	tectonic-3	-2.79668	6.1087e-10	-3.18335	8.24126e-30
DV3002902	cuticular RR-2 family member 47 isoform X1	-4.25286	0.000295997	-2.81624	0.00679804
DV3002903.2	facilitated trehalose transporter Tret1 e	-2.20009	5.75478e-20	-2.22469	2.43133e-49
DV3002904.1	Predicted Effector 50-222155	3.65849	1.21705e-16	4.79736	2.002e-17
DV3002905	Unknown/No Hit	-4.62005	0.0330602
DV3002909.2	facilitated trehalose transporter Tret1 a	1.14095	0.000492196	2.72185	6.42964e-45
DV3002910.2	facilitated trehalose transporter Tret1 b	2.32634	2.60701e-14	3.26902	1.31295e-22
DV3002911	Unknown/No Hit	3.32838	1.18159e-08	4.014	1.53753e-24
DV3002912.2	facilitated trehalose transporter Tret1 c			0.652511	0.0105622
DV3002915	Unknown/No Hit	-0.775753	0.0436819	-3.47213	1.25235e-16
DV3002916	Unknown/No Hit			-3.07318	2.41543e-05
DV3002917	zinc finger MYM-type 1-like			-5.7299	0.00449847
DV3002918	Unknown/No Hit			-6.01301	0.0299407
DV3002921.2	eyes absent homolog	1.15967	0.0049142	1.42275	5.90869e-11
DV3002922.2	tudor domain-containing protein 7	2.59752	1.35732e-07	2.89639	1.60951e-50
DV3002928.2	DNA polymerase epsilon subunit 2			0.499435	0.00711686
DV3002931.2	E3 ubiquitin-protein ligase MIB1			-0.505561	0.0059975
DV3002933.2	inositol hexakisphosphate kinase 1	-0.560542	0.00270738	-0.966538	2.19035e-05
DV3002935.2	Predicted Effector 50-540000	-3.40377	4.0208e-09	-3.51552	2.2407e-09
DV3002944.2	facilitated trehalose transporter Tret1 d	5.45632	1.62409e-68	5.27368	5.02681e-71
DV3002951.2	rRNA-processing protein UTP23 homolog			0.456012	0.037365
DV3002952.2	histidine triad nucleotide-binding protein 3			0.608727	0.000167077
DV3002953.2	transmembrane protein 192			-0.355529	0.0104416
DV3002954.2	cystathionine beta-synthase	0.815807	0.00158744	0.655442	0.000111848
DV3002956.2	irregular chiasm C-roughest isoform X1	-1.44	4.49168e-06	-1.36087	1.40105e-07
DV3002959	Unknown/No Hit	-1.28837	0.0159098	-1.24347	0.0119019
DV3002961	Unknown/No Hit			-2.58378	0.00908033
DV3002962	Unknown/No Hit	-3.57963	1.07491e-16	-4.04965	2.14099e-12
DV3002963	glutamate receptor kainate 2-like			0.767928	0.00067239
DV3002964	glutamate receptor kainate 2-like			3.30547	4.16343e-11
DV3002965	Unknown/No Hit	1.02674	0.00586251	1.40066	1.27682e-05
DV3002966	Unknown/No Hit	-5.8548	0.0487401	-3.62643	0.000123303
DV3002967	stoned-A	-3.23341	1.7954e-24	-2.84652	6.47282e-31
DV3002969	Unknown/No Hit			-3.2455	0.0146111
DV3002970	titin isoform X1	-2.20505	5.43104e-07	-1.58621	8.91375e-08
DV3002971	probable methylmalonate-semialdehyde dehydrogenase [acylating] mitochondrial			0.580609	0.0180262
DV3002974	electron transfer flavo subunit beta	0.473115	0.0241038	1.02617	2.83758e-09
DV3002975	Unknown/No Hit			1.29534	5.85928e-08
DV3002979	coiled-coil domain-containing 86	0.609081	0.0107049
DV3002980	cell division cycle 5			0.397118	0.00844675
DV3002981	DET1 homolog	-0.614451	0.0266063	-0.704086	3.31905e-06
DV3002989	numb isoform X1	-0.435252	0.0413029	-0.701334	0.0126434
DV3002990	numb-like isoform X1	4.26245	7.62979e-47	3.87343	3.16293e-99
DV3002991.1	ATP-binding cassette transporter sub-family H member 13	4.62754	3.12189e-14	5.08219	8.84784e-39
DV3002992.1	ATP-binding cassette transporter sub-family H member 11	2.12984	2.65445e-06	1.94454	5.03593e-08
DV3002993.1	ATP-binding cassette transporter sub-family H member 12	-1.25914	2.50023e-06	-1.62994	1.11978e-13
DV3002994.1	ATP-binding cassette transporter sub-family H member 20	-1.60541	1.00694e-14	-1.66711	9.93241e-09
DV3002995	serine threonine- kinase Nek7 isoform X1	3.53866	1.30187e-08	2.75629	1.45719e-07
DV3002998	T-complex 1 subunit delta	1.5325	6.91907e-10	1.33835	2.96814e-21
DV3002999	T-complex 1 subunit delta	1.18508	1.91882e-06	1.06936	4.06222e-18
DV3003001	Unknown/No Hit	-0.795332	0.00479747	-1.21775	5.5367e-14
DV3003002	Unknown/No Hit	-0.549844	0.039625
DV3003004	UPF0769 C21orf59 homolog	0.720824	0.00261287	0.573505	0.000126449
DV3003005	TEH3	-2.29825	3.66118e-09	-1.56589	4.14681e-15
DV3003006	tipE	-2.90109	8.71208e-13	-2.30282	2.26388e-20
DV3003007	cAMP-dependent kinase catalytic subunit alpha-like	-3.89974	0.00089541	-3.55779	4.9216e-06
DV3003009	alpha-tocopherol transfer -like	3.15573	1.12381e-15	4.12721	1.20347e-58
DV3003011	tipE	-2.34371	4.12326e-08	-2.11656	4.50705e-19
DV3003015.2	cyclin-dependent kinase 8	0.738241	4.48616e-05	0.438052	0.000889021
DV3003017	Unknown/No Hit	-0.666107	0.0118864	-1.12003	2.73182e-10
DV3003019	B9 domain-containing 1	-1.19677	0.000925552	-0.92551	5.81212e-05
DV3003021	syntaxin-binding 5 isoform X3	-1.692	7.92967e-24	-2.10187	1.29153e-21
DV3003022	syntaxin-binding 5 isoform X2	-1.27036	9.2576e-11	-1.79251	2.00453e-20
DV3003023	Unknown/No Hit	-3.53886	0.0147181
DV3003024	syntaxin-binding 5 isoform X4	-1.24954	4.88167e-06	-1.65076	3.17102e-14
DV3003025	oxygen-dependent coproporphyrinogen-III oxidase	0.670141	0.000242632	0.60006	8.18419e-05
DV3003026	Unknown/No Hit			-0.38564	0.0068034
DV3003027	Unknown/No Hit	-2.58533	0.0316822
DV3003030	NADH dehydrogenase [ubiquinone] 1 alpha subcomplex subunit 6			1.05749	0.000910488
DV3003033	serine threonine- kinase Chk2-like			-0.387065	0.0129514
DV3003034	DNA repair RAD51 homolog 4	1.07575	0.000925552	0.823092	0.00658435
DV3003035	helicase domino isoform X1			-0.703028	0.00400488
DV3003036	Unknown/No Hit	-1.78018	0.0249518	-2.12596	0.00709937
DV3003037	probable nuclear transport factor 2 isoform X1	1.0021	1.50661e-07	1.08898	6.20843e-06
DV3003038	protein FAM200A-like			-1.05088	0.0169002
DV3003039.1	protein spinster	0.47498	0.0185384
DV3003041	clustered mitochondria homolog	1.10048	1.4391e-08	1.1651	1.24721e-12
DV3003044	C-factor	0.559689	0.0243022	0.797275	0.000114337
DV3003045	thioredoxin reductase mitochondrial isoform X1	0.748203	5.79458e-06	0.723837	2.38832e-09
DV3003050.1	succinate dehydrogenase cytochrome b560 subunit mitochondrial	0.433522	0.0287547	0.703631	0.000445728
DV3003054	HEAT repeat-containing 5B isoform X1	-0.538061	0.00736399	-0.679528	0.00270997
DV3003055	sphingosine-1-phosphate lyase	0.903916	7.08744e-08	0.852173	2.71113e-06
DV3003056	girdin isoform X1	-0.768722	0.000237354	-0.392579	0.00358922
DV3003060	THO complex subunit 7 homolog	0.809869	6.14764e-05	0.834902	5.85841e-05
DV3003062.2	40S ribosomal (rpS30)	0.539613	0.0123244
DV3003064.1	NADP-dependent malic enzyme	2.39535	6.70238e-21	2.12453	1.93858e-76
DV3003067	NADP-dependent malic enzyme			0.867812	1.05185e-05
DV3003068	nucleolar pre-ribosomal-associated 1	0.691802	0.00601257	0.584003	0.0120868
DV3003070	ankyrin repeat domain-containing 6	0.382166	0.0330808
DV3003071	arginine--tRNA cytoplasmic	0.712482	7.56875e-05	0.707184	7.76366e-06
DV3003072.2	40S ribosomal (rpS26)	0.561488	0.00222113
DV3003073	PEST proteolytic signal-containing nuclear -like	0.544062	0.0055139	0.568302	0.0132956
DV3003077	probable galactose-1-phosphate uridylyltransferase	1.32978	2.80719e-07	1.33349	6.67243e-10
DV3003081	adenylyltransferase and sulfurtransferase MOCS3	0.55384	0.0171843	0.723539	0.000620629
DV3003082	succinyl- :3-ketoacid coenzyme A transferase mitochondrial	1.9056	4.36095e-24	1.90488	1.64684e-26
DV3003083	DNA-binding RFX2-like isoform X1			-0.963022	5.73796e-06
DV3003084	aminoacylase-1-like isoform X1	1.00052	5.69264e-10	0.793217	2.37922e-08
DV3003085	nucleoporin NUP53	1.25169	1.26799e-05	1.26246	6.28191e-15
DV3003086	LIM and senescent cell antigen-like-containing domain 1 isoform X2			0.353021	0.0421018
DV3003089	Unknown/No Hit	-3.42439	0.0022481	-2.7461	0.0193294
DV3003093	ac transposable element-derived	-3.2072	0.00742647
DV3003094.2	Predicted Effector 86-30000	-3.03807	2.87777e-06	-1.84121	0.000447664
DV3003095	Unknown/No Hit	-3.52947	0.044248	-6.63862	5.64773e-06
DV3003096	Unknown/No Hit	-5.31753	0.000831374	-4.64489	9.55434e-06
DV3003097	Unknown/No Hit	-4.76278	1.64841e-05	-3.34262	2.89517e-05
DV3003098	amidophosphoribosyltransferase-like isoform X1			-0.408728	0.0293354
DV3003099	multifunctional ADE2	0.566297	0.00488587	0.671988	0.0046829
DV3003101	tuftelin-interacting 11			-0.343558	0.0120267
DV3003102	E3 ubiquitin- ligase synoviolin A			-0.448685	0.000384319
DV3003103	alpha-ketoglutarate-dependent dioxygenase alkB homolog mitochondrial	0.630186	0.00433205	1.11602	1.84836e-11
DV3003104	Unknown/No Hit	-2.32143	7.66479e-11	-1.70915	2.1438e-13
DV3003108	mastermind-like domain-containing 1	-2.65314	8.54087e-06	-2.0258	5.022e-12
DV3003115	dynein heavy chain axonemal-like	-3.0187	0.000242864
DV3003119.2	E3 SUMO-protein ligase RanBP2	2.11031	8.74141e-08	1.79958	2.18043e-11
DV3003121.2	Odorant Receptor 50	-5.97873	0.000389458	-4.2046	3.93759e-06
DV3003125.2	E3 ubiquitin-protein ligase RNF8	5.23409	3.69286e-18	4.05015	2.43133e-49
DV3003127.2	E3 ubiquitin-protein ligase Rnf220	-0.853899	0.0129469	-0.659642	0.00329723
DV3003129.2	Fanconi anemia group M	-0.860668	0.00255847	-0.743846	9.26426e-07
DV3003134.2	Armadillo repeat-containing 10	-0.615662	0.00239257	-0.610115	0.00341965
DV3003135.2	Unknown/No Hit	-1.56455	1.33935e-19	-1.23432	4.75448e-10
DV3003138	U8-agatoxin-Ao1a-like isoform X1	-4.05573	5.77545e-10	-2.61722	3.39142e-08
DV3003150	Unknown/No Hit	-2.12082	2.28921e-06	-1.89658	2.04185e-07
DV3003152	Unknown/No Hit	-0.943515	0.00305676	-1.21053	0.000109626
DV3003153	Unknown/No Hit			1.61724	0.00258952
DV3003154	Unknown/No Hit	-1.47561	3.88799e-13	-1.0764	0.000809592
DV3003155	homeobox MSX-1	-2.71861	6.72534e-25	-2.63888	8.03571e-33
DV3003157	histone-lysine n-methyltransferase setmar			4.02195	9.91952e-05
DV3003165	Unknown/No Hit	-4.4594	0.0479469
DV3003166	zinc finger BED domain-containing 1-like	-0.843787	0.0016766
DV3003176	eukaryotic translation initiation factor 4 gamma 2 isoform X2	0.531792	0.0420048	0.383431	0.0412634
DV3003177.1	39S ribosomal mitochondrial (mrpL55)	0.696156	0.000385019	0.851372	0.000120905
DV3003178.1	fork head transcription factor 1	0.875486	0.000193553	0.431108	0.016315
DV3003180	pre-mRNA-splicing factor ISY1 homolog	0.62989	0.000747979
DV3003182	diacylglycerol kinase theta	-2.05635	7.30233e-08	-1.92461	8.94798e-13
DV3003183	Unknown/No Hit	-2.63335	6.43513e-10	-2.56525	1.52434e-14
DV3003184	diacylglycerol kinase theta	-2.11508	2.45753e-09	-2.03537	1.44215e-11
DV3003185	G- coupled receptor 158			0.872264	1.80248e-11
DV3003186	mitochondrial pyruvate carrier 1	2.14407	7.60726e-18	2.13284	4.17374e-27
DV3003189	motile sperm domain-containing 1-like	-0.552298	0.0134652
DV3003190	polycomb EED	0.928711	3.18604e-05	0.566156	0.0127784
DV3003191	flocculation FLO11-like	-2.02529	1.17869e-07	-1.84381	5.15522e-12
DV3003194.1	ras-GEF domain-containing family member 1B	-1.1554	3.32936e-12	-1.18864	4.18396e-09
DV3003196	Unknown/No Hit	4.72682	4.25281e-31	3.3142	3.24641e-06
DV3003197	elongation of very long chain fatty acids AAEL008004 isoform X1	-1.12936	1.14513e-05	-1.34424	6.74703e-09
DV3003198	guanine nucleotide-binding subunit beta A	0.929991	0.000146088	0.749359	1.42813e-07
DV3003199	neuropeptide SIFamide receptor-like	-3.55325	3.00072e-15	-2.79032	2.01364e-17
DV3003201	prolactin-releasing peptide receptor-like	-2.99127	2.06672e-06	-2.20328	4.90567e-05
DV3003202.1	Predicted Effector 77-321500	3.94968	3.67168e-15	5.61752	1.88412e-11
DV3003203	acyl- Delta(11) desaturase-like	-3.36191	1.9697e-23	-3.38453	2.30813e-50
DV3003205	acyl- Delta(11) desaturase-like	2.2835	8.47794e-50	2.24468	2.47596e-64
DV3003206	28S ribosomal mitochondrial	0.633105	0.000990101	0.891097	3.33645e-07
DV3003208	ATP-dependent DNA helicase PIF1	0.654169	0.0161313
DV3003210	craniofacial development 2-like	-2.96553	3.44543e-05	-2.81399	1.1614e-06
DV3003215	probable cation-transporting ATPase 13A3	-1.71663	1.67606e-14	-1.66279	3.11934e-13
DV3003217	histone-lysine N-methyltransferase eggless	1.03754	0.00036683	0.773207	1.04534e-10
DV3003218	Asterix			0.645964	0.00802889
DV3003219	alanine--tRNA cytoplasmic	0.608521	0.0114377	0.57606	7.39397e-05
DV3003220	neurotrimin-like isoform X1	-1.12969	0.0405396	-0.858537	0.00797605
DV3003222.1	pickpocket protein 19-2	-1.70873	0.0112935	-1.46986	0.000626106
DV3003223.1	RUN and FYVE domain-containing protein 2	-1.52443	3.04593e-10	-1.21063	1.54884e-10
DV3003224	synaptojanin-1			-0.934189	9.26851e-05
DV3003225	Unknown/No Hit	-1.93567	5.07619e-08
DV3003227.1	Predicted Effector 77-559000	4.72493	5.54889e-21	4.22596	3.87531e-28
DV3003228	Unknown/No Hit	-2.66725	0.0001852	-2.23139	9.68216e-08
DV3003229	transient receptor potential cation channel subfamily V member 5	-1.59077	5.49832e-08	-1.24139	2.90626e-10
DV3003232	two pore potassium channel sup-9	-3.07573	2.12863e-13	-2.87002	9.5074e-21
DV3003233	mediator of RNA polymerase II transcription subunit 26			-0.479975	0.00705046
DV3003234	dorsal-ventral patterning tolloid 1 isoform X3	-2.58866	4.41478e-15	-2.69501	1.36846e-31
DV3003236.2	atonal	7.56785	7.30904e-05	7.75667	1.77347e-08
DV3003237	NDUFAF4 homolog	0.987839	2.28488e-05	0.933802	1.58442e-08
DV3003239.1	Glutathione S-transferase delta 1	4.96882	4.61106e-29	6.14691	2.23588e-99
DV3003240	Unknown/No Hit	-1.86242	0.0196861	-1.96599	0.000185631
DV3003241	Unknown/No Hit	-2.46878	0.00122642	-1.8138	0.00134836
DV3003242	Unknown/No Hit			-1.70186	0.00224356
DV3003243	kelch 20	-1.94114	0.0130025	-1.8702	0.0104713
DV3003244	cAMP-specific 3 ,5 -cyclic isoform F isoform X1	-2.75296	0.0337332	-2.23122	0.00339961
DV3003246	cAMP-specific 3 ,5 -cyclic phosphodiesterase-like	-2.56364	2.06111e-10	-2.20131	2.2733e-12
DV3003248	centrosomal of 290 kDa-like isoform X1	-4.01263	2.61348e-19	-3.30762	7.3459e-36
DV3003249	trimethylguanosine synthase	-0.47287	0.0198376
DV3003250	DNA helicase MCM9-like			-0.514797	0.00796597
DV3003251	Unknown/No Hit	-3.54751	0.00512244	-1.34024	0.00383258
DV3003252	chondroitin sulfate synthase 1	1.508	4.57798e-10	1.5618	1.31699e-12
DV3003253	chondroitin sulfate synthase 1	1.40849	5.8977e-08	1.38975	6.84899e-12
DV3003254	probable ATP-dependent RNA helicase DDX20			0.592972	0.00423791
DV3003256	pro-resilin	5.71143	7.81481e-05	4.48642	0.0105701
DV3003257	immediate early response 3-interacting 1	0.514257	0.0150096	0.556835	0.00298621
DV3003258	bumetanide-sensitive sodium-(potassium)-chloride cotransporter isoform X1	0.470099	0.0259915	0.366878	0.00353032
DV3003259	flocculation FLO11	-0.667032	0.00625054	-0.956281	0.000522311
DV3003260	Unknown/No Hit	-2.72993	1.66023e-09	-1.76109	6.51465e-08
DV3003261.1	Predicted Effector 49-167000	0.984675	0.00162463	0.717814	0.0204268
DV3003262	Unknown/No Hit	-2.36171	1.10309e-07	-2.02365	1.36036e-08
DV3003264.1	Predicted Effector 49-238055	3.97276	2.16764e-25	4.99378	3.63824e-34
DV3003265.1	Predicted Effector 49-270443	5.9137	1.16482e-56	5.17566	1.1124e-18
DV3003270.2	Predicted Effector 49-315008	6.53335	5.72231e-05	4.09856	0.0386534
DV3003276.1	Predicted Effector 49-359169	5.42798	7.49641e-08	6.87853	3.81994e-11
DV3003281.2	Predicted Effector 49-436182	2.15722	0.000664444
DV3003282.1	Predicted Effector 49-469770			-1.24905	0.00268874
DV3003284	Unknown/No Hit	-3.08355	1.3348e-06	-5.02837	9.65975e-08
DV3003290.2	spire	-0.795505	1.17209e-05	-1.09801	2.86574e-13
DV3003292	V-type proton ATPase subunit D 1	0.426871	0.00872154	0.70159	1.90195e-05
DV3003293	glyco 3-alpha-L-fucosyltransferase A			-0.666717	0.0262535
DV3003294.2	Predicted Effector 49-626024			2.19514	7.05774e-14
DV3003296	beta-glucuronidase isoform X3	-0.542023	0.0147125	0.598915	0.000135041
DV3003305.1	Predicted Effector 49-747568	1.957	5.36581e-05	3.43889	1.42408e-16
DV3003306	GATA zinc finger domain-containing 4-like	-1.46675	0.0387002
DV3003310	Unknown/No Hit	-0.552433	0.0412055
DV3003311	acylphosphatase-2			1.03562	0.000169023
DV3003314	NHP2 1	1.23233	2.56655e-05	1.06596	1.36423e-06
DV3003315	E3 ubiquitin- ligase SIAH1-like			-0.594878	0.00134919
DV3003316	transmembrane 151B-like	-2.8558	3.97304e-11	-2.48321	2.36178e-22
DV3003317	Unknown/No Hit	0.915305	0.000224031	1.03836	2.36423e-10
DV3003318.2	peripheral-type benzodiazepine receptor-associated 1 isoform X5	-1.60446	8.14938e-13	-1.72705	2.6188e-15
DV3003319	galectin-9-like isoform X1	-0.51055	0.00343891	-0.556864	0.002848
DV3003320.1	ATP-binding cassette transporter sub-family B member 4	0.368482	0.044248	0.614393	0.000383079
DV3003323	elongation of very long chain fatty acids 4-like	-1.2379	8.15804e-05	-1.09555	0.00928255
DV3003325	elongation of very long chain fatty acids 4-like	-1.52916	4.6483e-10	-1.20107	0.00380322
DV3003327	elongation of very long chain fatty acids 4-like	1.03362	0.0360538
DV3003329	elongation of very long chain fatty acids 4-like	1.56759	6.72742e-05	1.18952	0.00988099
DV3003331	elongation of very long chain fatty acids 4-like	-2.01307	6.24994e-08	-0.817841	1.67344e-06
DV3003332.2	elongation of very long chain fatty acids protein 4			-1.38227	0.0251643
DV3003334	zinc finger 436-like			0.29387	0.0172909
DV3003335	transcription factor Dp-1	1.4495	1.58721e-05	0.917608	6.92772e-07
DV3003344	mediator of RNA polymerase II transcription subunit 23	0.767831	6.58735e-05	0.680446	5.06034e-06
DV3003346.1	28S ribosomal mitochondrial (mrpS30)	0.69477	0.00930042
DV3003349	Unknown/No Hit	1.76664	1.19618e-06	1.37411	7.28713e-06
DV3003356	DTW domain-containing 2			0.399063	0.00212035
DV3003359	tumor necrosis factor alpha-induced 8 isoform X1	1.03035	0.0101878	1.72085	1.47754e-17
DV3003361.2	myotilin	-1.54353	4.04211e-10	-1.41685	2.43512e-18
DV3003364	coatomer subunit epsilon			0.419727	0.0201844
DV3003365	set1 Ash2 histone methyltransferase complex subunit ASH2	0.875208	0.00153917	0.596263	0.000105243
DV3003366	succinate dehydrogenase [ubiquinone] cytochrome b small mitochondrial	0.88533	0.000191483	1.60105	6.8861e-10
DV3003367	pleckstrin homology domain-containing family M member 2	0.6565	0.00571578	0.569658	0.000169302
DV3003369	actin cytoskeleton-regulatory complex sla1-like	3.74677	7.92278e-13	4.80835	1.77827e-22
DV3003373	flocculation FLO11-like	-3.0877	2.75455e-16	-2.98856	1.32389e-26
DV3003374	Unknown/No Hit	1.55323	0.00143309	2.12319	9.9319e-14
DV3003375	CDGSH iron-sulfur domain-containing 2 homolog	0.494426	0.0164147	0.621333	0.000141736
DV3003382	T-complex 1 subunit epsilon	1.34784	2.69135e-14	1.21313	1.03919e-19
DV3003383	voltage-gated potassium channel subunit beta-2 isoform X1	-1.20531	0.002428	-0.325982	0.0144135
DV3003384	zinc finger GLIS2 homolog	2.60157	1.79249e-08	2.73602	1.50121e-41
DV3003385	Unknown/No Hit			-0.449314	0.0400949
DV3003386	asparagine synthetase [glutamine-hydrolyzing]	-1.40921	4.36923e-11	-1.78318	6.72331e-17
DV3003388	Unknown/No Hit	-1.44626	0.00027621	-1.23704	0.000444317
DV3003392	myosin-2 essential light chain isoform X2	0.591683	0.0244103	0.856524	9.15668e-07
DV3003393	serine arginine repetitive matrix 1 isoform X1	-0.771043	8.86895e-06	-0.527817	9.78217e-05
DV3003397	unconventional myosin-IXa-like isoform X1			-0.730633	0.00118938
DV3003400	Unknown/No Hit			-0.668419	0.0118484
DV3003403	Tropomyosin- isoforms 9A A B			1.04624	5.64155e-05
DV3003404	Unknown/No Hit			0.765849	0.00248675
DV3003405	regulator of cytokinesis 1-like isoform X3	3.43866	4.23188e-26	3.2111	7.72177e-116
DV3003406.2	tropomyosin II	-1.08841	0.00029023
DV3003408	synaptotagmin-11 isoform X1			-0.686759	0.00579974
DV3003409	neuroendocrine convertase 1-like	-0.648707	0.0152029
DV3003410	ankyrin repeat and death domain-containing 1A-like	-3.33009	2.2867e-38	-3.26466	5.40528e-51
DV3003411	GPI mannosyltransferase 2	-1.28064	0.000199684	-0.779166	0.000966271
DV3003414.2	Predicted Effector 35-480590	-1.92928	9.47857e-11	-2.90894	5.57279e-24
DV3003415	Unknown/No Hit	1.4035	0.00684564	1.62636	1.98536e-06
DV3003416	Unknown/No Hit	3.18777	7.46771e-41	3.55948	8.81088e-47
DV3003419	Unknown/No Hit	1.06804	3.81005e-06	1.76188	1.77046e-23
DV3003421	translation initiation factor eIF-2B subunit gamma	-0.488561	0.0153218	-0.460513	0.00332352
DV3003422	bromodomain-containing DDB_G0270170	-1.01882	2.9991e-08	-1.47874	3.87105e-13
DV3003423.2	Predicted Effector 35-633986	1.69355	0.00202617	2.51186	2.52882e-10
DV3003424	coiled-coil domain-containing 42 homolog	-2.60767	6.1913e-05	-1.87852	0.00191841
DV3003425.1	Predicted Effector 35-685215			5.41933	6.49638e-29
DV3003426	phospholipase membrane-associated-like	3.01105	5.72586e-13	3.10909	5.39844e-64
DV3003428	Unknown/No Hit	1.94405	1.65934e-09	1.34381	4.74884e-07
DV3003429	Unknown/No Hit	0.657881	0.00221125	0.503359	0.00914082
DV3003430	oxysterol-binding 1 isoform X2	-0.537168	0.00219443
DV3003437.1	Predicted Effector 35-812762	5.51989	8.89808e-55	3.84557	8.80687e-35
DV3003450.1	Predicted Effector 35-857554	1.75814	0.00679426	3.42786	5.07854e-10
DV3003464	factor VIII intron 22 -like	0.620998	0.0101726	0.553122	0.00120966
DV3003465	Unknown/No Hit			-5.96255	0.00517344
DV3003467	lambda-crystallin homolog	1.66443	1.16451e-06	1.72625	6.92568e-10
DV3003468	caspase Activity and apoptosis inhibitor 1-like	-1.35788	9.68079e-17	-1.2229	1.03845e-19
DV3003470	prenylcysteine oxidase-like	1.05894	3.96293e-05	0.917626	1.90849e-05
DV3003471	Golgi SNAP receptor complex member 1	-0.900767	2.87075e-06	-0.856849	1.83015e-09
DV3003473	centromere-associated E	2.36544	2.35716e-20	2.11286	2.3143e-48
DV3003478	acetylcholine receptor subunit alpha-like 1	-2.63817	1.61063e-20	-2.1026	7.06005e-61
DV3003479	acetylcholine receptor subunit alpha-like 1	1.27961	2.31623e-06	1.30504	4.50191e-09
DV3003480	thrombospondin type-1 domain-containing 7B-like	-2.85241	6.78686e-13	-2.69701	9.29086e-29
DV3003481	acyl- thioesterase 2			2.25516	3.34612e-27
DV3003482	transmembrane and TPR repeat-containing CG4341-like	-2.14684	2.02804e-05	-1.08558	0.00040296
DV3003483	transmembrane and TPR repeat-containing CG4341-like	-2.27044	0.000417826	-1.35745	5.0584e-06
DV3003485	transmembrane and TPR repeat-containing CG4341-like	-2.37582	5.86816e-07	-1.8237	1.82995e-11
DV3003486	phospholipase A1	1.0455	0.00279581	1.15812	0.000110681
DV3003488	Unknown/No Hit	1.08982	0.000240584	1.01727	0.000117545
DV3003489	cGMP-dependent isozyme 1-like	-1.43629	1.46573e-05	-2.01229	2.69944e-11
DV3003495	NAD-dependent histone deacetylase Sir2	-0.448359	0.0412055	-0.546481	0.00333621
DV3003496	NAD-dependent deacetylase sirtuin-1			-0.530416	0.00602335
DV3003497	carboxypeptidase E-like	-3.21758	2.59045e-21	-3.00595	1.34349e-50
DV3003498	moesin ezrin radixin homolog 1 isoform X2	0.749352	0.00134767	0.866476	1.68428e-06
DV3003502	ATP-dependent RNA helicase WM6	2.04259	8.42467e-22	1.5699	1.29092e-28
DV3003504	dnaJ homolog subfamily C member 8			0.450083	0.0359775
DV3003505	carnosine N-methyltransferase isoform X2	1.12608	0.000139778	0.848383	8.12948e-08
DV3003506	pecanex 1	-0.622493	0.000881144	-0.634144	0.000813841
DV3003507	serine threonine- kinase PAK mbt			-0.452254	0.00646821
DV3003508	farnesyltransferase geranylgeranyltransferase type-1 subunit alpha	1.14861	5.70699e-09	0.979303	6.8289e-08
DV3003509	ectonucleoside triphosphate diphosphohydrolase 5 isoform X2	0.569589	0.0138681	0.647615	0.000142908
DV3003512	zinc finger BED domain-containing 4-like	-1.79592	0.00499133	-1.88729	0.000308602
DV3003513	zinc finger BED domain-containing 1-like	-1.89111	0.00168357	-1.87977	3.76941e-06
DV3003515	peptidyl-prolyl cis-trans isomerase G-like	-0.781722	0.0204172	-0.670297	0.0129395
DV3003518.2	ankyrin-2	-2.21908	5.31971e-09	-1.59972	6.52619e-14
DV3003519.2	Microtubule-associated futsch	-3.14307	4.46405e-16	-4.03012	4.54982e-18
DV3003523.1	Predicted Effector 85-38879	1.75443	2.66907e-06	1.38239	2.03341e-05
DV3003525.1	Predicted Effector 85-65976	1.21016	0.00308895
DV3003526	Unknown/No Hit	-2.07808	0.00236086	-4.79687	9.34207e-07
DV3003527	Unknown/No Hit			-5.71854	0.00170776
DV3003528	microtubule-associated serine threonine- kinase 3 isoform X1	-0.588889	0.0102055	-0.538745	0.0116443
DV3003532	DDB1- and CUL4-associated factor 7	1.02503	1.65912e-07	0.84474	2.12281e-09
DV3003533	coatomer subunit zeta-1	-0.736007	0.00405994	-0.762307	5.38167e-09
DV3003534	AP-2 complex subunit mu	0.872035	4.25963e-05	1.10661	7.8148e-15
DV3003538	F-box only 5-like	2.97471	1.10486e-07	2.5158	1.72987e-11
DV3003539	jerky homolog-like	2.79659	1.30287e-05	2.06304	0.000360431
DV3003547.2	group XV phospholipase A2	-0.661064	3.34855e-05	-0.56873	0.000875624
DV3003548.2	TBC1 domain family member 20			-0.399798	0.00527621
DV3003549.2	FYVE RhoGEF and PH domain-containing protein 6			-0.596172	0.00125893
DV3003550.2	cysteine serine-rich nuclear 3	-1.38777	8.45057e-14	-1.35048	8.41785e-10
DV3003551.2	Wilms tumor protein 1-interacting protein	-0.863158	4.96112e-07	-1.24151	7.01614e-11
DV3003552.2	inosine triphosphate pyrophosphatase	1.65197	1.13274e-08	1.71115	5.97736e-09
DV3003553.2	endophilin-B1	-0.750047	0.00745884	-0.654507	0.00232634
DV3003557	cilia- and flagella-associated 57 isoform X1	-1.32345	0.0142375
DV3003558	nucleic-acid-binding from mobile element jockey-like	-2.41256	0.00220651	-2.95443	0.0020326
DV3003561.2	CD109 antigen			-0.527281	0.0418741
DV3003562.2	probable G-protein coupled receptor 158	-2.18114	5.53979e-14	-2.72061	4.01282e-29
DV3003568.2	Unknown/No Hit	0.676174	0.0104779
DV3003572.2	dynein beta chain ciliary	-3.08053	1.52859e-09	-2.93256	6.6927e-18
DV3003573	Unknown/No Hit	-2.97961	0.0185039	-2.68656	2.12263e-06
DV3003574.2	LIM/homeobox protein Lhx3	-2.72733	2.2792e-11	-2.79218	2.2717e-49
DV3003580	Unknown/No Hit	-1.00325	0.00143309	-0.790908	5.07734e-05
DV3003581	vacuolar sorting-associated 16 homolog	-1.05847	1.74885e-07	-0.516545	0.00580852
DV3003583	Unknown/No Hit			1.37191	2.14531e-06
DV3003584	metallophosphoesterase domain-containing 1	0.602035	0.00218813	0.631101	3.27791e-06
DV3003586	family	4.35454	7.70337e-22	6.43568	1.16463e-76
DV3003587	engulfment and cell motility 1	1.08704	3.1991e-07	0.675719	1.50129e-05
DV3003588	ubiquinone biosynthesis monooxygenase mitochondrial	0.398416	0.0340195	0.622544	0.000148236
DV3003591	U6 snRNA-associated Sm LSm8	0.628798	0.002043	0.566985	5.85841e-05
DV3003592	PP2C-like domain-containing CG9801			0.40975	0.00568671
DV3003593	LON peptidase N-terminal domain and RING finger 3	-0.882936	0.000493181	-1.44247	2.72235e-13
DV3003598	J domain-containing DDB_G0295729 isoform X2	2.62972	1.88969e-10	1.66972	6.6015e-20
DV3003599	Unknown/No Hit	5.71967	9.5547e-28	4.40275	2.22627e-29
DV3003600	simila to CG34115	1.07598	0.00123736	0.688953	0.0139526
DV3003601	Unknown/No Hit	3.75831	0.0167398	3.42469	0.0270044
DV3003602	nicalin	0.769891	0.000463555	0.71042	0.000140376
DV3003604	Unknown/No Hit	-0.749275	0.043809
DV3003605	Unknown/No Hit			0.702689	2.05688e-05
DV3003606	methyltransferase 4			0.70685	5.02239e-06
DV3003607	lysophospholipid acyltransferase 1	1.11153	1.77041e-05	0.67745	0.00106688
DV3003608	nucleolar 58	0.778126	0.0157762	0.731328	5.26028e-06
DV3003609	zinc finger CCCH domain-containing 4 isoform X2			-0.492445	0.00908033
DV3003610	DNA repair and recombination RAD54-like	0.583011	0.0171843
DV3003612	dimethyladenosine transferase mitochondrial			0.3961	0.00579515
DV3003613	Unknown/No Hit	2.13994	2.67772e-05	2.16974	6.93562e-21
DV3003614	cell adhesion molecule 2-like	-2.6266	1.12592e-11	-2.30308	2.55501e-16
DV3003615	Unknown/No Hit	-2.25404	0.00039545	-2.57093	0.000104444
DV3003616	FC receptor	-2.96036	4.00316e-23	-3.39134	1.30602e-25
DV3003618	Unknown/No Hit			-2.65869	0.0492428
DV3003624.2	kinesin protein-78-500000	-1.6232	3.06857e-12	-1.62676	1.57844e-10
DV3003626	Unknown/No Hit	-2.29868	0.0134476	-2.79469	0.0165995
DV3003628	endonuclease-reverse transcriptase			-4.90931	0.0265151
DV3003629	dachsous	1.25527	0.0278818	1.77011	3.18418e-06
DV3003631	dachsous	1.5141	0.000177254	1.42282	1.21027e-07
DV3003636	type I inositol 3,4-bisphosphate 4-phosphatase isoform X2	-0.753521	0.000381819	-0.713494	0.000349325
DV3003638	transcription initiation factor TFIID subunit 1 isoform X1	-0.608632	0.000674016	-0.545604	0.00135073
DV3003639	bifunctional lycopene cyclase phytoene synthase-like	2.65254	2.26946e-14	3.87417	5.53668e-135
DV3003641	phytoene desaturase-like	3.0123	5.66298e-12	4.4091	2.58689e-91
DV3003644.1	CYP004			0.816505	0.0300014
DV3003646.1	CYP040			-0.893777	0.00442559
DV3003648.2	Predicted Effector 184-56893	-3.58157	0.00674944	-4.15644	0.000210594
DV3003650	Unknown/No Hit	-3.60156	0.00613404	-3.28846	0.00120299
DV3003653.2	Predicted Effector 184-80669	-4.61463	3.77101e-07	-3.34505	1.59396e-08
DV3003656.1	CYP038	-1.3364	1.25679e-06	-0.951631	4.666e-09
DV3003657	glutamate receptor 1	-1.72043	0.000186346	-1.5814	1.24638e-06
DV3003658	tudor domain-containing 7	3.14438	1.19186e-10	2.72445	6.6697e-30
DV3003659	glutamate receptor 1	-1.63361	3.71365e-09	-1.76962	1.56363e-15
DV3003665.1	ATP-binding cassette transporter sub-family H member 7	-0.542049	0.0460398
DV3003666.1	ATP-binding cassette transporter sub-family H member 21	-3.04881	4.81725e-15	-3.99293	4.54423e-21
DV3003668.1	ATP-binding cassette transporter sub-family H member 8	-4.28208	3.07556e-19	-4.15527	1.19281e-41
DV3003671	peptide transporter family 1-like isoform X3	-1.63441	0.0203266	-1.46865	0.000375184
DV3003672	exportin-1			-0.603184	5.31918e-06
DV3003673	alpha-crystallin A chain-like	-2.70935	1.93142e-27	-4.37999	7.40503e-37
DV3003674	maltase A3-like			-0.80488	0.00100993
DV3003675.2	cappuccino	-1.32628	1.08974e-09	-1.84714	8.16098e-20
DV3003677	stress-induced-phospho 1	1.45059	1.05067e-06	1.0886	2.22905e-10
DV3003679	Unknown/No Hit			-1.87944	7.13013e-07
DV3003681	E3 ubiquitin- ligase UHRF1-like	0.955251	0.000493661	0.410769	0.01927
DV3003682	lachesin-like	-2.8039	1.13637e-11	-2.36651	1.51264e-33
DV3003683	lachesin isoform X1	-1.98989	0.00149052	-2.77868	1.37677e-05
DV3003685	lachesin isoform X1	-1.99682	1.07619e-06	-2.13101	2.38922e-12
DV3003691	phosphoenolpyruvate synthase	2.03867	2.73597e-20	1.84393	2.79972e-22
DV3003693	probable small nuclear ribonucleo Sm D1	1.54088	2.27461e-16	1.24197	0.000249788
DV3003696	Unknown/No Hit	1.57725	9.46392e-09	0.955762	0.0105884
DV3003697	Unknown/No Hit			1.68074	1.16479e-11
DV3003699.2	guanylate cyclase 32E	-1.31472	4.11787e-11	-1.34478	1.54397e-13
DV3003700	notchless homolog 1	0.901828	0.000174852	0.554025	0.0027075
DV3003701	Unknown/No Hit	0.608785	0.00282225	1.27194	1.97642e-05
DV3003703	Na(+) H(+) exchange regulatory cofactor NHE-RF1	0.663647	0.0147103	0.939072	0.00058498
DV3003704	Unknown/No Hit			-2.4335	0.000139053
DV3003705	brunelleschi	-0.456845	0.00800193	-0.434867	0.00790033
DV3003706.2	nanos-2	2.30463	5.46737e-05	0.931384	8.98671e-06
DV3003708	vesicle-fusing ATPase 1-like	-1.21672	3.60007e-10	-1.19567	6.6704e-08
DV3003709	Fanconi anemia group D2	0.601627	0.00849553	0.624304	2.83871e-05
DV3003710	U6 snRNA-associated Sm LSm7	1.88702	9.84408e-15	2.00992	5.09279e-17
DV3003712	transcription elongation factor B polypeptide 2	0.862913	4.67191e-06	0.905073	1.48806e-06
DV3003716	COP9 signalosome complex subunit 4	1.08374	5.70014e-07	1.18036	2.46488e-11
DV3003717	voltage-dependent anion-selective channel	0.793565	1.62116e-05	1.02718	5.47008e-07
DV3003725	cell cycle checkpoint control RAD9A	0.639152	0.0137935
DV3003726	ER membrane complex subunit 2-like	0.485868	0.014068	0.646707	0.00133896
DV3003728	fragile X mental retardation syndrome-related 1-like isoform X1	1.12524	7.9424e-06	0.820868	1.08752e-05
DV3003729	Unknown/No Hit	6.72167	3.32473e-27	8.00111	2.79961e-60
DV3003731	anosmin-1	2.68419	4.95333e-17	3.19398	6.30539e-48
DV3003732	Unknown/No Hit	6.88284	8.77804e-05	4.74075	0.000436672
DV3003733	Unknown/No Hit	4.51265	5.47213e-23	4.86038	1.11264e-85
DV3003736	integrator complex subunit 6	0.875968	0.0149425
DV3003739	tubulin polyglutamylase TTLL4-like isoform X1	0.530236	0.00913115	0.749593	2.93322e-05
DV3003740	RNA-directed DNA polymerase (reverse transcriptase) domain containing	-0.969108	1.10377e-05	-0.634919	0.0334739
DV3003743	WD repeat-containing 48	-0.410117	0.0496528
DV3003744	tRNA-splicing endonuclease subunit Sen34			0.552862	0.00158622
DV3003745	ubiquitin-conjugating enzyme E2 J1-like	-0.529043	0.00879268
DV3003746	NFU1 iron-sulfur cluster scaffold mitochondrial-like			1.06927	7.56276e-13
DV3003749	RNA-directed DNA polymerase from mobile element jockey-like			-2.38415	0.00684952
DV3003750	bicaudal C isoform X1	4.86059	5.63439e-16	4.09247	4.22098e-39
DV3003757	MRG MORF4L-binding	-1.31303	0.00641144
DV3003758	COP9 signalosome complex subunit 5	0.77624	3.15152e-05	0.893015	5.29772e-09
DV3003763	synergin gamma-like isoform X2			-0.412294	0.0491142
DV3003764	Unknown/No Hit			0.531077	0.0160799
DV3003768	mitochondrial	0.4209	0.0407852	0.729867	0.000386834
DV3003769	Unknown/No Hit			0.655719	4.3683e-05
DV3003770	tubulin-specific chaperone D	0.436985	0.014738	0.475419	0.0146442
DV3003771	EF-hand domain-containing 1-like	-3.05877	1.55749e-16	-2.33818	7.75458e-26
DV3003772	GTPase-activating isoform X1			-0.486207	0.011121
DV3003773	mitochondrial chaperone BCS1	0.896922	7.41508e-07	0.700026	0.000179401
DV3003774	beta-catenin 1	0.680812	0.0238942	0.834688	1.13687e-05
DV3003775	regulating synaptic membrane exocytosis 1 isoform X2	-2.2367	2.42519e-06	-2.91804	8.40111e-12
DV3003776	regulating synaptic membrane exocytosis 1 isoform X1	-2.81843	3.41587e-36	-2.89506	4.85985e-38
DV3003777	Unknown/No Hit	-3.9628	8.33423e-05	-3.78715	1.86562e-10
DV3003778	Unknown/No Hit	5.14395	0.0254933
DV3003780	nitric oxide salivary gland isoform X1	-1.31249	0.00617082	-0.960337	0.0209971
DV3003782	nitric oxide salivary gland isoform X1	-1.34496	0.00260434
DV3003784	pre-mRNA-processing factor 19	1.40678	4.80279e-11	0.970275	2.55801e-13
DV3003786	tRNA (uracil(54)-C(5))-methyltransferase homolog			0.418497	0.0274713
DV3003788	Unknown/No Hit			1.06358	0.00137387
DV3003789	Unknown/No Hit	0.506619	0.0254398
DV3003790	gamma-glutamyltranspeptidase 1-like isoform X2	-0.905795	4.8642e-05	-1.0731	8.50272e-13
DV3003792	bride of sevenless	0.797455	0.0262431
DV3003794	MTO1 mitochondrial	0.677767	0.0054683	0.714814	2.17328e-07
DV3003795	TRPL translocation defect 14	-1.09965	5.02035e-07	-1.03773	5.01402e-16
DV3003797	AN1-type zinc finger 4-like			0.316789	0.0269791
DV3003804	aminopeptidase N-like	0.686882	5.00817e-05	0.560197	3.05793e-05
DV3003806	aminopeptidase N			0.560765	0.00195687
DV3003810	Transposon Ty3-G Gag-Pol poly	-2.40164	0.0224187
DV3003812.1	Unknown/No Hit	-1.01326	0.000571434	-1.12106	2.66315e-06
DV3003814.1	CYP054	-5.41357	1.06346e-25	-6.89003	5.13057e-28
DV3003821	rap1 GTPase-activating 1 isoform X1	-2.29879	0.00905724	-2.12926	7.82389e-05
DV3003824	lysosomal acid phosphatase	1.39114	1.30325e-05	2.31165	1.53903e-21
DV3003825.1	Unknown/No Hit	-2.88104	2.46911e-21	-2.63891	1.49241e-57
DV3003827	yellow-like isoform X2	-1.23118	1.19078e-11	-1.04227	1.18695e-06
DV3003828	yellow	3.17301	1.63779e-08	2.12587	8.96938e-10
DV3003832	Unknown/No Hit			-1.35605	0.0490481
DV3003833	peptidyl-prolyl cis-trans isomerase dodo	1.51368	6.99339e-12	1.41511	4.96044e-19
DV3003836	A disintegrin and metallo ase with thrombospondin motifs 9 isoform X1			1.11045	0.00897462
DV3003837	A disintegrin and metallo ase with thrombospondin motifs 9 isoform X1	0.930179	0.0191163	1.04518	6.8169e-05
[truncated: 9,654 more rows]

## Sheet: 1b Commonly upregulated L1
Additional File 1b. Commonly up-regulated genes of motile L1 larvae
Gene ID [44]	Functional Annotation	Biotype A (L1 versus L2-3)		Biotype C (L1 versus L2-3)
		Log2FC	Adj-p-value	Log2FC	Adj-p-value
DV3025330.1	Predicted Effector 128-8500	25.1562	3.99638e-08	7.98726	0.000622434
DV3022104.1	RNA-directed DNA polymerase from mobile element jockey	24.6536	7.62916e-08	4.47479	0.0457879
DV3025226.1	Predicted Effector 1044-8000	24.3178	1.17016e-07	4.62641	0.0184711
DV3025563.1	Predicted Effector 188-384000	12.6985	0.00860584	9.05247	0.00208829
DV3025214.1	Predicted Effector 1025-4500	9.86512	0.00106202	5.87348	1.83742e-08
DV3025284.1	Predicted Effector 1168-60000	9.83323	2.85173e-08	5.37937	6.3771e-05
DV3020305	Unknown/No Hit	9.69592	9.17062e-14	9.72152	6.54861e-14
DV3011763	Unknown/No Hit	8.55072	1.67721e-06	4.17467	1.86477e-06
DV3025627.1	Predicted Effector 21-1042500	8.42836	3.09466e-18	7.56926	1.03609e-27
DV3026282.1	Predicted Effector 709-103000	8.1777	0.000239863	2.44646	0.0423362
DV3016054	Unknown/No Hit	8.06096	5.33895e-07	4.11559	0.00369499
DV3007990.2	Predicted Effector 198-3500	7.89665	6.14995e-25	9.0619	1.14574e-66
DV3022565	Unknown/No Hit	7.86955	2.79935e-07	7.58072	7.28905e-08
DV3001516	Unknown/No Hit	7.84203	2.47513e-08	4.65721	1.72946e-08
DV3024742.2	Predicted Effector 136-180807	7.79565	2.67598e-08	9.13613	1.66085e-12
DV3026288.1	Predicted Effector 720-182000	7.72737	4.658e-18	7.50691	6.54999e-31
DV3026197.1	Predicted Effector 625-61000	7.66288	8.25879e-05	4.64498	0.000291518
DV3012229	Unknown/No Hit	7.59374	2.03787e-05	4.19067	3.87419e-07
DV3025279.1	Predicted Effector 239-241000	7.52984	4.6248e-07	2.35512	4.87861e-05
DV3007991.2	Predicted Effector 198-11000	7.43998	2.40209e-08	8.36138	2.11474e-74
DV3016893	Unknown/No Hit	7.41255	9.77051e-47	7.45124	2.38001e-41
DV3020443	Unknown/No Hit	7.27897	0.000103718	5.3399	4.2454e-05
DV3020444	Unknown/No Hit	7.27356	0.0228624	3.93879	0.0107759
DV3025364.1	Predicted Effector 1349-1000	7.23167	3.93106e-05	8.98909	2.73444e-09
DV3026476.1	Predicted Effector 968-59000	7.19523	3.08421e-10	3.54049	7.501e-07
DV3020441	Unknown/No Hit	7.11147	0.00152293	6.32967	0.00248094
DV3015821	Unknown/No Hit	6.92381	4.60956e-33	6.28857	3.07185e-33
DV3026337.1	Predicted Effector 772-16000	6.87592	0.00150593	7.11335	3.94929e-11
DV3000758.2	Predicted Effector 10-238000	6.85225	7.07056e-13	5.79221	1.12657e-17
DV3007994.2	Predicted Effector 198-51000	6.82801	9.56983e-35	10.7078	1.5579e-17
DV3005606	zinc finger MYM-type 1-like	6.79138	0.000272202	4.32184	0.0035792
DV3019408.2	Predicted Effector 1096-12500	6.77514	0.0044293	5.92103	0.000154997
DV3023054.1	CYP089	6.69571	2.05193e-09	3.46258	2.33928e-05
DV3023385	vacuolar sorting-associated 13A-like isoform X1	6.64303	0.000610978	2.98283	0.00622272
DV3010377	alpha-tocopherol transfer -like	6.64278	2.4956e-51	6.23047	4.08053e-155
DV3016388	Unknown/No Hit	6.59966	0.00360115	5.52132	0.000648527
DV3001876	Unknown/No Hit	6.58793	0.00120002	6.64596	3.39467e-05
DV3009528	Unknown/No Hit	6.52271	0.00156818	1.85345	0.000218206
DV3019489	Unknown/No Hit	6.50864	0.000666351	5.75604	2.07394e-05
DV3022580	Unknown/No Hit	6.45667	0.000611956	4.51366	0.000185535
DV3022935	Unknown/No Hit	6.45366	4.4656e-05	4.83013	1.68496e-06
DV3008237	glutamate receptor delta-2-like isoform X1	6.41564	0.00288539	3.62275	0.000629853
DV3008999.2	Predicted Effector 362-7500	6.40731	2.00445e-46	6.27475	1.29895e-58
DV3025245.1	Predicted Effector 1099-7500	6.38641	1.94891e-49	5.92112	7.8407e-43
DV3024793.2	Predicted Effector 1708-20521	6.33492	0.000136616	4.82148	0.0079871
DV3008378.2	Odorant Binding Protein 10	6.31212	1.00679e-72	5.65105	7.0408e-82
DV3025465.1	Predicted Effector 1631-8500	6.29826	3.19063e-10	9.13858	3.8274e-12
DV3026419.1	Predicted Effector 88-514000	6.29642	1.19157e-15	5.59344	1.2503e-21
DV3001484	DC-STAMP domain-containing 1	6.28936	0.00410835	6.94999	7.66496e-06
DV3025796.1	Predicted Effector 305-159500	6.25864	9.35401e-98	7.2541	1.58553e-82
DV3026241.1	Predicted Effector 672-91000	6.21362	8.47074e-06	5.03949	9.8222e-12
DV3020957	Unknown/No Hit	6.20274	3.3596e-14	0.468835	0.0292583
DV3020956	Unknown/No Hit	6.19908	1.73801e-07	7.56629	7.85014e-11
DV3026338.1	Predicted Effector 772-50000	6.18438	1.21545e-69	6.11396	4.32972e-100
DV3019954	probable calcium-binding CML27	6.17784	2.95753e-30	6.36564	2.92219e-24
DV3026339.1	Predicted Effector 772-32500	6.13584	0.014196	5.45242	8.43474e-08
DV3023912	Unknown/No Hit	6.12162	0.00104267	3.23064	0.00489495
DV3025426.1	Odorant Receptor 22	6.11248	0.000313384	4.04775	0.00623493
DV3001875.2	CYP020	6.10618	5.29035e-59	5.76172	1.04058e-75
DV3019407	Unknown/No Hit	6.09673	2.16623e-11	5.8161	2.0372e-14
DV3026446.1	Predicted Effector 923-22500	6.0677	1.29532e-39	8.58381	1.70124e-21
DV3011856	Unknown/No Hit	6.06166	1.40781e-05	4.06153	0.00109774
DV3020955	Unknown/No Hit	6.05774	0.0055751	6.13366	0.00027603
DV3020321	Unknown/No Hit	6.04357	6.99526e-31	6.99287	2.56438e-44
DV3001515	Unknown/No Hit	6.01788	0.000810944	4.45119	4.54951e-06
DV3014743	Unknown/No Hit	6.01125	0.000393312	3.30796	0.00236365
DV3007338	cytoplasmic dynein 2 heavy chain 1	6.00251	0.00669447	4.91361	0.00331097
DV3005687	Unknown/No Hit	5.99838	2.5426e-06	6.30143	8.0069e-09
DV3013951.2	Predicted Effector 160-287500	5.9942	5.59944e-78	5.89276	3.00814e-60
DV3003121.2	Odorant Receptor 50	5.97873	0.000389458	4.2046	3.93759e-06
DV3001760.2	Predicted Effector 21-721500	5.97659	1.07762e-11	2.85	1.88015e-07
DV3009921	pickpocket 28-like	5.9671	7.02136e-07	5.72738	2.97257e-10
DV3005688	Unknown/No Hit	5.93552	0.00863155	6.23682	0.000137675
DV3021139	nucleic-acid-binding from transposon x-element	5.93552	0.00863155	4.73828	0.000572189
DV3002890	modular serine protease-like	5.91996	5.84914e-11	4.19673	2.78602e-10
DV3015923	craniofacial development 2-like	5.89471	0.0202093	5.55886	0.00274678
DV3017437	Unknown/No Hit	5.88096	0.00150578	4.76802	0.00119669
DV3002966	Unknown/No Hit	5.8548	0.0487401	3.62643	0.000123303
DV3020729	eukaryotic translation initiation factor 4 gamma 3-like	5.84798	4.15005e-25	4.82272	6.27443e-16
DV3024775.2	CYP036	5.83371	6.40412e-75	6.26634	2.73254e-129
DV3021136	zinc finger BED domain-containing 1-like	5.83321	0.0119684	4.75102	0.00140278
DV3025213.1	Predicted Effector 1025-26000	5.81481	2.34317e-18	6.39639	1.74258e-24
DV3025010.2	UDP-glycosyltransferase_29	5.81332	4.07814e-40	6.66606	2.01771e-96
DV3011760	Unknown/No Hit	5.81259	0.00812352	4.63162	0.0431614
DV3026316.1	Predicted Effector 746-49500	5.80629	9.97328e-06	3.83607	0.000781215
DV3011789	Unknown/No Hit	5.80187	2.25541e-19	5.15698	3.12464e-30
DV3020279	adenine nucleotide	5.78472	0.000103155	3.08503	0.00365648
DV3012194	Unknown/No Hit	5.77895	1.33274e-18	4.57453	1.15693e-17
DV3002896	complement C1s-A subcomponent isoform X4	5.7732	3.29226e-101	6.57013	2.44848e-82
DV3020442	RNA-directed DNA polymerase from mobile element jockey-like	5.76263	2.55499e-07	6.28331	1.6653e-08
DV3019908	matrix metallo ase-16 isoform X3	5.75026	5.28415e-93	6.06319	5.32023e-70
DV3014925.2	CYP072	5.74887	1.77845e-25	5.36348	5.61639e-26
DV3024002	Unknown/No Hit	5.74594	0.0270141	4.82196	0.028394
DV3005685	Unknown/No Hit	5.7295	1.47534e-26	5.72785	4.19287e-32
DV3015880	methyltransferase NSUN7	5.72086	4.40499e-11	4.46956	2.36257e-15
DV3009932	Unknown/No Hit	5.68763	7.92734e-10	4.15519	9.33474e-15
DV3003839	Unknown/No Hit	5.66801	1.75763e-05	8.37505	3.65534e-10
DV3006983	Unknown/No Hit	5.66644	0.0196831	3.88137	0.0200555
DV3009920.2	pickpocket protein 28-2	5.64594	2.91493e-09	5.03483	4.85634e-14
DV3011895	Unknown/No Hit	5.63843	1.75502e-07	7.09789	4.72744e-07
DV3016067.2	Predicted Effector 487-216611	5.62089	2.31872e-21	3.57008	2.26672e-14
DV3019955.2	Predicted Effector 576-92500	5.60731	1.54859e-27	6.26836	3.58846e-45
DV3019373.1	Predicted Effector 479-140000	5.60045	1.27012e-22	7.25094	7.80975e-47
DV3003838	zinc finger MYM-type 1-like	5.59499	3.49344e-06	7.76222	6.11177e-09
DV3013751	circadian clock-controlled -like	5.59286	3.83975e-59	5.61183	6.0486e-34
DV3002406	Unknown/No Hit	5.5675	0.033181	5.01951	0.0260324
DV3001441	Unknown/No Hit	5.54373	0.0364419	5.56041	0.00342482
DV3025881.1	Predicted Effector 366-71000	5.52865	8.08933e-24	6.71568	4.80026e-52
DV3025599.1	Predicted Effector 201-140500	5.52746	4.63365e-20	3.7959	3.7935e-19
DV3024306	probable cytochrome P450 6a13	5.4934	1.50757e-11	3.87034	1.30638e-13
DV3023214	Unknown/No Hit	5.48614	0.000660293	3.56121	1.16362e-05
DV3011580	RNA-directed DNA polymerase from mobile element jockey-like	5.47383	0.0192236	3.20759	0.0453928
DV3021014	Unknown/No Hit	5.47266	4.96637e-30	8.10885	5.03458e-53
DV3025758.1	Predicted Effector 28-576000	5.45552	8.56307e-80	7.6772	6.91885e-121
DV3011120	probable serine threonine- kinase clkA	5.45241	6.80118e-56	1.1828	0.013305
DV3019370	Transposon Ty3-G Gag-Pol poly	5.44925	0.0363211	3.19522	0.0185101
DV3018392	Retrovirus-related Pol poly from transposon 412	5.42586	7.90966e-05	6.01892	2.36819e-09
DV3003814.1	CYP054	5.41357	1.06346e-25	6.89003	5.13057e-28
DV3022106	Unknown/No Hit	5.40835	0.0398994	4.28372	0.02169
DV3011117	RNA-directed DNA polymerase from mobile element jockey-like	5.40633	0.000499255	2.67578	0.011433
DV3001874	Unknown/No Hit	5.40579	1.52685e-13	5.57954	8.29435e-17
DV3016312	Unknown/No Hit	5.39176	1.63538e-11	2.52138	9.24957e-08
DV3011790	Unknown/No Hit	5.37496	1.19434e-16	5.64958	1.01474e-23
DV3018265.2	Predicted Effector 602-20665	5.36276	1.55596e-32	4.84971	1.12676e-30
DV3012362.2	Unknown/No Hit	5.35552	1.82154e-18	4.56965	2.03087e-21
DV3002894	Unknown/No Hit	5.35501	3.21198e-18	4.07782	8.74518e-15
DV3002889	modular serine protease-like	5.35388	7.24239e-15	3.9207	2.57541e-10
DV3018592	Unknown/No Hit	5.3446	0.000386021	3.56547	0.000172547
DV3024939.2	Predicted Effector 414-125000	5.33465	3.6475e-63	5.98441	6.13752e-81
DV3024320	RNA-directed DNA polymerase from mobile element jockey-like	5.31998	0.024492	2.99754	0.0351512
DV3003096	Unknown/No Hit	5.31753	0.000831374	4.64489	9.55434e-06
DV3026224.1	Predicted Effector 651-12000	5.30397	6.57022e-16	9.95265	3.95888e-15
DV3008935.1	CYP007	5.30351	5.19263e-71	4.09165	1.18118e-85
DV3026291.1	Predicted Effector 720-164000	5.30321	1.3311e-21	7.6311	5.26568e-31
DV3026108.1	Predicted Effector 534-248000	5.29972	4.16241e-05	6.08887	2.66065e-05
DV3019411	Unknown/No Hit	5.29065	0.0176192	5.24832	0.00838729
DV3025322.1	Predicted Effector 1277-3000	5.26881	1.64946e-17	2.95814	4.51892e-08
DV3017263	Unknown/No Hit	5.23932	0.000377473	4.04734	8.57631e-07
DV3011567.1	Predicted Effector 245-208217	5.236	3.40026e-12	1.55926	0.00237331
DV3014875.1	Predicted Effector 329-39500	5.23351	2.15472e-15	7.90533	3.96367e-38
DV3011346	Unknown/No Hit	5.2149	0.00973025	2.60245	0.0135212
DV3026292.1	Predicted Effector 720-8000	5.20282	1.46039e-34	7.02741	5.64463e-50
DV3024801.2	Predicted Effector 1838-3846	5.18799	3.89743e-23	2.95536	3.83852e-08
DV3011897	endonuclease-reverse transcriptase	5.13124	1.43037e-06	8.36114	3.01965e-07
DV3004430	RNA-directed DNA polymerase from mobile element jockey-like	5.08964	0.000672722	3.42454	0.00150889
DV3021327	Unknown/No Hit	5.08643	0.00112844	3.67239	0.00208178
DV3004953	Unknown/No Hit	5.06978	0.00182277	4.19665	0.028936
DV3012595.1	Predicted Effector 392-89000	5.06521	8.33016e-10	7.27528	1.46348e-39
DV3009851.1	CYP076	5.0444	7.11412e-18	4.13362	5.86533e-14
DV3026350.1	Predicted Effector 78-601500	5.02987	7.57069e-08	7.12864	1.90512e-07
DV3025275.1	Predicted Effector 115-252000	5.02436	2.37834e-17	6.80624	6.93837e-44
DV3002407	Unknown/No Hit	5.02036	0.0381186	6.86909	0.000646559
DV3026432.1	Predicted Effector 9-81000	5.01203	2.46928e-08	6.51249	1.5331e-13
DV3025257.1	Predicted Effector 11-1010000	4.99711	9.02706e-07	3.45736	5.74859e-08
DV3023374	RNA-directed DNA polymerase from mobile element jockey-like	4.98115	0.0197536	3.96502	0.0496513
DV3025675.1	Predicted Effector 229-100000	4.98075	4.22192e-21	8.31461	4.10043e-20
DV3014941	Unknown/No Hit	4.9718	4.11436e-05	4.58322	5.10509e-05
DV3022988	Unknown/No Hit	4.95188	0.00076561	7.2718	1.12586e-05
DV3008015	Unknown/No Hit	4.94975	4.00357e-28	6.48897	1.75038e-31
DV3001956	Unknown/No Hit	4.94816	2.38043e-53	4.73246	2.55311e-37
DV3003965	Unknown/No Hit	4.90634	1.4457e-33	4.51292	8.69716e-40
DV3010730	sensory neuron membrane 1 isoform X1	4.90343	3.71887e-28	4.78398	1.00443e-135
DV3025761.1	Predicted Effector 28-504000	4.89333	2.03063e-18	6.20666	9.35325e-35
DV3025587.1	Predicted Effector 197-267000	4.86599	1.27278e-19	4.60772	8.6113e-31
DV3017887	coiled-coil domain-containing 170 isoform X1	4.86006	4.43075e-30	4.66095	2.45225e-90
DV3010978	Unknown/No Hit	4.85227	0.00125502	2.64029	0.00168815
DV3000689	Unknown/No Hit	4.85089	0.0183652	5.43247	0.0014391
DV3001759	nuclease HARBI1	4.85089	0.0184642	2.97027	0.00203647
DV3025232.1	Predicted Effector 1079-26000	4.83654	5.09332e-58	7.17528	1.55198e-86
DV3017119	Unknown/No Hit	4.83642	1.0968e-08	3.24616	7.26495e-07
DV3001517	RNA-directed DNA polymerase from mobile element jockey-like	4.83099	0.00508017	3.55406	0.00709455
DV3004140	Unknown/No Hit	4.81817	4.1332e-07	1.14509	0.00111595
DV3020005	Activity-regulated cytoskeleton-associated	4.78864	0.00770103	3.12999	0.016703
DV3002483	Unknown/No Hit	4.78506	0.0217464	4.72416	0.038411
DV3005185	spermatogenesis-associated 6	4.77735	2.83569e-09	2.736	7.22411e-08
DV3024930.2	Predicted Effector 385-139000	4.7662	1.09531e-05	4.33782	1.16267e-06
DV3003097	Unknown/No Hit	4.76278	1.64841e-05	3.34262	2.89517e-05
DV3000023	Unknown/No Hit	4.76119	8.75045e-38	5.06192	4.17915e-64
DV3017452	KRAB-A domain-containing 2-like	4.75279	0.0111631	1.757	0.0137139
DV3012696	Unknown/No Hit	4.73212	3.80005e-06	4.9966	1.42914e-08
DV3017121.2	Odorant Receptor 04	4.71935	0.000105969	4.04209	1.3799e-09
DV3019243	Unknown/No Hit	4.70786	1.60061e-47	6.54148	5.77389e-35
DV3023018	Unknown/No Hit	4.70491	0.026598	2.53488	0.0308994
DV3026018.1	Predicted Effector 469-117960	4.70407	8.29514e-05	7.18052	6.32107e-07
DV3019504.2	Predicted Effector 650-15966	4.70146	6.10173e-27	3.59221	6.32199e-32
DV3011896	zinc finger MYM-type 1-like	4.68453	0.00431342	5.2907	7.39287e-07
DV3020920	Unknown/No Hit	4.68205	0.00140559	5.66616	4.46011e-05
DV3014713	Unknown/No Hit	4.66795	0.000943504	2.11183	0.00426297
DV3011898	Unknown/No Hit	4.63462	1.67013e-06	6.60656	3.80502e-06
DV3017920.1	CYP041	4.62971	0.000702633	2.39309	0.00132087
DV3016362	zinc finger BED domain-containing 5-like	4.62534	4.81468e-06	3.97646	0.000126919
DV3026345.1	Predicted Effector 78-167000	4.61796	0.00249533	5.33163	8.42812e-08
DV3003653.2	Predicted Effector 184-80669	4.61463	3.77101e-07	3.34505	1.59396e-08
DV3026122.1	Predicted Effector 551-55000	4.60356	5.27908e-80	5.93203	1.54529e-91
DV3015776	Unknown/No Hit	4.58506	0.0403409	3.31219	0.014254
DV3022054	Unknown/No Hit	4.58058	5.10792e-05	4.28853	4.41271e-06
DV3026074.1	Predicted Effector 517-102500	4.57829	8.67611e-05	4.99998	3.84113e-09
DV3023452.1	Predicted Effector 1844-2211	4.56324	1.42368e-21	3.89905	2.49342e-12
DV3022606	zinc finger MYM-type 1-like	4.56174	0.00213175	2.67721	0.010002
DV3022051	nesprin-1	4.55674	8.65874e-14	2.14603	0.000432765
DV3018518	Unknown/No Hit	4.54888	0.0142434	2.18086	0.0290215
DV3004183	SCY1 2 isoform X2	4.54489	4.08653e-16	4.36687	1.03566e-19
DV3014268	Unknown/No Hit	4.5306	0.0167002	5.38146	0.00070393
DV3021180.2	Predicted Effector 703-287500	4.52581	2.18463e-08	5.79696	2.71584e-18
DV3011118	Unknown/No Hit	4.49649	1.60866e-17	5.75456	1.54118e-30
DV3018576	ras-specific guanine nucleotide-releasing factor 2-like isoform X1	4.49489	7.78012e-35	3.80219	4.63695e-50
DV3001983.2	Chemosensory protein 6	4.4784	1.41114e-29	5.19233	8.29211e-93
DV3007866	reverse transcriptase	4.46521	0.00708628	4.85268	0.00714971
DV3018851	zinc finger MYM-type 1-like	4.46481	0.00227999	5.4914	0.000839196
DV3001048	homeobox rough-like	4.46125	3.19314e-36	4.19681	1.78574e-38
DV3001676	ionotropic receptor 21a isoform X2	4.4605	8.30211e-16	5.69861	1.92368e-23
DV3025302.1	Predicted Effector 1215-19500	4.45903	2.86265e-33	8.98282	1.86077e-16
DV3011121	zinc finger MYM-type 1-like	4.45453	1.92567e-24	1.59555	0.000834456
DV3008238	glutamate receptor delta-2-like isoform X1	4.44743	0.00711323	3.5097	0.000623922
DV3005502.2	Odorant Binding Protein 09	4.44655	8.44518e-46	4.72962	1.20798e-65
DV3025727.1	CYP021	4.44374	1.39385e-36	4.16172	1.94544e-43
DV3016316	Unknown/No Hit	4.43733	1.07717e-38	5.32916	6.54409e-28
DV3023380	Unknown/No Hit	4.42985	2.89659e-07	5.86345	2.06493e-12
DV3024872.2	Predicted Effector 283-81131	4.42359	2.96151e-70	5.48789	1.02146e-64
DV3009248.2	Predicted Effector 308-243067	4.4149	0.00106811	4.03323	0.000535899
DV3019080	Unknown/No Hit	4.40768	0.0210735	5.7329	0.000206771
DV3008103	Unknown/No Hit	4.40125	8.01095e-15	4.54938	1.06766e-26
DV3019414	Unknown/No Hit	4.39716	1.55254e-05	5.32347	1.56884e-08
DV3023398	Unknown/No Hit	4.39685	9.5145e-05	2.01182	0.0259033
DV3022979	Unknown/No Hit	4.39361	0.00018441	6.86508	7.11322e-06
DV3013728	NAD-dependent deacetylase Sir2B-like	4.38912	0.00990985	3.00958	0.0154707
DV3019283	Unknown/No Hit	4.37354	0.0160515	2.6201	0.00756771
DV3006086	Unknown/No Hit	4.37214	1.57861e-16	3.87351	2.07978e-28
DV3007869	jerky homolog-like	4.37055	0.0247266	3.30849	0.00162502
DV3002120	Unknown/No Hit	4.36737	0.00178818	5.54369	0.000460956
DV3022483	ANTAGONIST OF LIKE HETEROCHROMATIN PROTEIN 1-like	4.35803	0.0410782	2.88965	0.010535
DV3001921.2	Predicted Effector 26-605000	4.35058	0.000100482	2.67212	0.00849053
DV3012929	takeout-like	4.34868	2.35554e-49	3.72354	1.91482e-90
DV3002578	Unknown/No Hit	4.32788	5.6746e-06	8.01812	5.20476e-08
DV3018647	zinc finger BED domain-containing 4-like	4.31571	0.012848	4.10725	9.00023e-05
DV3016981	PDF receptor	4.30433	0.0256245	4.44814	1.33794e-05
DV3005533	WD SAM and U-box domain-containing 1-like	4.30385	3.38891e-49	4.58639	3.5557e-56
DV3006205	desumoylating isopeptidase 1-like	4.29553	2.35314e-11	5.46289	3.47928e-18
DV3013584.1	ATP-binding cassette transporter sub-family H member 10	4.29122	1.69503e-22	2.42305	4.92936e-28
DV3011960	Unknown/No Hit	4.28589	0.000271821	1.73465	0.0260304
DV3003668.1	ATP-binding cassette transporter sub-family H member 8	4.28208	3.07556e-19	4.15527	1.19281e-41
DV3001408	Leucine-rich repeat-containing 56	4.28119	0.000138271	2.11021	0.000271751
DV3024952.2	B-cell receptor CD22	4.27963	0.00154614	2.35232	0.00687213
DV3000450	repressed by EFG1 1-like	4.27439	9.89791e-08	4.12189	1.41154e-17
DV3009787	serine arginine-rich splicing factor 4	4.26948	4.17041e-07	3.91816	7.28101e-07
DV3007830.1	peroxiredoxin-5 mitochondrial	4.26877	1.48258e-14	2.48457	4.9535e-06
DV3002249	Unknown/No Hit	4.2681	0.00805728	4.96907	8.48069e-08
DV3025894.1	CYP069	4.26436	1.69014e-15	2.96022	5.63633e-13
DV3016359	Retrovirus-related Pol poly from transposon 297	4.26375	2.08468e-18	3.69858	3.74711e-27
DV3002902	cuticular RR-2 family member 47 isoform X1	4.25286	0.000295997	2.81624	0.00679804
DV3021069	Unknown/No Hit	4.24286	0.000419221	3.02698	9.45937e-05
DV3026135.1	Predicted Effector 56-443000	4.22433	0.000305028	8.26303	1.10112e-09
DV3009095	pickpocket 28-like	4.21934	2.42416e-11	1.70914	4.66915e-06
DV3024391	RNA-directed DNA polymerase from mobile element jockey-like	4.21521	3.50014e-08	3.27049	8.09099e-21
DV3010346	EF-hand domain-containing D2 homolog	4.20879	3.001e-28	3.57513	4.21524e-24
DV3002699	leucine-rich repeat-containing 40-like	4.20599	0.00311947	3.39305	0.000125007
DV3022195	Unknown/No Hit	4.20592	5.42638e-30	5.87272	2.89476e-33
DV3015334	zinc finger MYND domain-containing 10	4.19261	6.19907e-07	2.80858	6.7447e-06
DV3026365.1	Predicted Effector 8-698000	4.1917	3.2635e-17	3.90862	1.2378e-09
DV3008515	craniofacial development 2-like	4.18208	0.037352	5.81552	0.00142287
DV3001483	DC-STAMP domain-containing 1	4.17904	1.35102e-09	5.56505	3.07675e-32
DV3026123.1	Predicted Effector 551-64000	4.16993	6.89846e-14	4.73316	1.02735e-24
DV3022282	Unknown/No Hit	4.15721	0.0057809	6.24071	0.000356646
DV3016972.1	Predicted Effector 113-323880	4.15406	3.3339e-31	5.89297	1.51707e-61
DV3002366	Unknown/No Hit	4.15163	0.00532592	2.48021	0.0039595
DV3025278.1	Predicted Effector 115-239000	4.14938	4.43982e-40	6.56981	3.32589e-59
DV3002899	mannan-binding lectin serine protease 2-like	4.14241	1.41189e-13	3.66333	6.50535e-28
DV3013602	Unknown/No Hit	4.14057	1.40394e-11	4.44789	1.33762e-52
DV3026231.1	Predicted Effector 655-68500	4.1398	1.82338e-23	7.30226	5.69556e-74
DV3017438	Unknown/No Hit	4.12943	0.000707794	3.95493	1.5335e-06
DV3020081	Eukaryotic translation initiation factor	4.12766	0.00551297	3.888	0.00235239
DV3023216.2	Odorant Binding Protein 06_2	4.12514	9.51619e-35	4.02758	7.50054e-91
DV3020915.2	Odorant Binding Protein 06	4.12236	5.8068e-47	3.87419	8.34933e-87
DV3002895	Unknown/No Hit	4.12225	3.58038e-35	2.30138	1.83112e-10
DV3025283.1	Predicted Effector 1168-49000	4.1142	2.59453e-15	5.30907	2.35682e-15
DV3026280.1	Predicted Effector 709-146500	4.11246	0.000505111	5.82105	6.5016e-06
DV3016115.1	CYP086	4.11168	9.69926e-55	4.30808	3.74844e-77
DV3007899	Unknown/No Hit	4.1007	0.00152505	2.71985	0.00549946
DV3010064.1	Odorant Receptor 33	4.09607	6.66263e-05	4.23677	2.40797e-06
DV3022784	NAD-dependent deacetylase Sir2B-like	4.07779	0.00066748	5.4501	6.87037e-05
DV3002898	RNA-directed DNA polymerase from mobile element jockey-like	4.07737	7.64452e-07	2.43527	0.00164959
DV3021533	nesprin-1 isoform X5	4.07451	2.22615e-33	3.68743	7.08784e-34
DV3014923.2	Unknown/No Hit	4.07019	5.53909e-21	3.48612	2.85042e-40
DV3017973	craniofacial development 2-like	4.06571	0.0228187	5.65373	0.00582072
DV3023215	probable serine threonine- kinase clkA	4.063	8.37582e-09	2.49643	1.11505e-05
DV3024965.2	Predicted Effector 484-60615	4.06061	6.89414e-18	4.67693	2.3808e-21
DV3003138	U8-agatoxin-Ao1a-like isoform X1	4.05573	5.77545e-10	2.61722	3.39142e-08
DV3002897	limulus clotting factor C-like	4.05344	1.7358e-17	3.80894	1.54226e-70
DV3025418.1	Predicted Effector 1482-16250	4.05224	7.66869e-12	4.92258	4.4205e-20
DV3009861	Unknown/No Hit	4.05169	0.0292097	4.84814	0.00130729
DV3005938	Unknown/No Hit	4.0515	3.44484e-07	2.25383	0.000206771
DV3022010.1	Predicted Effector 1014-34415	4.04543	0.00156154	1.83138	0.000722088
DV3026062.1	Predicted Effector 51-233000	4.03185	5.70275e-09	3.76593	3.20045e-10
DV3008308	Unknown/No Hit	4.03154	1.92921e-31	4.26582	2.1115e-35
DV3000588	Unknown/No Hit	4.02689	1.0331e-09	5.10716	8.92576e-19
DV3011954	Unknown/No Hit	4.02371	2.38901e-05	4.04999	7.96494e-09
DV3001470	Unknown/No Hit	4.02261	2.53688e-66	3.9158	4.30176e-23
DV3025926.1	Predicted Effector 398-10000	4.02102	5.13244e-11	6.07383	1.21395e-30
DV3017658	Unknown/No Hit	4.01903	0.0488125	4.58313	0.00158953
DV3022625	RNA-directed DNA polymerase from mobile element jockey-like	4.01404	0.00505456	2.50218	0.022881
DV3003248	centrosomal of 290 kDa-like isoform X1	4.01263	2.61348e-19	3.30762	7.3459e-36
DV3013563.2	Predicted Effector 197-370464	4.0102	2.96666e-09	5.58143	6.14935e-18
DV3025259.1	Predicted Effector 1104-16500	4.00318	3.15486e-05	6.21569	5.45478e-08
DV3005103	dopamine receptor 2	3.99879	1.87845e-09	4.32596	1.94094e-15
DV3011961	Unknown/No Hit	3.99732	6.61556e-08	1.9189	0.00378515
DV3002219	tubulin polyglutamylase TTLL6-like isoform X1	3.99484	3.85418e-17	4.34986	1.41049e-27
DV3018090.2	Predicted Effector 3192-1000	3.98222	0.00324542	3.94086	0.000210627
DV3010382.2	Predicted Effector 74-239000	3.98156	3.8279e-06	4.85372	1.92196e-11
DV3016397	Unknown/No Hit	3.9812	8.99502e-29	4.58052	4.54889e-42
DV3011100	Unknown/No Hit	3.98094	0.0043975	3.17964	4.65243e-05
DV3017972	Unknown/No Hit	3.97442	3.63794e-07	5.40686	9.59456e-10
DV3005421	cuticular RR-2 family member 47 isoform X1	3.96954	1.85813e-06	4.06674	1.35954e-13
DV3005605	Unknown/No Hit	3.96778	0.0050603	3.39005	0.00285659
DV3003777	Unknown/No Hit	3.9628	8.33423e-05	3.78715	1.86562e-10
DV3020254.1	Predicted Effector 1152-4000	3.95139	4.9454e-27	5.44602	4.609e-68
DV3019380.2	Predicted Effector 1019-20445	3.94696	2.98725e-09	2.7131	4.723e-05
DV3025891.1	Predicted Effector 371-20000	3.94364	1.34921e-17	4.37767	3.41074e-17
DV3006663	tudor domain-containing 1-like	3.93745	2.00926e-05	4.33064	1.7087e-08
DV3002891	modular serine protease-like isoform X2	3.93194	4.08114e-09	4.72321	1.46673e-20
DV3020067	Unknown/No Hit	3.93177	2.34539e-08	1.0187	0.0235302
DV3016448	RNA-directed DNA polymerase from mobile element jockey-like	3.92771	0.00704245	5.7702	0.00136059
DV3001514	Unknown/No Hit	3.92473	9.88221e-11	1.8326	0.00238437
DV3016026	AAEL010079	3.923	1.38849e-07	3.91533	3.3534e-05
DV3015851	Unknown/No Hit	3.91937	2.01881e-12	3.11687	5.97533e-18
DV3008163	cilia- and flagella-associated 57	3.91455	0.000104953	2.40008	0.00217685
DV3025446.1	Predicted Effector 16-463000	3.91321	5.9672e-08	1.87578	0.000804071
DV3008499	Unknown/No Hit	3.91015	0.00169239	2.95922	1.37243e-08
DV3009343	Unknown/No Hit	3.90878	1.09399e-07	3.79515	1.55384e-13
DV3004184	SCY1 2 isoform X1	3.90601	4.08077e-15	3.84847	5.46618e-12
DV3022597	Unknown/No Hit	3.90458	6.6287e-21	3.46945	1.72411e-53
DV3024873.2	arylalkylamine N-acetyl transferase 1	3.90357	5.51862e-52	4.3355	3.18528e-61
DV3003007	cAMP-dependent kinase catalytic subunit alpha-like	3.89974	0.00089541	3.55779	4.9216e-06
DV3022361	RNA-directed DNA polymerase from mobile element jockey-like	3.89292	0.00411169	2.49203	0.0259034
DV3009618	Unknown/No Hit	3.89259	0.00231112	2.70209	0.00424177
DV3013453	Unknown/No Hit	3.88646	3.4755e-15	4.35496	7.48376e-24
DV3021068	Unknown/No Hit	3.88104	5.82474e-08	2.17887	0.00022301
DV3022693	Unknown/No Hit	3.8808	0.000286438	2.40875	0.000185749
DV3016390	Unknown/No Hit	3.87475	0.000699276	4.02004	4.50191e-07
DV3021212	RNA-directed DNA polymerase from mobile element jockey-like	3.86689	0.000232228	2.6351	0.000205642
DV3012580	tetratricopeptide repeat 25	3.86106	7.03637e-10	3.06972	5.00322e-14
DV3012650	Unknown/No Hit	3.85415	0.0046121	2.74267	0.00550798
DV3000092.2	Olfactory receptor co-receptor	3.85334	1.54287e-43	3.44328	3.1652e-54
DV3016468	TBC1 domain family member 19	3.85206	5.60112e-10	2.70492	2.72747e-14
DV3020964	GATA zinc finger domain-containing 14-like	3.85181	0.00234291	3.16781	3.72035e-05
DV3021276	Unknown/No Hit	3.85036	7.75466e-07	4.13923	1.43995e-10
DV3018696	endonuclease-reverse transcriptase	3.83989	0.00694054	2.34273	0.00133828
DV3017804	dynein heavy chain axonemal-like	3.83399	3.39144e-05	3.11859	0.00113687
DV3002721	Unknown/No Hit	3.83384	4.58412e-08	3.68665	1.80745e-16
DV3012617.2	Predicted Effector 344-64000	3.83312	0.0160161	5.50279	0.000598819
DV3013948.2	glutamate receptor	3.81967	2.78953e-28	3.62544	2.60318e-35
DV3001559.2	Odorant Receptor 51	3.8098	0.000366057	2.58113	4.36477e-06
DV3001047	intraflagellar transport 46 homolog	3.79442	1.84999e-15	3.64476	1.16709e-16
DV3023316	Unknown/No Hit	3.79145	0.0465487	4.11729	0.035116
DV3025425.1	Odorant Receptor 21	3.78812	0.000476587	4.1499	7.72361e-07
DV3021077	sentrin-specific protease 1-like	3.77748	0.000156075	2.5046	0.00228715
DV3021965	NAD-dependent deacetylase Sir2B-like	3.77631	0.000364583	2.10869	0.0299544
DV3015855	Unknown/No Hit	3.77334	1.13203e-13	5.04975	5.93296e-15
DV3007903	dopamine D2-like receptor	3.77277	3.18372e-07	3.21633	3.57976e-14
DV3021179	Unknown/No Hit	3.76996	4.07985e-20	5.23976	1.00558e-44
DV3013096	starch-binding domain-containing 1	3.76719	7.02541e-05	2.64362	0.00143886
DV3025929.1	Predicted Effector 4-1448000	3.76612	1.53063e-76	6.15729	6.36468e-56
DV3009939.2	Chemosensory protein 10	3.76439	1.01135e-15	2.76058	2.48014e-27
DV3021648	trimethylguanosine synthase-like	3.75664	0.00124779	4.35183	0.000286491
DV3026398.1	Predicted Effector 85-91640	3.74864	8.6732e-32	5.00745	1.47693e-108
DV3005934	2-acylglycerol O-acyltransferase 2-A-like	3.74693	2.3318e-20	2.47674	6.3987e-07
DV3020837	serine protease 44-like	3.73815	1.04231e-18	1.92662	1.08589e-09
DV3001936	ionotropic receptor 40a isoform X3	3.73725	0.0472311	4.87657	0.0107278
DV3000280	diuretic hormone receptor-like isoform X1	3.73302	3.01397e-05	2.85918	1.85907e-13
DV3000121	head-specific guanylate cyclase	3.73194	5.96471e-11	2.83191	2.11729e-09
DV3015593	Bardet-Biedl syndrome 2 homolog	3.72853	3.87738e-07	2.79525	4.14478e-11
DV3019279	Unknown/No Hit	3.72825	0.0447543	2.26069	0.00303681
DV3001978.2	Chemosensory protein 4	3.72822	3.8375e-48	4.15682	3.86699e-28
DV3015504	Unknown/No Hit	3.7218	1.55037e-08	2.89857	0.0002635
DV3010223	phosphoglycerate mutase 2	3.72144	1.06178e-29	4.79011	2.5294e-115
DV3000727.2	Odorant Binding Protein 13	3.71741	7.1294e-16	3.7227	2.1623e-39
DV3025839.1	Predicted Effector 338-170000	3.71201	0.00145096	6.29629	9.73465e-06
DV3004423.2	Unknown/No Hit	3.70873	1.12823e-24	4.07944	2.26572e-52
DV3019262	Unknown/No Hit	3.70711	1.21629e-06	4.07003	6.5028e-10
DV3014028	Unknown/No Hit	3.70685	0.00742647	5.49813	0.00483843
DV3005457	glutamate decarboxylase	3.70455	2.38663e-23	3.88908	1.16036e-43
DV3005607	zinc finger MYM-type 1-like	3.7036	1.14072e-07	3.70757	4.59305e-06
DV3016085	Unknown/No Hit	3.70021	0.0220725	4.73327	0.0381092
DV3007413	X-linked retinitis pigmentosa GTPase regulator	3.6957	7.7931e-16	2.80474	1.09795e-21
DV3025315.1	Predicted Effector 1249-2500	3.69563	7.62453e-26	5.75469	2.58352e-36
DV3005197	dual specificity phosphatase 14-like	3.69324	2.0361e-27	3.36256	2.79169e-18
DV3017537	Unknown/No Hit	3.69104	9.32172e-06	1.74917	5.91385e-06
DV3002103	jerky homolog-like	3.67658	6.49458e-05	2.61927	0.000668778
DV3016474	Unknown/No Hit	3.6708	0.00613404	2.24184	0.0281572
DV3021078	Retrovirus-related Pol poly from transposon 412	3.67078	1.55246e-05	2.07382	3.38767e-06
DV3013729	probable E3 ubiquitin- ligase HECTD2	3.66538	2.86922e-14	3.34649	1.03244e-17
DV3009349	Unknown/No Hit	3.66531	0.000954106	3.3657	0.000172547
DV3024776.2	CYP037	3.66477	0.000134758	4.83994	8.00647e-10
DV3000050	cyclic nucleotide-binding domain-containing 2	3.66299	6.13816e-06	4.62135	9.53079e-10
DV3004177	Unknown/No Hit	3.66116	9.74331e-12	2.5855	9.6518e-11
DV3006644	Unknown/No Hit	3.65958	1.43037e-06	3.81619	2.16893e-13
DV3010357	ankyrin repeat-containing	3.65591	4.20908e-17	1.35101	2.00598e-07
DV3016387	Unknown/No Hit	3.65319	0.0265248	5.44503	0.0063026
DV3002741	phospholipid-transporting ATPase ID isoform X7	3.65302	2.05043e-21	4.04115	7.22241e-32
DV3011210	Unknown/No Hit	3.65057	1.5415e-26	3.37802	2.00481e-56
DV3018420	zinc finger MYM-type 1-like	3.64876	0.00013591	2.55605	0.0164054
DV3004182	SCY1 2	3.64529	6.9933e-26	3.53269	8.83031e-38
DV3004142	valacyclovir hydrolase	3.64226	4.98515e-18	3.60551	1.67376e-30
DV3005704	Unknown/No Hit	3.64029	0.00624826	2.84516	0.00131973
DV3005458	glutamate decarboxylase	3.63817	8.99502e-29	3.57198	3.1907e-62
DV3002154	venom protease-like	3.62886	2.38457e-21	3.62825	2.92877e-150
DV3006643	integrator complex subunit 6 homolog	3.62565	4.64435e-22	2.98354	6.3348e-47
DV3009387.2	juvenile hormone acid O-methyltransferase d	3.62565	2.16758e-41	3.2106	3.04681e-23
DV3013036.2	Odorant Binding Protein 14	3.6249	6.24611e-23	4.15453	9.22302e-86
DV3015615	Unknown/No Hit	3.62324	2.56414e-36	3.8352	1.31745e-58
DV3019502	tigger transposable element-derived 6	3.61408	0.000453725	3.44426	0.0167651
DV3007242	serine threonine- phosphatase 6 regulatory ankyrin repeat subunit A	3.61012	1.11533e-06	4.46669	4.31849e-07
DV3006103	Unknown/No Hit	3.60471	0.000380731	4.00947	7.1755e-05
DV3003650	Unknown/No Hit	3.60156	0.00613404	3.28846	0.00120299
DV3025734.1	Predicted Effector 264-300000	3.59786	6.87891e-10	4.91469	2.78273e-10
DV3016311	Unknown/No Hit	3.59252	4.60465e-07	1.57528	0.0015539
DV3014952	choline O-acetyltransferase	3.58377	3.06163e-16	3.46732	1.65613e-33
DV3003648.2	Predicted Effector 184-56893	3.58157	0.00674944	4.15644	0.000210594
DV3019610.2	Predicted Effector 1108-5000	3.5815	5.97474e-10	3.82232	3.71413e-21
DV3002128	Unknown/No Hit	3.58069	1.21473e-32	3.17328	7.2317e-65
DV3002962	Unknown/No Hit	3.57963	1.07491e-16	4.04965	2.14099e-12
DV3001849	Unknown/No Hit	3.57888	5.95471e-10	3.43152	2.90011e-14
DV3017538	GATA zinc finger domain-containing 4-like	3.56607	8.09303e-06	3.69371	9.25373e-05
DV3008141.1	carboxylesterase-9	3.56523	2.3611e-17	2.89193	9.87001e-36
DV3021898	Transposon Ty3-G Gag-Pol poly	3.56498	0.000313596	2.29005	0.0158081
DV3022678	craniofacial development 2-like	3.56267	0.000320629	3.1554	0.000212247
DV3010737	nose resistant to fluoxetine 6-like	3.55855	5.37637e-18	2.89733	8.76738e-15
DV3025888.1	Predicted Effector 37-10426	3.55586	8.86691e-16	4.99637	4.48969e-22
DV3024860.2	Predicted Effector 257-213757	3.55527	1.48625e-22	4.38397	2.76675e-29
DV3015047	whirlin isoform X3	3.55454	2.14097e-25	3.43919	4.92e-52
DV3003199	neuropeptide SIFamide receptor-like	3.55325	3.00072e-15	2.79032	2.01364e-17
DV3012598	Unknown/No Hit	3.55163	1.81398e-17	3.59924	6.4909e-21
DV3003251	Unknown/No Hit	3.54751	0.00512244	1.34024	0.00383258
DV3016245	neuropeptide F receptor-like	3.54358	2.32518e-12	3.57349	2.18709e-35
DV3007623.2	ADP-ribosylation factor protein 6	3.54062	2.44042e-10	3.17392	9.87484e-09
DV3019364	zinc finger 853-like	3.53649	9.51488e-17	3.61227	2.5523e-45
DV3020052	Unknown/No Hit	3.5355	1.59835e-31	5.27996	4.27e-53
DV3011238	Unknown/No Hit	3.53446	9.32172e-06	2.08457	0.00747693
DV3007037	probable G- coupled receptor 52	3.53375	3.95413e-15	3.54207	1.18896e-31
DV3020507.2	Predicted Effector 1492-5000	3.53328	2.912e-05	1.66541	0.000453882
DV3014539	Metabotropic glutamate receptor	3.53195	1.09443e-09	2.54446	2.82263e-14
DV3006404	Unknown/No Hit	3.53168	0.00129072	2.66233	0.00403621
DV3007748	Unknown/No Hit	3.5296	4.80515e-11	3.9685	9.58098e-15
DV3003095	Unknown/No Hit	3.52947	0.044248	6.63862	5.64773e-06
DV3005460	Unknown/No Hit	3.52788	3.24102e-07	3.4693	4.15538e-11
DV3009841	alpha-tocopherol transfer -like	3.52208	1.007e-42	4.51939	4.71849e-42
DV3023561	nesprin-1 isoform X1	3.51193	1.06009e-13	3.64065	1.14215e-15
DV3013491	probable serine threonine- kinase kinX isoform X2	3.51094	5.63476e-23	3.16647	8.0067e-29
DV3000117	Unknown/No Hit	3.50763	1.92929e-06	3.63495	4.07692e-10
DV3026200.1	Predicted Effector 629-127139	3.50474	7.76228e-12	5.18174	3.63717e-42
DV3024799.2	Odorant Receptor 13 allele A	3.50357	0.0137832	4.01647	0.00105036
DV3022648	Unknown/No Hit	3.50193	1.05206e-09	3.07431	7.25145e-09
DV3019880.2	Predicted Effector 571-28667	3.50105	2.30836e-16	4.27224	5.13403e-16
DV3008145	dynein heavy chain axonemal	3.50002	0.0118883	3.20345	0.0365726
DV3016033	phosphatidate phosphatase	3.49964	7.30253e-15	3.00387	2.17922e-17
DV3007405	ATP-dependent DNA helicase PIF1	3.49932	7.46953e-05	4.82966	2.07723e-12
DV3020643	Unknown/No Hit	3.49159	7.89341e-06	4.34888	9.96672e-10
DV3009774	inactive tyrosine- kinase 7-like	3.48911	6.15963e-21	2.82226	1.09111e-21
DV3022244	glycine receptor subunit beta-type 4-like	3.48444	4.21589e-13	3.01515	3.76737e-27
DV3021979.1	Predicted Effector 931-22500	3.48414	8.17946e-12	1.29406	0.00151262
DV3026226.1	Predicted Effector 653-32000	3.47849	2.3921e-21	3.35246	1.93311e-37
DV3023539	neuroblast differentiation-associated AHNAK	3.47738	1.23334e-12	2.02317	2.29564e-05
DV3015494	cilia- and flagella-associated 44-like	3.47716	2.29419e-25	3.39007	9.29086e-29
DV3021880	O-acetyl-ADP-ribose deacetylase 1	3.46877	0.0129258	4.91378	0.00336509
DV3016583.2	Predicted Effector 658-45000	3.46824	6.55296e-05	4.48879	3.64691e-08
DV3006467	Homeobox DBX1	3.46699	1.35823e-11	3.90966	5.74807e-34
DV3010359	Unknown/No Hit	3.46555	5.9672e-08	2.73077	4.36895e-09
DV3012001	probable G- coupled receptor CG31760	3.46463	1.44785e-06	2.74271	1.47542e-11
DV3017988	Unknown/No Hit	3.46088	0.0024339	3.31926	0.000906661
DV3008934	Unknown/No Hit	3.45712	1.99933e-24	3.67762	3.79679e-20
DV3018324	Unknown/No Hit	3.4567	0.00126295	3.12201	0.00147571
DV3016957	Heparan sulfate glucosamine 3-O-sulfotransferase 5	3.45458	1.23297e-15	3.45497	3.78947e-44
DV3017036.2	complexin	3.45297	2.83579e-23	2.38515	1.90721e-30
DV3011051	RNA-directed DNA polymerase from mobile element jockey-like	3.44207	4.07013e-07	2.38292	0.00313716
DV3020751.1	Predicted Effector 691-114500	3.43625	5.3491e-10	2.1756	0.000100871
DV3015658	centrosomal of 290 kDa-like	3.43606	5.76137e-08	2.58933	1.24225e-11
DV3020463	Unknown/No Hit	3.43254	2.8286e-05	4.29668	5.36892e-06
DV3026467.1	Predicted Effector 962-36500	3.42916	5.37875e-13	4.58003	5.38873e-19
DV3009593	zinc finger BED domain-containing 1-like	3.42873	0.0198366	2.89751	0.00217427
DV3003089	Unknown/No Hit	3.42439	0.0022481	2.7461	0.0193294
DV3019148	Unknown/No Hit	3.42306	0.0448892	2.3674	0.0354253
DV3026369.1	Predicted Effector 80-130000	3.42257	4.26143e-15	2.68716	1.50705e-11
DV3011977	Unknown/No Hit	3.42227	2.14403e-17	3.28855	4.13885e-19
DV3014008	Unknown/No Hit	3.42212	0.00408938	3.673	0.00347336
DV3004422	Unknown/No Hit	3.42159	0.000163966	3.59098	0.00838103
DV3018729	Unknown/No Hit	3.42059	1.88867e-05	1.62314	0.00292211
DV3002127	Unknown/No Hit	3.4203	1.92934e-11	3.13252	1.80122e-31
DV3014416	C3 and PZP-like alpha-2-macroglobulin domain-containing 8	3.41927	9.9587e-18	3.08376	1.70557e-27
DV3011684	Unknown/No Hit	3.41766	0.00674872	2.73807	0.00130203
DV3015804	Unknown/No Hit	3.41036	8.83192e-05	2.51423	0.00508053
DV3015383.2	Predicted Effector 34-359418	3.40531	5.35022e-11	2.57843	3.58645e-10
DV3002935.2	Predicted Effector 50-540000	3.40377	4.0208e-09	3.51552	2.2407e-09
DV3008142	corticotropin-releasing factor-binding	3.4017	1.50455e-16	3.40811	1.24399e-69
DV3016318	33 kDa inner dynein arm light axonemal	3.40042	0.00175657	3.1049	0.000164418
DV3009306	Unknown/No Hit	3.39963	9.5819e-19	3.2259	1.238e-64
DV3007680.1	Predicted Effector 13-227209	3.39692	1.1382e-30	5.10857	3.58698e-30
DV3025561.1	Predicted Effector 188-165500	3.3919	5.25858e-14	4.5955	8.76724e-15
DV3025705.1	Predicted Effector 245-177000	3.38987	6.18116e-07	1.52702	0.00197933
DV3015809	PREDICTED: synaptotagmin-7	3.38417	1.86226e-19	3.28031	1.08432e-23
DV3010651	atrial natriuretic peptide receptor 1	3.38262	0.000208613	4.11058	1.71533e-05
DV3016596	Unknown/No Hit	3.37792	0.0022609	2.19083	0.0269051
DV3017165	Unknown/No Hit	3.37215	2.80265e-16	2.39189	1.26678e-28
DV3013091	WD repeat-containing 66-like	3.36506	1.99864e-12	2.49526	8.58297e-15
DV3004694.2	Odorant Binding Protein 08	3.36282	4.17188e-46	3.08257	2.27965e-31
DV3003203	acyl- Delta(11) desaturase-like	3.36191	1.9697e-23	3.38453	2.30813e-50
DV3000738	Unknown/No Hit	3.35815	1.96935e-17	3.28989	1.39113e-52
DV3006102	ribosome biogenesis TSR3 homolog isoform X1	3.35773	0.0160045	4.04003	0.0376163
DV3019858	Unknown/No Hit	3.35556	9.22182e-05	3.39493	0.000142216
DV3007339	cytoplasmic dynein 2 heavy chain 1	3.35065	5.88266e-26	3.50978	4.74078e-50
DV3002248	Unknown/No Hit	3.34745	0.0365546	3.87787	1.32371e-05
DV3014536	metabotropic glutamate receptor 2	3.34716	3.89576e-11	3.13846	5.58325e-16
DV3015339	dynein intermediate chain ciliary	3.34693	1.33215e-09	3.65172	2.43445e-12
DV3022934	PDF receptor	3.34661	6.10644e-08	2.97548	1.27301e-17
DV3001099	tyrosine- kinase receptor TYRO3-like isoform X3	3.34612	1.50757e-11	3.05466	4.73818e-32
DV3016827	Unknown/No Hit	3.34453	0.0165543	2.22473	0.0379033
DV3001793.1	voltage-dependent calcium channel type A subunit alpha-1 partial	3.33997	1.59364e-17	3.33976	1.30327e-32
DV3000755	RNA-directed DNA polymerase from mobile element jockey-like	3.33968	3.30647e-29	3.79014	6.61751e-19
DV3005742.2	dopamine receptor 1	3.33813	3.57956e-19	2.88773	1.29686e-35
DV3013821	WW domain binding 1-like	3.33697	5.47213e-23	3.17078	9.82546e-33
DV3016315	Unknown/No Hit	3.33538	6.69e-06	2.95574	1.49471e-05
DV3009789	type I cytoskeletal 9-like	3.33446	1.42758e-13	3.20371	1.06123e-13
DV3011998	probable G- coupled receptor CG31760	3.33371	1.00853e-19	3.55864	1.29047e-53
DV3013752.2	circadian clock-controlled protein-b	3.33352	7.96847e-39	3.40482	3.46139e-56
DV3000423	fatty acyl- reductase 1-like	3.33169	1.71737e-28	2.98011	1.61304e-16
DV3025612.1	Predicted Effector 205-196500	3.33153	0.000108027	2.25304	0.0386642
DV3003410	ankyrin repeat and death domain-containing 1A-like	3.33009	2.2867e-38	3.26466	5.40528e-51
DV3025077.2	Predicted Effector 810-14182	3.32993	1.23764e-05	1.45438	0.0180348
DV3018186	Unknown/No Hit	3.3291	0.000862941	2.38344	0.00025724
DV3021824.1	Predicted Effector 989-42997	3.3288	4.85755e-15	4.09464	6.24175e-21
DV3002779	Unknown/No Hit	3.32707	9.80876e-08	3.74493	2.69486e-09
DV3000301.2	Unknown/No Hit	3.3257	1.07295e-16	3.14723	2.96545e-40
DV3021021	Unknown/No Hit	3.32525	7.09035e-17	3.88723	1.1831e-26
DV3004842	Unknown/No Hit	3.32333	2.42369e-06	3.34084	1.30416e-12
DV3020007	Unknown/No Hit	3.31794	0.000157561	2.71427	4.82875e-05
DV3009250.2	Predicted Effector 308-266000	3.31379	1.4513e-08	2.87941	6.62183e-07
DV3020514	piggyBac transposable element-derived 4-like	3.30989	5.15228e-05	4.19269	6.65151e-08
DV3006512	Unknown/No Hit	3.3057	2.38134e-07	2.98198	8.25879e-10
DV3023375	Unknown/No Hit	3.30371	8.20084e-05	3.35356	7.27408e-05
DV3010090.2	acyl-CoA Delta(11) desaturase-1	3.3015	4.58565e-24	3.04001	5.96025e-21
DV3017522	serine threonine- kinase ICK	3.30112	3.77506e-17	1.16087	4.5177e-05
DV3015628	Unknown/No Hit	3.30005	1.09531e-05	4.0474	3.84516e-08
DV3010652	atrial natriuretic peptide receptor 1	3.29949	7.51308e-25	3.84711	2.97357e-39
DV3021532	nesprin-1	3.29406	1.86653e-07	3.89496	5.52952e-06
DV3025406.1	Predicted Effector 145-7500	3.29397	6.17381e-15	4.60126	6.21239e-13
DV3020082	Unknown/No Hit	3.28995	0.00972922	2.78934	0.00762395
DV3009363	Unknown/No Hit	3.28955	3.22922e-18	3.05961	5.05889e-26
DV3005057.2	Unknown/No Hit	3.2884	9.88381e-37	5.27724	8.51133e-50
DV3019350	Unknown/No Hit	3.28801	6.57519e-09	1.71685	0.00235634
DV3012597	GDNF family receptor alpha-2-like	3.2829	2.78856e-18	3.35375	3.75273e-44
DV3009257	myb V isoform X2	3.28282	8.20443e-25	3.01004	2.62175e-76
DV3017371	Unknown/No Hit	3.28206	1.07378e-09	3.04561	4.39891e-29
DV3001976	zinc finger Y-chromosomal 2 isoform X1	3.28069	3.32936e-19	3.07834	1.29878e-72
DV3015811	synaptotagmin-7 isoform X3	3.27462	3.07352e-29	3.10446	2.32286e-40
DV3001577	voltage-dependent calcium channel subunit alpha-2 delta-3 isoform X1	3.27373	7.83545e-18	3.27217	1.65275e-35
DV3018951	Unknown/No Hit	3.2719	0.0309897	2.58263	0.00481862
DV3000125	guanylate cyclase soluble subunit beta-1	3.27114	1.16714e-20	2.89927	3.35879e-38
DV3023132	octopamine receptor beta-1R-like	3.27095	9.19667e-12	3.09084	1.98769e-14
DV3011454	BAI1-associated 3 isoform X2	3.2705	3.66582e-13	2.53169	1.14495e-21
DV3007462	pyruvate kinase-like isoform X3	3.27018	0.00594359	3.65347	5.2911e-06
DV3024966.2	Predicted Effector 484-51077	3.26913	9.33221e-34	3.60238	1.61897e-11
DV3015925	gamma-aminobutyric acid receptor subunit beta isoform X1	3.26639	4.44246e-24	3.36443	1.18922e-35
DV3000123	head-specific guanylate cyclase	3.26526	7.22143e-05	1.80924	0.00306196
DV3009687	arylsulfatase B-like	3.26328	8.76193e-11	2.75874	4.16397e-18
DV3007200	Unknown/No Hit	3.26277	6.81448e-23	2.90022	2.53121e-57
DV3018859	hemicentin-1-like	3.26243	4.51792e-15	1.7461	5.82636e-09
DV3023671	Unknown/No Hit	3.2561	0.0347202	5.86993	0.000753158
DV3009295	Unknown/No Hit	3.25372	0.00306196	4.1021	0.00904017
DV3005583	Unknown/No Hit	3.24949	0.000165035	3.35036	3.22716e-05
DV3013182	endonuclease-reverse transcriptase	3.24867	1.27848e-07	3.21166	3.28981e-20
DV3019163	RNA-directed DNA polymerase from mobile element jockey-like	3.2484	0.00136038	1.99342	0.00228116
DV3015929	gamma-aminobutyric acid receptor subunit beta isoform X2	3.23835	1.50012e-15	3.18458	3.93044e-26
DV3007876	still isoform SIF type 1-like isoform X1	3.23821	2.87557e-13	3.0334	3.29545e-42
DV3011141.1	ATP-binding cassette transporter sub-family A member 4	3.23749	2.07522e-24	3.18494	3.75842e-27
DV3002967	stoned-A	3.23341	1.7954e-24	2.84652	6.47282e-31
DV3008766	neuroendocrine convertase 2	3.23154	2.96289e-22	3.41386	3.55917e-68
DV3023670	Activity-regulated cytoskeleton-associated -like	3.23113	0.0153549	5.64879	0.00789125
DV3004843	charybde-like isoform X1	3.22904	0.000618266	1.74198	0.00611375
DV3002765	Y+L amino acid transporter 2 isoform X1	3.22874	1.45956e-18	3.16612	2.32557e-25
DV3021096	Unknown/No Hit	3.2252	0.000147376	6.15825	7.29044e-05
DV3017354	Unknown/No Hit	3.22413	0.00669447	4.57533	0.00177188
DV3008338	Unknown/No Hit	3.22354	7.21231e-15	2.814	2.70208e-14
DV3007622.2	dynein regulatory complex subunit 3	3.22313	1.54879e-14	2.64947	4.20577e-22
DV3006711	octopamine receptor beta-1R-like	3.22303	3.908e-09	3.25573	3.17737e-45
DV3010058	zinc finger CCCH domain-containing 13 isoform X1	3.21877	5.00823e-19	3.31529	2.26659e-38
DV3003497	carboxypeptidase E-like	3.21758	2.59045e-21	3.00595	1.34349e-50
DV3007695	glutamate-gated chloride channel isoform X13	3.21682	5.30045e-23	2.12059	3.12703e-16
DV3013024.2	Predicted Effector 246-114802	3.21649	1.26983e-25	3.30536	4.33817e-26
DV3014823	reverse transcriptase	3.21544	0.00264355	3.78398	2.23401e-05
DV3020262	tyramine receptor 1	3.2142	4.175e-08	2.8146	2.30028e-07
DV3006985	micronuclear linker histone poly MIC	3.21238	6.00017e-22	3.26218	3.08772e-36
DV3008367	trace amine-associated receptor 4-like	3.21004	4.73138e-12	3.11297	1.72316e-30
DV3022472	homeotic proboscipedia	3.20981	2.97282e-13	2.50488	5.3898e-09
DV3002245	Unknown/No Hit	3.20935	6.21274e-12	3.52072	2.522e-23
DV3015099	Unknown/No Hit	3.20933	3.89322e-13	4.64053	1.34652e-21
DV3010494	fas apoptotic inhibitory molecule 1	3.209	1.81701e-14	3.15472	1.34704e-21
DV3012954	Unknown/No Hit	3.20863	4.75379e-17	3.2032	1.29244e-41
DV3024923.2	CYP010	3.2028	2.27021e-29	3.44093	2.70147e-33
DV3014950	Unknown/No Hit	3.19761	1.89196e-13	2.79076	1.01067e-29
DV3013181	synaptosomal-associated 25 isoform X1	3.19673	2.00313e-21	2.90253	3.27688e-40
DV3024791.2	Predicted Effector 1674-11874	3.19595	8.14799e-10	3.36676	1.31383e-09
DV3007201	E3 ubiquitin- ligase MARCH3-like	3.19527	0.0077903	2.57061	2.55213e-06
DV3002682	Unknown/No Hit	3.19446	0.00359946	2.48813	0.0411696
DV3007900	dopamine D2-like receptor	3.18965	0.00151651	2.17408	0.000492676
DV3008513	Unknown/No Hit	3.18951	2.73303e-05	2.691	0.0071117
DV3011714	octopamine receptor 1	3.1891	0.00443382	2.6306	3.31199e-05
DV3024968.2	Predicted Effector 484-87175	3.18803	0.00181349	7.54069	2.74571e-07
DV3005765	tachykinin-like peptides receptor 86C isoform X1	3.18695	0.00357171	2.87669	9.8928e-05
DV3004551	Unknown/No Hit	3.18668	0.000339498	2.20008	0.000887065
DV3017851	Unknown/No Hit	3.18111	4.13248e-24	3.16454	3.57327e-87
DV3010329	cyclin-dependent kinase-like 4	3.18034	1.75192e-35	3.51285	2.1414e-41
DV3012000	probable G- coupled receptor 158	3.17915	6.16945e-06	3.67049	7.26021e-16
DV3000591	Unknown/No Hit	3.1786	0.000271174	2.72782	2.52681e-05
DV3012857	Unknown/No Hit	3.17699	0.000410521	6.53234	2.02058e-06
DV3019718	vacuolar sorting-associated 13A-like isoform X1	3.17533	5.05963e-15	3.03538	5.00108e-18
DV3012917.1	Predicted Effector 596-16013	3.17199	8.08933e-24	2.91021	2.26657e-07
DV3022485.2	Odorant Receptor 48	3.1709	0.00651318	1.94234	0.0121481
DV3006831	jim lovell	3.16792	1.62411e-16	3.25033	3.68899e-44
DV3005519	neurogenic locus notch homolog 1 isoform X1	3.16619	1.11284e-36	3.63127	7.99995e-40
DV3006353	potassium voltage-gated channel Shab isoform X2	3.16383	1.19968e-12	2.9721	7.82634e-25
DV3001130	neuronal acetylcholine receptor subunit alpha-7 isoform X1	3.16262	2.6225e-17	3.01059	3.53438e-29
DV3016479	52 kDa repressor of the inhibitor of the kinase-like	3.16195	1.0073e-06	3.07513	8.98671e-06
DV3025430.1	Predicted Effector 1504-7000	3.16173	2.41851e-17	3.85973	8.10646e-14
DV3011497	Sodium channel para	3.16107	8.7072e-19	2.87433	7.83699e-31
DV3020054	nephrin-like isoform X2	3.15974	2.96757e-13	2.25849	9.68211e-10
DV3023397	nesprin-1 isoform X10	3.15895	2.54652e-06	2.47959	0.00339911
DV3025052.2	Predicted Effector 717-9000	3.15485	1.81673e-22	5.97359	5.97755e-55
DV3010964.2	ras protein rasC	3.1519	4.54035e-16	2.89869	9.68765e-45
DV3015852	chaoptin isoform X2	3.15139	2.65856e-14	2.80175	5.34023e-25
DV3006155.2	Unknown/No Hit	3.15087	1.42974e-18	3.23447	1.85465e-34
DV3005768	tachykinin-like peptides receptor 86C	3.1508	1.92375e-06	2.18448	2.14134e-07
DV3018645	ly6 PLAUR domain-containing 6B-like	3.15066	3.7752e-27	3.16319	5.64023e-45
DV3010292	nucleolar 4-like isoform X3	3.15051	8.32309e-23	3.37125	1.05799e-36
DV3017750.2	Predicted Effector 549-23004	3.15013	2.21472e-06	1.60841	0.00410587
DV3002831.2	ropporin-1	3.1487	5.23843e-07	2.90472	7.53e-23
DV3003519.2	Microtubule-associated futsch	3.14307	4.46405e-16	4.03012	4.54982e-18
DV3002686	sodium-dependent serotonin transporter	3.14276	2.69237e-24	3.26177	7.56994e-45
DV3000122	head-specific guanylate cyclase	3.13916	3.45681e-11	2.52154	2.48945e-31
DV3007770	Unknown/No Hit	3.13317	3.455e-21	4.11603	4.2647e-24
DV3005525	Unknown/No Hit	3.12918	0.0117444	3.01771	0.0434166
DV3022283	Unknown/No Hit	3.12753	0.000216271	3.58976	1.7087e-08
DV3025670.1	Predicted Effector 229-122000	3.12558	0.0131548	1.7687	0.00739215
DV3025409.1	Predicted Effector 145-116500	3.12377	5.16713e-34	3.94974	1.05095e-23
DV3001786	Kinesin KIF6	3.12324	0.00148199	2.95978	3.12813e-05
DV3016034	Unknown/No Hit	3.12302	0.000872867	3.66782	3.41451e-09
DV3006513	Unknown/No Hit	3.12278	0.00991812	2.99983	1.088e-05
DV3003924	SCAI isoform X2	3.12273	6.28185e-19	2.78263	2.05615e-42
DV3007244	serine threonine- phosphatase 6 regulatory ankyrin repeat subunit A	3.11941	1.34017e-12	3.96524	2.20816e-35
DV3018517	zinc finger MYM-type 1-like	3.1184	0.018899	2.05817	0.0087696
DV3022055.2	Predicted Effector 1556-9020	3.11564	0.00060682	4.52428	9.26819e-08
DV3015297	nucleolysin TIAR isoform X4	3.11557	5.49954e-13	2.67575	1.35391e-26
DV3007503	ankyrin repeat	3.11361	6.07912e-07	2.20889	2.00963e-05
DV3006516	endonuclease-reverse transcriptase	3.1135	0.0177068	3.73288	0.00075197
DV3014656.2	UDP-glycosyltransferase_19	3.11137	6.10111e-05	2.36362	0.000199796
DV3025855.1	Predicted Effector 349-216000	3.11036	1.93447e-10	3.62891	4.58854e-23
DV3021147	vacuolar sorting-associated 13A-like isoform X1	3.10934	3.84202e-13	3.24722	2.00158e-17
DV3025906.1	Predicted Effector 38-253000	3.10578	0.00222267	3.74288	1.83599e-12
DV3002152	venom protease-like	3.10523	2.18065e-50	2.40616	3.21496e-31
DV3025783.1	Unknown/No Hit	3.10514	4.66762e-05	2.66522	2.60705e-13
DV3011713	Unknown/No Hit	3.10197	1.01321e-18	2.90238	3.92755e-42
DV3021166	vacuolar sorting-associated 13A-like isoform X1	3.09677	6.42005e-18	3.00825	4.96999e-20
DV3003970	equilibrative nucleoside transporter 4	3.09402	5.55471e-10	3.06996	1.1655e-28
DV3024933.2	Predicted Effector 393-102148	3.09353	0.000347411	2.64129	4.6436e-05
DV3006989	Rap1 GTPase-activating 1	3.09292	1.00009e-21	3.23327	1.06197e-28
DV3001258	metabotropic glutamate receptor 2	3.09272	1.8853e-14	2.69672	7.25463e-30
DV3024798.2	Predicted Effector 179-73829	3.09094	3.38741e-19	4.71554	2.88538e-52
DV3003373	flocculation FLO11-like	3.0877	2.75455e-16	2.98856	1.32389e-26
DV3011675.2	Predicted Effector 112-87500	3.08733	3.92818e-08	2.2347	1.43756e-05
DV3012946	blood vessel epicardial substance-A-like	3.0868	1.04059e-40	2.93589	2.24812e-32
DV3004178	Unknown/No Hit	3.08591	8.34807e-17	2.63714	3.56885e-24
DV3024733.2	Odorant Receptor 41	3.08521	1.62602e-06	2.52647	0.00738096
DV3003284	Unknown/No Hit	3.08355	1.3348e-06	5.02837	9.65975e-08
DV3006529	Unknown/No Hit	3.08072	1.61831e-21	2.44739	2.29026e-23
DV3003572.2	dynein beta chain ciliary	3.08053	1.52859e-09	2.93256	6.6927e-18
DV3003232	two pore potassium channel sup-9	3.07573	2.12863e-13	2.87002	9.5074e-21
DV3014594	Unknown/No Hit	3.0749	3.10849e-05	2.6431	0.00019737
DV3004141	cleavage stimulation factor subunit 1-like	3.07336	0.00129007	0.957515	0.00482328
DV3013730	reverse transcriptase	3.07333	1.93238e-07	3.03516	2.10584e-17
DV3001100	tyrosine- kinase receptor TYRO3-like isoform X3	3.07226	0.000844006	2.5313	1.99158e-06
DV3001872	Unknown/No Hit	3.07208	2.80967e-06	3.24612	5.38997e-07
DV3015288	intraflagellar transport 88 homolog	3.07137	2.31679e-10	2.93066	6.84273e-29
DV3015512	Unknown/No Hit	3.07043	3.00056e-18	2.81818	3.80164e-40
DV3006080	GTP-binding RAD-like	3.07042	3.71817e-07	3.19987	4.2647e-24
DV3006181	cyclic nucleotide-binding domain-containing 2-like	3.0704	0.0213454	1.93359	0.0251643
DV3024330	balbiani ring 3	3.07009	0.00323573	3.90605	0.0113365
DV3006308	Unknown/No Hit	3.06965	0.000189114	5.28375	1.66521e-05
DV3022960	inositol polyphosphate multikinase	3.06897	5.30996e-18	3.54354	1.8076e-48
DV3011464.2	discoidin domain-containing receptor 2	3.06873	1.50374e-15	3.22718	2.26534e-45
DV3020577.2	Predicted Effector 809-15000	3.06777	0.00562631	3.3837	1.59073e-05
DV3001846	GTP-binding Di-Ras2	3.0668	1.91583e-14	3.05648	4.83094e-31
DV3013023.1	ATP-binding cassette transporter sub-family H member 9	3.06608	8.06e-24	2.85415	5.29893e-30
DV3011512	dipeptidase 1-like	3.06375	4.53725e-06	2.17841	1.91748e-09
DV3022388.2	Predicted Effector 1632-6269	3.06316	6.433e-22	2.70587	2.62476e-27
DV3017604	disintegrin and metallo ase domain-containing 11 isoform X2	3.06306	3.3668e-17	2.78418	1.53688e-29
DV3006128	serine threonine- kinase BRSK2 isoform X1	3.06231	8.61987e-10	2.97316	6.33044e-34
DV3019671	sodium channel Nach-like	3.06183	3.10837e-05	2.16883	0.00010205
DV3017224	small conductance calcium-activated potassium channel 2 isoform X1	3.05972	1.22182e-09	2.57671	1.09194e-08
DV3011971	Unknown/No Hit	3.05942	1.58867e-11	2.9031	2.92499e-36
DV3002320	RNA-directed DNA polymerase from mobile element jockey-like	3.05918	3.37294e-05	3.09072	1.27805e-09
DV3011174	Unknown/No Hit	3.05895	7.52883e-12	2.46274	4.56781e-24
DV3003771	EF-hand domain-containing 1-like	3.05877	1.55749e-16	2.33818	7.75458e-26
DV3020501	Unknown/No Hit	3.05788	0.0420898	4.26375	7.80752e-05
DV3014223	limbic system-associated membrane	3.05667	1.31166e-06	2.7093	8.49421e-11
DV3009017	Unknown/No Hit	3.05587	5.48628e-05	2.09777	0.000364048
DV3002859	WD repeat-containing 78	3.05454	9.69752e-05	2.58244	1.21314e-05
DV3014537	metabotropic glutamate receptor	3.05372	1.91715e-11	2.53808	1.20556e-16
DV3005461	Unknown/No Hit	3.0531	8.67385e-18	3.27298	1.08911e-37
DV3020439	Unknown/No Hit	3.05111	4.58157e-05	2.65439	0.000109174
DV3003989	Unknown/No Hit	3.0504	1.42646e-10	1.38545	0.0101874
DV3000279	diuretic hormone receptor-like isoform X1	3.04949	0.00100938	2.78661	4.08647e-08
DV3011849	neuronal acetylcholine receptor subunit alpha-7 isoform X2	3.04906	1.43164e-14	2.96281	1.63548e-21
DV3003666.1	ATP-binding cassette transporter sub-family H member 21	3.04881	4.81725e-15	3.99293	4.54423e-21
DV3008189	Unknown/No Hit	3.04756	0.0128459	2.04782	0.0100504
DV3009957	CCR4-NOT transcription complex subunit 3-like	3.04632	7.8618e-19	2.88589	1.04617e-22
DV3017603	Unknown/No Hit	3.04424	3.39927e-07	2.83904	1.02881e-14
DV3009847	Unknown/No Hit	3.04295	5.61418e-05	3.38972	1.49651e-09
DV3003094.2	Predicted Effector 86-30000	3.03807	2.87777e-06	1.84121	0.000447664
DV3009739	RING finger 207-like isoform X1	3.03694	4.30504e-16	2.64818	2.61847e-29
DV3000281	diuretic hormone receptor-like isoform X1	3.03488	3.14647e-15	2.81478	6.25882e-41
DV3010801	synaptotagmin 1 isoform X1	3.02857	1.01371e-21	2.72689	6.26926e-28
DV3018986	Unknown/No Hit	3.02819	8.94953e-13	3.57178	2.09598e-11
DV3011602	methyltransferase 25 isoform X1	3.02589	0.000137343	4.03063	3.33258e-15
DV3006509.2	n-phosphodiesterase	3.02531	9.28272e-30	2.78943	3.92216e-40
DV3011336	acid sphingomyelinase-like phosphodiesterase 3b	3.02101	4.69766e-13	2.47507	7.84231e-13
DV3000580	Unknown/No Hit	3.01613	3.07946e-07	2.67623	1.514e-05
DV3017994	neuropeptide CCHamide-2 receptor-like	3.01586	1.71178e-13	2.90979	5.63331e-14
DV3012007	Unknown/No Hit	3.01024	2.51148e-22	2.85276	2.83079e-36
DV3020596.2	Predicted Effector 1037-13147	3.00999	3.03485e-05	4.93228	4.00059e-14
DV3001557	Unknown/No Hit	3.00953	0.00020719	3.61694	1.17357e-05
DV3009690	eyes shut	3.00922	1.32304e-22	3.4527	8.62724e-33
DV3022605	Unknown/No Hit	3.00612	0.000305136	1.98992	0.0132633
DV3021471	EF-hand domain-containing family member C2-like	3.00548	0.00104267	3.23223	3.12409e-06
DV3014688	Unknown/No Hit	3.00316	0.0451973	2.33235	0.00750231
DV3001977	regulator of G- signaling 17 isoform X1	2.99911	1.39628e-20	2.89995	5.67386e-27
DV3025598.1	Predicted Effector 2004-5000	2.99844	0.000284147	1.72767	0.00737546
DV3004166	Unknown/No Hit	2.9984	0.0152487	3.15986	0.00134846
DV3007861	Unknown/No Hit	2.99649	6.28579e-09	5.18286	1.01721e-13
DV3006519	ionotropic receptor 93a	2.99636	3.47101e-09	2.93527	4.09727e-18
DV3005586	Unknown/No Hit	2.9957	0.0116578	3.54175	0.0174081
DV3019424	Unknown/No Hit	2.99393	0.000185924	2.36997	0.00271698
DV3009931.2	Predicted Effector 235-47075	2.99355	1.87041e-30	4.15864	8.46502e-48
DV3011000	Unknown/No Hit	2.99176	0.0075442	2.16615	0.0105181
DV3003201	prolactin-releasing peptide receptor-like	2.99127	2.06672e-06	2.20328	4.90567e-05
DV3006057.2	Predicted Effector 237-79761	2.99068	0.0175312	5.85304	4.84229e-06
DV3003909	peptidyl-alpha-hydroxyglycine alpha-amidating lyase 2-like	2.99053	8.00199e-18	2.76177	1.34628e-52
DV3018699	neural cell adhesion molecule 1	2.99012	1.88934e-12	2.9304	5.15114e-27
DV3023090	reticulocyte-binding 2 homolog a-like	2.98945	0.00274363	3.30317	0.00218909
DV3011335	acid sphingomyelinase-like phosphodiesterase 3b	2.98923	1.25335e-09	2.13622	7.19161e-06
DV3005378	endonuclease-reverse transcriptase	2.98875	0.0218381	3.23833	0.000398758
DV3020445	matrix metallo ase-20	2.98681	1.53899e-09	3.10674	7.12087e-16
DV3020333	Unknown/No Hit	2.98665	0.00827042	2.02599	0.0138835
DV3004770.2	salivary protein MYS2 precursor	2.98638	2.62061e-32	3.21288	5.68866e-67
DV3023367	zinc finger BED domain-containing 5-like	2.9861	0.0312302	2.61328	0.0032432
DV3002485.2	Predicted Effector 41-200000	2.98577	0.000101368	2.85755	3.02813e-05
DV3026177.1	Predicted Effector 596-45000	2.9845	0.000859275	5.72487	8.14168e-06
DV3007886.2	arylalkylamine N-acetyl transferase 2	2.98393	1.62341e-17	2.69496	1.02128e-28
DV3010248	zinc finger 271-like	2.98293	5.85297e-09	2.6907	1.28459e-09
DV3019653	eukaryotic translation initiation factor 4E-like	2.98136	0.0300052	2.51143	0.0131221
DV3003573	Unknown/No Hit	2.97961	0.0185039	2.68656	2.12263e-06
DV3015380	leucine-rich repeat and immunoglobulin-like domain-containing nogo receptor-interacting 3	2.97775	1.29039e-22	2.38081	1.70028e-19
DV3007685.1	Gustatory receptor 01	2.97637	0.000486585	2.14151	5.43362e-05
DV3012130	NAD-dependent deacetylase Sir2B-like	2.97394	0.0407979	3.28668	0.0075644
DV3002260	transmembrane 131	2.97255	1.91598e-14	2.76947	1.06527e-28
DV3008668	Unknown/No Hit	2.97161	0.00262146	1.52459	0.00527466
DV3017974	Unknown/No Hit	2.96814	7.74784e-12	3.23366	2.54702e-20
DV3015217	Unknown/No Hit	2.96778	0.038043	5.51414	0.000443183
DV3011767	Unknown/No Hit	2.96771	6.33175e-12	3.03285	5.84003e-20
DV3025982.1	Predicted Effector 433-206000	2.96666	1.26132e-15	3.68699	1.15874e-23
DV3000126	Ankyrin repeat and SOCS box 17	2.9666	3.62861e-06	2.12298	1.06923e-10
DV3004731	neurogenic mastermind-like isoform X2	2.96649	1.08533e-05	2.07799	0.000263185
DV3000120	head-specific guanylate cyclase	2.96644	1.07263e-12	2.76445	2.55814e-21
DV3003210	craniofacial development 2-like	2.96553	3.44543e-05	2.81399	1.1614e-06
DV3019687	neuroendocrine 7B2 isoform X2	2.9653	4.31581e-16	2.04565	1.2647e-36
DV3007227	cyclin-dependent kinase 5 activator 1	2.96408	2.13756e-12	2.9533	2.77569e-29
DV3015961	thiamine transporter SLC35F3 isoform X1	2.96301	7.68698e-10	2.47882	1.1037e-19
DV3003616	FC receptor	2.96036	4.00316e-23	3.39134	1.30602e-25
DV3019221	Golgi-associated plant pathogenesis-related 1	2.95961	1.35685e-12	2.44504	3.9169e-08
DV3006517	endonuclease-reverse transcriptase	2.95904	0.0226838	3.45603	0.00138997
DV3013195	echinoderm microtubule-associated -like CG42247 isoform X1	2.95482	2.11448e-10	3.28553	1.87262e-28
DV3008465	endonuclease-reverse transcriptase	2.95412	0.000112701	2.19715	0.000539328
DV3005420	mediator of RNA polymerase II transcription subunit 26 isoform X4	2.95328	1.36313e-19	3.11221	3.1617e-42
DV3023389	Unknown/No Hit	2.95326	0.00439618	2.0461	0.0205621
DV3014951	vesicular acetylcholine transporter	2.95202	7.00404e-11	2.87194	9.80852e-19
DV3024731.2	Predicted Effector 12-101000	2.95133	5.66637e-32	3.08938	1.35256e-59
DV3006931.2	isoform A	2.95063	7.90188e-19	2.53943	9.77098e-26
DV3014561.1	Predicted Effector 259-110000	2.95039	1.40629e-12	3.20745	4.83248e-39
DV3013442	Unknown/No Hit	2.94925	6.19153e-11	3.67519	2.44386e-39
DV3019161	Unknown/No Hit	2.94787	0.0321563	2.97409	0.00702154
DV3017315	homeobox onecut isoform X2	2.94587	1.7941e-13	2.83759	2.54437e-39
DV3002549	nose resistant to fluoxetine 6-like	2.94326	1.49663e-11	2.31393	5.58526e-22
DV3006764.1	CD166 antigen	2.9431	1.7155e-17	2.44398	1.22382e-35
DV3000652	Unknown/No Hit	2.94137	7.97878e-07	2.59701	7.97274e-10
DV3009486	zinc finger MYM-type 1-like	2.94118	0.0113565	2.30054	0.024936
DV3022981	Down syndrome cell adhesion molecule	2.94094	3.20065e-08	3.06744	1.42809e-09
DV3026065.1	Predicted Effector 51-383000	2.93995	3.62128e-13	4.81406	1.30468e-43
DV3018829	serine threonine- kinase STE20-like isoform X1	2.93946	4.04876e-22	2.96513	2.24342e-41
DV3007076	dimmed-like	2.93838	2.00876e-31	3.04072	2.62436e-42
DV3022205	Unknown/No Hit	2.93761	1.06642e-05	2.85961	1.51661e-05
DV3020726.1	Predicted Effector 1408-18977	2.93748	6.79997e-17	3.80991	4.33961e-26
DV3014687	probable serine threonine- kinase clkA	2.93601	0.00246569	6.56163	3.73144e-05
DV3017453	dynein light chain axonemal	2.9358	0.000541354	2.36003	4.93065e-05
DV3011420	ras-related Rap-2b	2.93467	5.35927e-11	3.36757	3.87592e-25
DV3010670.2	Predicted Effector 298-46554	2.9346	3.12724e-06	4.00106	1.33667e-10
DV3001879.2	cell death activator cide-b	2.93396	1.31394e-12	2.69709	3.89358e-26
DV3002819.2	Unknown/No Hit	2.93269	5.34805e-13	2.24695	2.20983e-18
DV3009100	Down syndrome cell adhesion molecule Dscam2	2.93179	2.72605e-12	2.10076	2.80914e-10
DV3023355	eukaryotic translation initiation factor 4 gamma 3-like	2.93102	0.0286969	2.2323	0.00689416
DV3000198	NDRG3 isoform X2	2.92648	1.66829e-13	2.26077	1.76313e-29
DV3025984.1	Predicted Effector 433-177000	2.92642	6.62642e-18	4.2518	8.08186e-17
DV3015677	calbindin-32 isoform X1	2.92634	1.52466e-14	2.44208	3.19247e-30
DV3006229	glutamate receptor NMDA 2B isoform X3	2.92484	3.49763e-07	2.34931	4.72493e-06
DV3001400	Unknown/No Hit	2.9226	3.62476e-05	2.29844	1.0876e-05
DV3000051	GTPase-activating Rap Ran-GAP domain 3 isoform X3	2.92179	1.04876e-10	2.39538	4.27183e-09
DV3015831	fas-binding factor 1 isoform X1	2.91778	3.33281e-19	2.70123	1.60822e-22
DV3026013.1	Predicted Effector 461-30500	2.91721	1.14648e-32	2.95039	3.37841e-12
DV3001107	peptidyl-prolyl cis-trans isomerase CYP95-like	2.91665	1.18413e-29	2.6189	1.22713e-30
DV3001553	Unknown/No Hit	2.91611	6.69055e-14	6.4236	2.33528e-22
DV3005598	Unknown/No Hit	2.91362	2.41438e-11	2.68252	5.07834e-25
DV3009132	neurobeachin isoform X1	2.91176	7.4247e-08	2.83221	1.62818e-20
DV3015289	centrosomal of 104 kDa	2.91091	5.54878e-20	2.79598	2.58352e-36
DV3008100	octopamine receptor 1	2.90898	0.000344918	2.66526	0.000436769
DV3013381	Unknown/No Hit	2.90885	0.0118302	2.73408	0.00267279
DV3021786	Unknown/No Hit	2.90829	2.54443e-09	2.98525	1.23278e-13
DV3005699	Unknown/No Hit	2.90685	2.78924e-20	4.76285	5.13888e-43
DV3014007	RNA-directed DNA polymerase from mobile element jockey-like	2.9059	5.16752e-06	5.76044	3.0523e-09
DV3007868	Unknown/No Hit	2.9033	0.0426492	5.88448	7.66467e-05
DV3017217	small conductance calcium-activated potassium channel isoform X2	2.90273	1.56459e-15	2.73742	1.29831e-19
DV3003006	tipE	2.90109	8.71208e-13	2.30282	2.26388e-20
DV3011080	probable glutamate receptor	2.90087	0.00373045	2.50584	0.000456198
DV3012340.2	Unknown/No Hit	2.90067	1.65697e-13	4.13528	1.03611e-60
DV3020446	matrix metallo ase-14 isoform X2	2.89972	1.12572e-46	2.63882	4.76914e-40
DV3022989	Unknown/No Hit	2.89968	0.00414009	3.09546	0.00512859
DV3011175	IDLSRF-like peptide	2.89927	8.16817e-14	2.47511	7.80707e-35
DV3006390	Unknown/No Hit	2.89894	5.31492e-11	3.44398	1.33497e-13
DV3009959.2	Predicted Effector 52-29237	2.89704	1.12568e-07	1.48361	0.00313231
DV3011519	lachesin-like isoform X1	2.89442	0.00163539	2.52815	1.7505e-10
DV3001245	inactive dipeptidyl peptidase 10 isoform X1	2.89261	4.18367e-24	3.03339	3.64501e-33
DV3011873	SH3 and cysteine-rich domain-containing 2-like isoform X5	2.89255	1.08168e-10	2.2287	1.12351e-10
DV3022822	nesprin-1 isoform X7	2.89248	1.61745e-13	2.42466	5.78928e-12
DV3026370.1	Predicted Effector 80-120000	2.89215	3.63397e-14	3.12604	2.7037e-20
DV3016840	shaggy-related kinase epsilon	2.89175	0.0382136	4.63953	5.46956e-05
DV3015676	calbindin-32 isoform X1	2.89041	4.58098e-17	2.56229	2.14249e-29
DV3019804	rap guanine nucleotide exchange factor 4 isoform X1	2.88932	7.11963e-10	2.51851	9.50328e-07
DV3007875	still isoforms C SIF type 2 isoform X2	2.88761	1.854e-16	2.7385	3.98941e-26
DV3011761	Unknown/No Hit	2.88623	8.06406e-08	2.05609	5.59665e-09
DV3016661	transmembrane 138	2.88499	1.17875e-18	2.78567	1.48668e-22
DV3008983	agrin-like isoform X3	2.88493	2.60368e-08	2.64515	3.50858e-22
DV3000773	Unknown/No Hit	2.88403	0.000541199	2.20781	0.00109994
DV3025890.1	Predicted Effector 371-15500	2.88281	3.31243e-12	5.91919	2.56404e-24
DV3018024.2	Odorant Receptor 42	2.88237	0.00106357	2.88471	4.58357e-05
DV3008623	leucine-rich repeat-containing DDB_G0290503 isoform X10	2.88217	1.84471e-36	2.69008	3.03136e-42
DV3003825.1	Unknown/No Hit	2.88104	2.46911e-21	2.63891	1.49241e-57
DV3001593	limbic system-associated membrane -like	2.87789	3.08363e-07	2.61506	7.44316e-13
DV3009846	Unknown/No Hit	2.87316	3.09634e-10	2.63547	6.84389e-14
DV3002021	inositol polyphosphate 1-phosphatase	2.87215	1.25551e-12	2.31726	6.4226e-28
DV3007078	craniofacial development 2-like	2.86905	0.000424737	3.34185	2.93272e-07
DV3021251.2	carboxylesterase-20	2.8682	7.3826e-13	2.94705	7.51496e-16
DV3006587	otoferlin-like isoform X2	2.86677	7.56448e-15	3.52971	1.68525e-42
DV3021823	Unknown/No Hit	2.86233	7.64408e-06	0.984708	0.0214339
DV3000645.2	Predicted Effector 27-15303	2.86173	7.16005e-09	3.12991	3.05041e-18
DV3018837	glutamate-gated chloride channel isoform X1	2.861	9.02915e-16	2.56438	6.98928e-30
DV3025707.1	Predicted Effector 245-148000	2.86081	9.41509e-08	1.62182	4.37089e-06
DV3026127.1	Predicted Effector 5512-500	2.86067	4.2563e-07	3.12555	1.5598e-08
DV3021785.1	Predicted Effector 966-36500	2.8586	2.04963e-15	2.98412	2.4091e-13
DV3018471	neuroendocrine 7B2 isoform X2	2.85821	3.4783e-18	2.12482	1.66401e-43
DV3002002	lateral signaling target 2 homolog	2.85758	9.67973e-15	2.23097	8.53305e-17
DV3011211	Unknown/No Hit	2.85669	4.6461e-29	2.73326	6.26201e-33
DV3015873	receptor-type tyrosine- phosphatase N2 isoform X1	2.85625	3.87101e-06	3.41668	7.56008e-14
DV3003316	transmembrane 151B-like	2.8558	3.97304e-11	2.48321	2.36178e-22
DV3016134	endonuclease-reverse transcriptase	2.85484	0.000971347	1.94154	0.026868
DV3019381.1	Predicted Effector 1019-40000	2.85373	0.000101964	2.0599	0.000489328
DV3017455	centrosomal of 131 kDa isoform X2	2.85366	1.82551e-36	2.17732	1.96243e-14
DV3003480	thrombospondin type-1 domain-containing 7B-like	2.85241	6.78686e-13	2.69701	9.29086e-29
DV3005601	MAP kinase-activating death domain isoform X1	2.85234	1.43254e-26	2.50823	1.00919e-28
DV3004348	adenylate kinase isoenzyme 1 isoform X2	2.85212	1.81673e-22	2.52319	5.10791e-36
DV3015679	vesicular inhibitory amino acid transporter	2.84968	6.25269e-12	2.86962	2.72576e-30
DV3002767	Y+L amino acid transporter 2	2.84948	5.46016e-07	2.6865	1.16287e-27
DV3024982.2	B9 domain-containing protein	2.84602	5.87039e-09	3.30786	2.19553e-25
DV3016226	Unknown/No Hit	2.84533	1.48422e-12	3.01693	1.84689e-22
DV3011455	BAI1-associated 3	2.84439	2.36365e-10	2.24582	9.50287e-14
DV3015856	Unknown/No Hit	2.84395	2.4648e-10	3.15039	2.07793e-08
DV3011972	facilitated trehalose transporter Tret1-2 homolog	2.84306	8.15214e-10	2.81566	9.19217e-28
DV3001873.2	CYP019	2.84233	4.01951e-06	2.60944	1.43277e-07
DV3006899.2	ras-related protein Rab-37	2.8422	2.04528e-19	2.67136	3.11304e-35
DV3013943.2	G-protein coupled receptor	2.84212	5.68673e-12	2.75039	1.00416e-20
DV3011819	teneurin-a isoform X1	2.84185	1.1928e-12	2.97938	8.41354e-28
DV3011422	ras-related Rap-2b-like	2.84095	5.18136e-14	2.9659	2e-23
DV3016116.2	CYP009	2.8398	1.20549e-29	3.66264	2.71758e-127
DV3011976	Fibronectin type III domain-containing 5	2.8385	6.45331e-17	2.58913	5.67119e-16
DV3013179	RNA-directed DNA polymerase from mobile element	2.83842	0.00114167	2.91267	0.000614184
DV3021889.2	Odorant Receptor 40	2.8373	0.000425462	3.42476	4.96407e-09
DV3004222	synaptic vesicular amine transporter	2.83609	9.38776e-20	2.69435	2.47062e-40
DV3004655	sodium- and chloride-dependent transporter XTRP3 isoform X2	2.83467	1.95006e-13	2.22618	1.98156e-32
DV3020141	Unknown/No Hit	2.83446	4.71417e-07	1.33377	0.00877731
DV3009862	monocarboxylate transporter 14-like isoform X2	2.83437	1.27619e-18	2.84852	1.01675e-27
DV3025224.1	Predicted Effector 1044-4000	2.83331	0.0213964	3.86963	5.77551e-06
DV3018822	MICOS complex subunit mic60-like	2.83173	1.89221e-13	2.59951	6.6975e-51
DV3021407	cleavage stimulation factor subunit 1-like	2.83089	0.0329293	1.97012	0.00479121
DV3015874	receptor-type tyrosine- phosphatase N2 isoform X2	2.83038	8.39712e-21	2.94974	3.95908e-60
DV3007404	Unknown/No Hit	2.82773	3.14967e-09	2.54785	2.22482e-15
DV3011955	Unknown/No Hit	2.82625	1.26913e-13	2.85724	1.48782e-17
DV3025719.1	Predicted Effector 254-336000	2.82173	0.00140532	2.0841	0.0114542
DV3000528	CUE domain-containing 1	2.81955	5.0061e-15	2.38631	5.84826e-37
DV3021175	acetylcholine receptor subunit alpha-L1	2.81932	1.25116e-10	2.47129	2.3808e-21
DV3003776	regulating synaptic membrane exocytosis 1 isoform X1	2.81843	3.41587e-36	2.89506	4.85985e-38
DV3002292	nicolin-1 isoform X2	2.81831	3.07978e-05	2.07498	2.82255e-08
DV3010033	RNA-directed DNA polymerase from mobile element jockey-like isoform X1	2.81615	6.60005e-07	3.19037	1.31554e-10
DV3006772	ras-related Rab-3 isoform X2	2.81609	4.01291e-19	2.51974	9.0495e-39
DV3005627	endonuclease-reverse transcriptase	2.81482	0.027426	3.27734	0.0161719
DV3023296.1	Predicted Effector 1306-24512	2.81091	3.99576e-08	3.54532	1.31946e-07
DV3015296	nucleolysin TIAR isoform X2	2.80889	5.51118e-17	2.72696	3.43592e-23
DV3018025	RNA-directed DNA polymerase from mobile element jockey-like	2.80767	0.00792823	4.63341	0.00289501
DV3019601.2	Predicted Effector 723-48448	2.80685	2.6697e-16	2.93988	9.99027e-12
DV3011496	sodium channel para-like isoform X1	2.80513	3.36426e-14	2.51211	3.95766e-28
DV3001878.2	collier	2.80455	3.86248e-10	3.04002	5.77953e-38
DV3003682	lachesin-like	2.8039	1.13637e-11	2.36651	1.51264e-33
DV3011854	Transposon Ty3-G Gag-Pol poly	2.80326	1.56356e-08	1.23565	0.000782775
DV3009079	Unknown/No Hit	2.8032	2.00602e-08	1.92668	4.22438e-08
DV3002829.2	dynein beta chain-ciliary	2.80235	4.34766e-24	2.17261	2.65841e-12
DV3002900.2	tectonic-3	2.79668	6.1087e-10	3.18335	8.24126e-30
DV3013415	piggyBac transposable element-derived 4-like	2.79607	2.84859e-05	2.00807	0.00260695
DV3007252	serine threonine- phosphatase 6 regulatory ankyrin repeat subunit A	2.79427	5.56275e-16	2.91627	1.77564e-16
DV3020734	tyramine receptor 1	2.79233	0.00147701	3.11622	9.30483e-07
DV3006752	slowpoke-binding isoform X1	2.7908	1.50455e-22	3.4558	8.55914e-41
DV3000089	unc-93 homolog A	2.78669	1.17899e-10	2.49128	5.51005e-19
DV3021333.2	Predicted Effector 1187-514	2.78576	0.000686468	2.87785	0.000413202
DV3010373	phospholipase membrane-associated	2.78459	2.35234e-13	2.34412	9.16743e-07
DV3009147	eukaryotic translation initiation factor 4 gamma 3-like	2.78241	9.15869e-08	1.43364	0.00885701
DV3023277	ninjurin-1 isoform X1	2.78236	0.000248535	1.43602	0.0167559
DV3007171	cyclic nucleotide-gated cation channel beta-1 isoform X1	2.78234	3.63464e-09	2.03188	6.8649e-20
DV3015890	beta-1,4-N-acetylgalactosaminyltransferase bre-4	2.78189	8.65874e-14	2.9447	2.6671e-28
DV3025547.1	Predicted Effector 1847-6500	2.77974	2.26693e-18	1.67094	0.000641786
DV3004983	Down syndrome cell adhesion molecule Dscam2	2.77956	7.97675e-10	2.2312	1.10722e-16
DV3020500	serine threonine- kinase pelle	2.77289	4.87428e-22	2.68785	2.24563e-73
DV3005369	neuropeptide CCHamide-1	2.77012	1.15989e-11	3.11245	9.37965e-61
DV3017399	gamma-aminobutyric acid type B receptor subunit 2	2.76983	7.43561e-12	2.84531	2.43279e-28
DV3019906.2	Predicted Effector 1102-84953	2.76966	3.00542e-07	3.503	1.03937e-07
DV3001239.2	probable mediator of RNA polymerase II transcription subunit 26	2.7665	1.88672e-10	2.40837	1.4498e-30
DV3016348	Unknown/No Hit	2.7664	1.60699e-11	2.2051	1.94179e-12
DV3010800	Leucine-rich repeat-containing 24	2.76615	3.42196e-08	2.46138	4.6333e-16
DV3013735.2	muscarinic acetylcholine receptor M2	2.76449	9.71864e-11	2.35861	6.7381e-22
DV3010883	Unknown/No Hit	2.76429	0.0129941	6.01722	0.0056882
DV3026064.1	Predicted Effector 51-392000	2.76105	1.06629e-15	3.15138	7.814e-27
DV3000656	cationic amino acid transporter 4	2.75599	8.32964e-12	2.33427	7.68109e-27
DV3003244	cAMP-specific 3 ,5 -cyclic isoform F isoform X1	2.75296	0.0337332	2.23122	0.00339961
DV3001996	Unknown/No Hit	2.75204	6.03196e-26	2.71213	7.79105e-26
DV3012272	1-phosphatidylinositol 4,5-bisphosphate phosphodiesterase epsilon-1-like	2.7477	1.01518e-14	3.21972	1.26234e-41
DV3017696	Unknown/No Hit	2.74761	0.000780805	2.3985	0.0016698
DV3020922.1	Predicted Effector 1350-29587	2.74581	6.29625e-06	3.88913	1.83023e-13
DV3008957	Pancreatic triacylglycerol lipase	2.74532	2.74985e-16	1.63825	4.68592e-11
DV3007768	potassium voltage-gated channel Shaker isoform X2	2.74507	3.41423e-13	2.37481	4.67645e-13
DV3007684	potassium voltage-gated channel subfamily KQT member 1 isoform X1	2.74483	5.2421e-08	0.920385	0.000471777
DV3005844	rho GTPase-activating 100F-like isoform X1	2.74455	2.43535e-15	2.75385	9.67356e-30
DV3018157	longitudinals lacking isoforms A B D L-like	2.74308	0.00482801	3.07356	1.19523e-05
DV3004663	lutropin-choriogonadotropic hormone receptor-like	2.74273	1.08825e-16	2.79532	4.68338e-15
DV3009944	limbic system-associated membrane -like	2.7426	1.98941e-08	2.45385	4.34492e-09
DV3023884	tubulointerstitial nephritis antigen-like	2.7424	4.47701e-05	2.3658	5.86083e-12
DV3014221	limbic system-associated membrane	2.74095	1.41424e-10	2.42755	4.26792e-25
DV3007074	calpain clp-1-like	2.73944	4.89253e-14	2.19785	2.30355e-10
DV3021698	arrestin domain-containing 3-like	2.73907	2.53886e-14	2.8342	3.55422e-24
DV3014449.2	Predicted Effector 296-115000	2.73723	5.65432e-47	2.12271	9.92153e-11
DV3014069	tryptophan 5-hydroxylase 1	2.73553	4.80638e-13	2.35196	9.52562e-27
DV3011203	acetylcholine receptor subunit alpha-like 1	2.73535	1.36231e-20	2.56822	2.71915e-37
DV3014243	Unknown/No Hit	2.73458	7.32744e-20	2.28535	3.28195e-17
DV3009773	Unknown/No Hit	2.73333	6.28102e-07	3.59286	1.57086e-08
DV3006082	Unknown/No Hit	2.73297	3.62787e-16	1.98391	1.66051e-22
DV3009942	lachesin-like isoform X2	2.7329	3.31211e-07	2.47525	5.93823e-16
DV3009041	nuclease HARBI1	2.73238	0.0127276	1.55905	0.0258314
DV3025251.1	Predicted Effector 11-1015000	2.73049	1.94156e-12	3.40619	9.72003e-23
DV3015557	Unknown/No Hit	2.73043	1.08195e-08	3.65957	1.29753e-22
DV3003260	Unknown/No Hit	2.72993	1.66023e-09	1.76109	6.51465e-08
DV3017384.1	Unknown/No Hit	2.72916	1.38372e-15	2.43939	4.26407e-61
DV3003574.2	LIM/homeobox protein Lhx3	2.72733	2.2792e-11	2.79218	2.2717e-49
DV3025234.1	Predicted Effector 1079-35000	2.72603	0.000199148	2.0854	0.00469813
DV3021174	acetylcholine receptor subunit alpha-like 1	2.72578	1.41922e-06	2.78118	1.24926e-10
DV3017532	Unknown/No Hit	2.72483	1.74133e-11	3.50981	4.28764e-18
DV3015034.2	Predicted Effector 452-82493	2.72159	1.46524e-06	1.4338	0.0342949
DV3010073.2	Unknown/No Hit	2.72128	8.57499e-10	2.31522	4.37657e-19
DV3012919.2	Predicted Effector 596-63358	2.72094	6.3148e-21	4.68037	1.35298e-29
DV3000563	lachesin isoform X1	2.72027	6.83092e-12	2.64493	1.38086e-36
DV3025613.1	Predicted Effector 205-201500	2.72016	0.000417226	1.95723	0.00306586
DV3010870	serine-rich adhesin for platelets-like isoform X1	2.72015	9.92983e-10	2.90808	3.63525e-30
DV3010869	serine-rich adhesin for platelets isoform X3	2.71921	3.57384e-09	2.88614	1.08613e-19
DV3008054	Unknown/No Hit	2.7191	0.002122	3.98987	4.38005e-05
DV3003155	homeobox MSX-1	2.71861	6.72534e-25	2.63888	8.03571e-33
DV3002211	cilia- and flagella-associated 57 isoform X1	2.71759	4.14375e-06	2.66658	1.02875e-11
DV3007978.1	ATP-binding cassette transporter sub-family G member 18 scarlet	2.71553	5.73936e-08	1.90055	1.97375e-06
DV3005077.2	neprilysin-2-c	2.71543	4.48411e-24	2.84509	1.96365e-42
DV3019708	voltage-dependent T-type calcium channel subunit alpha-1G-like	2.71519	0.00242979	1.85785	0.00075232
DV3006924.2	ras-related protein Rab-2A	2.71472	7.20498e-07	2.13878	1.21964e-07
DV3017755	Unknown/No Hit	2.71435	1.51807e-07	2.86419	9.02449e-16
DV3012755.1	Predicted Effector 318-324209	2.71411	4.88646e-07	5.27512	3.81538e-21
DV3015598.2	sushi von Willebrand factor type A EGF and pentraxin domain-containing protein 1	2.71355	1.8421e-16	2.37376	3.9326e-24
DV3001592	hemicentin-1-like isoform X2	2.71154	4.22042e-14	2.55033	1.08596e-13
DV3003673	alpha-crystallin A chain-like	2.70935	1.93142e-27	4.37999	7.40503e-37
DV3012847	homeobox orthopedia-like	2.70876	2.00975e-05	2.68603	1.66091e-08
DV3005713	alpha-tubulin N-acetyltransferase 1-like	2.7073	6.74287e-11	2.37995	1.998e-15
DV3001761	Unknown/No Hit	2.70644	1.94902e-05	3.2187	2.85972e-09
DV3007360	Unknown/No Hit	2.70472	4.08824e-12	2.33116	9.62853e-27
DV3011517	lachesin-like isoform X1	2.70345	8.55859e-12	2.50041	4.46478e-43
DV3007682	potassium voltage-gated channel subfamily KQT member 1-like	2.70145	5.1684e-07	2.69534	7.04405e-08
DV3016660	acetylcholine receptor subunit beta-like 2	2.70096	1.26429e-13	2.40964	2.14511e-21
DV3025417.1	Predicted Effector 1482-7500	2.69782	2.20544e-20	2.20643	1.16238e-11
DV3019837	Unknown/No Hit	2.6977	0.000146357	1.68	0.0364784
DV3005500	Unknown/No Hit	2.6976	3.43983e-06	2.08857	2.03818e-08
DV3012342.2	hemicentin-2	2.69713	3.71447e-12	2.94262	5.6437e-35
DV3004718	Unknown/No Hit	2.69696	0.00353005	1.6993	0.0465057
DV3023235	Unknown/No Hit	2.69664	2.7171e-09	3.31495	4.06865e-13
DV3018867	alpha-2B adrenergic receptor-like	2.69602	5.9915e-11	2.18354	1.0634e-20
DV3026399.1	Predicted Effector 85-98622	2.69379	8.24848e-22	5.74323	5.77221e-51
DV3019603	Unknown/No Hit	2.69378	5.99219e-10	3.50678	1.86192e-20
DV3016241	transcription factor 21	2.69291	4.59309e-08	2.65565	1.12668e-12
DV3009579	retrovirus-related Pol poly from transposon	2.69154	0.00253388	1.54886	0.0145227
DV3019574.2	Predicted Effector 459-115602	2.68681	4.03882e-10	3.33815	7.49303e-15
DV3009684	Unknown/No Hit	2.68613	3.55214e-21	3.37034	5.23806e-22
DV3018007.1	WNT1-inducible-signaling pathway protein 2C partial	2.68507	9.73782e-12	2.0828	3.04703e-06
DV3003956	kintoun	2.68452	2.77798e-05	3.02324	4.65037e-07
DV3022346.2	Odorant Receptor 47	2.68284	0.0357403	1.33191	0.0497317
DV3012834	RNA-directed DNA polymerase from mobile element jockey-like	2.68281	0.00195534	3.5669	3.59808e-10
DV3014822	neuropeptide F receptor-like	2.68268	1.32343e-21	2.73027	5.51932e-45
DV3012848	homeobox orthopedia-like isoform X2	2.68178	0.000230032	2.83736	4.4798e-10
DV3010640.2	LIM domain transcription factor LMO4.2	2.68136	5.37101e-12	2.44392	1.95519e-27
DV3006799	RNA-directed DNA polymerase from mobile element jockey-like	2.6808	0.0103378	3.68345	0.00021012
DV3004315	Unknown/No Hit	2.67882	1.71339e-07	1.56959	9.64364e-12
DV3005821	Unknown/No Hit	2.67812	2.53244e-16	1.6962	1.99354e-15
DV3011775	actin-binding Rho-activating -like	2.67523	9.005e-22	2.41906	1.88253e-37
DV3021446.2	Predicted Effector 874-27500	2.67488	4.09077e-22	3.98272	3.44877e-29
DV3002519.2	CUB domain-containing protein	2.67486	5.67059e-14	2.19463	6.0706e-20
DV3006511	Unknown/No Hit	2.6748	5.55584e-30	2.28915	6.78096e-23
DV3020725.1	Predicted Effector 1408-2925	2.67379	5.30725e-08	2.33657	8.73524e-06
DV3001750.2	FMRFamide-related neuropeptides	2.67377	6.42269e-11	2.26797	1.17972e-22
DV3025954.1	Predicted Effector 413-180500	2.67363	1.79366e-12	1.95699	3.28882e-12
DV3010660.1	alkaline phosphatase	2.67331	1.45298e-18	2.07028	3.26791e-24
DV3018127	Unknown/No Hit	2.67272	2.80245e-05	2.74437	3.4414e-12
DV3001868	rootletin isoform X1	2.67269	5.42096e-23	1.62985	4.62648e-17
DV3014222	limbic system-associated membrane	2.67183	2.63353e-05	2.51844	2.34198e-09
DV3007234.2	Predicted Effector 174-390000	2.67093	3.41008e-09	3.43589	2.09099e-23
DV3014992	serine-enriched isoform X1	2.66951	1.11246e-09	2.61813	3.75635e-38
DV3003228	Unknown/No Hit	2.66725	0.0001852	2.23139	9.68216e-08
DV3017969	kinase C-binding NELL1-like	2.66666	2.43187e-12	3.015	2.53317e-30
DV3006491	Unknown/No Hit	2.66561	0.014351	1.94717	0.0298762
DV3024926.2	glutamate receptor ionotropic kainate 2-2	2.66536	1.54542e-09	2.42639	1.07699e-24
DV3020504	Unknown/No Hit	2.66534	0.000318723	2.14392	0.00408633
DV3021642	Unknown/No Hit	2.66394	0.00388436	3.84213	6.44679e-05
DV3020264	SH3 domain-containing -like	2.66353	6.73705e-10	2.30756	1.64715e-20
DV3007792	Unknown/No Hit	2.66225	4.13147e-06	1.98515	5.3199e-07
DV3013336.2	transmembrane and TPR repeat-containing protein 1	2.66112	8.95711e-10	2.46972	1.06852e-40
DV3010872	rest corepressor	2.66042	7.07665e-15	2.96039	1.795e-37
DV3019709	Voltage-dependent T-type calcium channel subunit alpha-1G	2.65996	0.000343129	2.29578	9.50934e-08
DV3016025	tigger transposable element-derived 4-like	2.65862	0.0248383	3.23037	9.49879e-05
DV3001637	neuropeptide F	2.65705	2.20674e-15	1.9977	4.33843e-21
DV3014819	sodium channel Nach	2.65429	8.04317e-14	2.52812	3.45131e-09
DV3006780	Unknown/No Hit	2.65411	0.0140246	2.63344	2.22452e-06
DV3003108	mastermind-like domain-containing 1	2.65314	8.54087e-06	2.0258	5.022e-12
DV3019673	short neuropeptide F	2.65232	1.28564e-09	1.88159	1.86972e-30
DV3017355	Unknown/No Hit	2.65059	5.52717e-05	3.38207	4.19288e-13
DV3000729	gastrin cholecystokinin type B receptor-like isoform X2	2.6482	1.27633e-10	2.44715	4.74678e-14
DV3016456.2	Predicted Effector 445-82791	2.64811	6.25456e-05	1.61593	0.00979077
DV3019717	muscarinic acetylcholine receptor DM1	2.64585	5.04497e-06	1.86163	2.18228e-05
DV3007906	voltage-dependent calcium channel subunit alpha-2 delta-3 isoform X4	2.64565	5.5436e-10	2.55649	3.41103e-23
DV3010128.1	orcokinin peptides type A	2.64546	1.17683e-51	2.32949	1.18958e-57
DV3017367	Unknown/No Hit	2.64408	3.15875e-37	4.43622	4.31289e-46
DV3001293	FAM135A	2.64338	1.0387e-14	1.93295	1.50427e-13
DV3000371	vesicle-associated membrane 2 isoform X1	2.64047	1.02292e-08	2.07343	4.82347e-25
DV3013011	serine-enriched isoform X1	2.63995	1.67422e-11	2.78375	9.26257e-23
DV3003478	acetylcholine receptor subunit alpha-like 1	2.63817	1.61063e-20	2.1026	7.06005e-61
DV3012924	apolipophorins	2.63771	3.42709e-26	2.3	6.02502e-28
DV3018443	tetratricopeptide repeat 30A	2.63768	1.56779e-15	1.92535	5.52852e-20
DV3000270	Usher syndrome type-1G like	2.63508	5.00517e-19	1.79847	3.92967e-24
DV3005762	synapsin	2.63388	2.32757e-10	2.47179	7.3362e-25
DV3003183	Unknown/No Hit	2.63335	6.43513e-10	2.56525	1.52434e-14
DV3026405.1	Predicted Effector 858-45000	2.63319	8.55739e-05	3.11126	3.73471e-08
DV3001395	Meckel syndrome type 1 isoform X1	2.63134	2.77045e-16	2.06176	4.17814e-18
DV3004544	SH2 domain-containing adapter E	2.63078	1.08748e-12	2.53972	5.62948e-32
DV3006193	peroxidase-like isoform X1	2.6283	6.61113e-22	2.67476	8.12411e-49
DV3011440	inhibitory POU isoform X1	2.6274	1.55463e-09	2.19405	6.1082e-17
DV3018732	sodium channel Nach	2.62739	3.96921e-05	2.78134	9.15362e-12
DV3003614	cell adhesion molecule 2-like	2.6266	1.12592e-11	2.30308	2.55501e-16
DV3000357	NACHT and WD repeat domain-containing 2	2.62638	8.53206e-12	1.65578	1.54323e-09
DV3022226	Down syndrome cell adhesion molecule CG42256	2.62577	8.84575e-08	3.11289	6.53783e-12
DV3018701	synaptogenesis syg-2-like	2.6255	6.39306e-05	3.00846	2.69687e-18
DV3002301	nuclease HARBI1	2.62524	0.0468608	3.36454	0.0492508
DV3019593	Unknown/No Hit	2.62505	6.3608e-08	1.67139	5.71696e-15
DV3017218	Unknown/No Hit	2.62086	5.05184e-07	2.50625	7.04276e-12
DV3001486	Unknown/No Hit	2.62005	1.19785e-17	2.49183	1.02081e-10
DV3006934	Ly-6 neurotoxin superfamily member 1	2.61854	2.43032e-16	2.08031	4.24473e-31
DV3021968.1	CYP060	2.6146	1.08124e-07	0.824644	0.00991191
DV3010761	Unknown/No Hit	2.61399	4.64488e-09	2.24387	3.13627e-20
DV3000774	zinc finger MYM-type 1-like	2.61388	0.000573116	4.52435	0.0158307
DV3026459.1	Predicted Effector 942-21000	2.61381	1.64079e-05	2.23123	5.40303e-06
DV3018684	leucine-rich repeat-containing 4	2.6138	5.11025e-10	2.25179	2.31685e-25
DV3008636.2	F-BAR and double SH3 domains protein 2	2.61234	4.13678e-12	1.54788	6.22528e-10
DV3008416.2	microtubule-associated protein futsch-2	2.61182	2.24507e-11	2.21747	1.35023e-21
DV3009859	Unknown/No Hit	2.61042	1.34579e-06	3.08882	1.7316e-09
DV3016482	Unknown/No Hit	2.60927	0.0247882	2.84942	4.46379e-07
DV3025814.1	Predicted Effector 318-139500	2.60837	3.27885e-12	3.83884	2.54213e-14
DV3003424	coiled-coil domain-containing 42 homolog	2.60767	6.1913e-05	1.87852	0.00191841
DV3009073	M-phase inducer phosphatase 3-like	2.6071	0.000713336	1.99305	5.40187e-05
DV3025323.1	Predicted Effector 1277-5000	2.60673	0.000353703	1.9446	1.31375e-05
DV3006227	glutamate receptor NMDA 2B isoform X1	2.60641	1.25524e-08	2.83557	2.91155e-18
DV3025779.1	Predicted Effector 2896-1500	2.60453	1.96627e-07	3.0049	9.69422e-09
DV3024071	Unknown/No Hit	2.60422	7.51708e-05	1.36145	0.0354613
DV3012539	Fe65 homolog isoform X1	2.60411	2.86922e-14	2.03422	5.88746e-26
DV3012348.2	Unknown/No Hit	2.60368	3.32144e-14	2.60265	9.91027e-20
DV3002723	Unknown/No Hit	2.60352	8.83916e-19	2.79592	2.51748e-25
DV3017380	intraflagellar transport 172 homolog	2.60291	3.85951e-08	2.25734	9.21473e-16
DV3019716	muscarinic acetylcholine receptor DM1	2.60273	2.0671e-10	2.41282	1.51293e-30
DV3000240	Unknown/No Hit	2.6024	0.0392845	2.16439	0.0138309
DV3007020	cilia- and flagella-associated 52	2.60166	1.92948e-12	1.53995	5.76871e-08
DV3021745	inactive rhomboid 1 isoform X1	2.5993	2.53383e-13	1.83349	2.22245e-11
DV3023331	Unknown/No Hit	2.59834	7.45747e-11	2.15627	4.51832e-08
DV3004013	SCAN domain-containing 3-like	2.59747	0.000723043	4.83269	1.2105e-07
DV3002208	pancreas transcription factor 1 subunit alpha	2.59556	6.27274e-06	2.41527	1.4678e-06
DV3007950	potassium voltage-gated channel subfamily H member 8 isoform X1	2.59131	7.68722e-27	1.7034	9.48324e-09
DV3023391	nesprin-1 isoform X8	2.58909	2.87247e-06	3.28136	2.81826e-05
DV3003234	dorsal-ventral patterning tolloid 1 isoform X3	2.58866	4.41478e-15	2.69501	1.36846e-31
DV3008408	b(0,+)-type amino acid transporter 1	2.58803	1.38881e-19	3.39403	1.32564e-58
DV3012206.1	protein CEPU-1	2.58724	2.88103e-10	2.39428	5.03494e-25
DV3015527	Unknown/No Hit	2.58579	7.46588e-14	2.26935	5.2437e-24
DV3019511	Unknown/No Hit	2.5855	5.04696e-15	2.1642	1.14033e-55
DV3004237	phenazine biosynthesis domain-containing -like	2.5851	9.86886e-15	2.49512	1.69527e-28
DV3015837	nesprin-1 isoform X8	2.58355	4.48136e-05	2.40873	2.37911e-06
DV3024916.2	Predicted Effector 339-287732	2.58284	8.10073e-18	3.12589	1.13843e-30
DV3023055	muscarinic acetylcholine receptor DM1	2.58276	2.03829e-06	2.42077	1.1713e-22
DV3002431	Unknown/No Hit	2.58269	2.20825e-07	1.7626	0.00121023
DV3012846	arrestin domain-containing 3-like	2.58221	4.94038e-11	2.92	6.07587e-35
DV3004461.1	endoplasmic reticulum aminopeptidase 2	2.57952	2.30421e-14	2.34103	1.27731e-41
DV3007769	potassium voltage-gated channel Shaker isoform X2	2.57866	8.95451e-09	2.2502	1.89807e-10
DV3001731.2	leukocyte tyrosine kinase receptor	2.5758	1.92966e-14	2.666	9.34966e-40
DV3001485	dual 3 ,5 -cyclic-AMP and -GMP phosphodiesterase 11A-like	2.57385	6.72306e-08	2.08514	7.72352e-20
DV3000784	Unknown/No Hit	2.57311	4.55219e-12	1.76158	4.58683e-14
DV3009525	Down syndrome cell adhesion molecule Dscam2 isoform X1	2.57199	2.15899e-09	2.31138	2.28251e-13
DV3009940	lachesin	2.5717	4.28934e-11	2.36737	4.50765e-37
DV3025737.1	Predicted Effector 268-221000	2.57062	0.000740794	1.65139	0.00534903
DV3017734	gag-pol poly	2.56845	0.000301654	2.91511	5.11524e-06
DV3012551	heat shock 68-like	2.56823	0.00813396	2.04971	0.00298105
DV3001235	RNA-directed DNA polymerase from mobile element jockey-like	2.56594	8.97449e-12	2.46886	1.25807e-13
DV3013349	splicing regulatory glutamine lysine-rich 1-like	2.56538	5.01753e-14	2.03481	1.94614e-18
DV3017450.1	Predicted Effector 1023-26219	2.56414	0.00300705	2.49304	0.000213656
DV3003246	cAMP-specific 3 ,5 -cyclic phosphodiesterase-like	2.56364	2.06111e-10	2.20131	2.2733e-12
DV3005736.2	adhesion G protein-coupled receptor E3	2.56133	4.06199e-13	0.650398	2.32191e-05
DV3015299	Unknown/No Hit	2.56097	5.19019e-08	2.30705	1.36866e-06
DV3010291	inactive dipeptidyl peptidase 10 isoform X1	2.56087	4.22789e-10	2.55402	2.21287e-33
DV3020236	zinc finger BED domain-containing 4-like	2.5597	0.000351484	2.40063	1.52039e-07
DV3012686.2	Cuticular protein 34	2.55822	6.03287e-21	2.45382	8.32255e-13
DV3018543	Unknown/No Hit	2.55677	1.34184e-05	2.32634	0.0033046
DV3022214	EF-hand domain-containing family member C2-like	2.55587	0.0423295	3.26926	0.00531649
DV3017517	DNA polymerase theta	2.55497	0.000295578	1.63873	0.00336883
DV3023056	muscarinic acetylcholine receptor DM1	2.55479	2.35684e-07	2.76659	5.33858e-16
DV3001838	nuclear receptor subfamily 2 group E member 1	2.55422	0.000635417	3.50183	1.41724e-16
DV3025327.1	Predicted Effector 128-116000	2.55329	6.92946e-09	3.81201	1.40041e-21
DV3005582	Unknown/No Hit	2.55225	0.002064	2.63475	7.91029e-05
DV3003931	DNA-binding D-ETS-3	2.5517	4.35968e-17	2.42346	4.49835e-17
DV3015960	follistatin-related 5-like isoform X1	2.55118	5.16009e-15	2.53543	3.81007e-24
DV3021010	nucleic-acid-binding from mobile element jockey-like	2.54992	0.0187825	4.99835	0.0191718
DV3002548	lachesin isoform X1	2.54964	1.32008e-13	2.97893	6.82832e-27
DV3021299	discoidin domain-containing receptor 2-like	2.5496	1.39245e-09	2.67163	3.5304e-24
DV3007901	Unknown/No Hit	2.54929	9.4415e-22	2.47376	2.6613e-14
DV3019909	venom protease-like	2.54865	6.77174e-11	2.01984	1.93689e-25
DV3015662	Unknown/No Hit	2.54858	6.74143e-06	1.78046	1.03671e-13
DV3020401	Unknown/No Hit	2.54805	0.00611603	2.02063	0.0116052
DV3018068	nesprin-1 isoform X1	2.54681	8.79601e-19	2.30587	3.7913e-16
DV3002681	5-hydroxytryptamine receptor 1D-like	2.5465	4.21495e-05	2.63914	8.77298e-13
DV3001854.2	calcitonin gene-related peptide type 1-1	2.54287	3.03685e-12	2.63957	2.411e-16
DV3019476	Unknown/No Hit	2.5427	5.44883e-05	2.4626	5.40124e-06
DV3022337.1	Predicted Effector 1263-4197	2.54249	0.0180249	2.87344	0.000331791
DV3012276	WD repeat-containing 92	2.54241	0.00816368	2.1913	0.000648527
DV3000819	probable E3 ubiquitin- ligase RNF144A isoform X1	2.54034	1.26746e-07	2.33591	1.77046e-22
DV3008976	potassium channel subfamily K member 1-like	2.53848	0.00180145	1.7541	0.00136429
DV3016954	Unknown/No Hit	2.53672	4.72323e-13	3.56874	2.70908e-21
DV3021946	reticulocyte-binding 2 homolog a-like	2.53545	3.87332e-08	3.45714	1.63193e-26
DV3019190	Unknown/No Hit	2.53505	5.35614e-12	3.03415	5.60268e-16
DV3000463	isoforms B C isoform X1	2.53257	4.85173e-09	1.98347	4.67268e-16
DV3004192	calmodulin-binding transcription activator 1 isoform X1	2.53256	1.80217e-08	1.70177	6.50103e-08
DV3007412	PDZ and LIM domain 3 isoform X1	2.53118	3.74668e-22	2.67803	7.6496e-41
DV3016773.1	Glutathione S-transferase sigma 1	2.52891	3.54838e-47	2.35065	9.01272e-25
DV3018896	probable G- coupled receptor No18	2.52789	1.70402e-19	2.63055	3.84508e-20
DV3017550	small G signaling modulator 2-like isoform X1	2.52589	7.75891e-18	2.34376	3.62724e-28
DV3000407.2	serine arginine repetitive matrix 2 isoform X1	2.52563	1.51669e-17	2.10901	1.63619e-17
DV3023148	carcinoembryonic antigen-related cell adhesion molecule 6-like	2.52479	5.19305e-06	2.07741	1.25931e-18
DV3007683	potassium voltage-gated channel subfamily KQT member 1 isoform X1	2.52316	0.000647905	1.46158	5.05458e-07
DV3002147	venom protease-like	2.52294	4.75775e-39	2.5703	2.80887e-46
DV3006773.1	glutamate receptor ionotropic NMDA 3A	2.52035	1.17683e-11	2.51391	5.72557e-22
DV3004978	heterogeneous nuclear ribonucleo C-like 3	2.51438	1.24692e-10	1.36733	1.68718e-08
DV3013139	gamma-1-syntrophin	2.51271	9.62613e-17	2.15976	3.13593e-16
DV3025739.1	Predicted Effector 268-201000	2.51262	1.53943e-22	2.35373	2.54211e-27
DV3008471	dynein heavy chain axonemal	2.51145	0.000524717	2.93745	6.06662e-08
DV3014792	ADP-ribosylation factor 13B	2.51036	5.2084e-08	2.44092	4.35445e-16
DV3002237	Unknown/No Hit	2.50958	2.18979e-12	2.44041	1.68142e-18
DV3023871	Down syndrome cell adhesion molecule Dscam2	2.50884	0.000675063	2.75371	2.2407e-09
DV3014157	Unknown/No Hit	2.50882	0.00267475	1.64643	0.0257561
DV3021328	Unknown/No Hit	2.50693	2.12963e-25	3.00989	6.0931e-21
DV3024975.2	microtubule-associated protein futsch-1	2.50628	1.22771e-10	2.15002	2.243e-16
DV3006211	transient receptor potential cation channel subfamily A member 1	2.5062	1.33293e-10	1.30294	3.32613e-09
DV3017793	Unknown/No Hit	2.50337	0.000175818	3.30226	2.20546e-08
DV3011212	potassium voltage-gated channel Shaw-like	2.5026	8.57288e-17	2.51428	7.07534e-25
DV3014459	sodium channel Nach-like	2.50151	8.77042e-06	1.62637	0.000411389
DV3004685	Unknown/No Hit	2.50106	8.57406e-07	2.37469	5.05765e-06
DV3008798	myosin-IB isoform X1	2.50051	7.51103e-16	2.33675	2.01829e-17
DV3015941	Unknown/No Hit	2.50014	8.88538e-11	2.24255	4.74524e-48
DV3024504	leucine-rich repeat-containing 24	2.49935	2.10562e-13	3.03866	1.99643e-18
DV3001093	Unknown/No Hit	2.49767	5.09355e-14	2.13437	9.45081e-12
DV3011491	Unknown/No Hit	2.49745	0.000614072	3.91432	0.000215712
DV3009297	elongation of very long chain fatty acids 7-like	2.4972	5.55616e-18	2.33537	1.81029e-14
DV3020508.2	Predicted Effector 1492-10000	2.49595	0.0352799	2.8479	0.00122253
DV3000218	Unknown/No Hit	2.494	8.02267e-06	1.81515	0.000133323
DV3025607.1	Predicted Effector 205-141000	2.49185	9.14071e-27	3.50882	1.5968e-30
DV3020583	allatostatin precursor	2.49092	7.32548e-14	2.36377	1.05405e-36
DV3006721.2	regulator of G-protein signaling 11a	2.49071	9.15e-12	2.03824	6.44109e-17
DV3004431	Unknown/No Hit	2.4855	7.56966e-12	2.22038	4.8946e-19
DV3001716	bifunctional arginine demethylase and lysyl-hydroxylase psr-1-like	2.48438	9.5145e-05	2.77332	1.51778e-10
DV3016147	voltage-dependent T-type calcium channel subunit alpha-1H	2.48438	6.52183e-08	2.38074	4.01898e-30
DV3026376.1	Unknown/No Hit	2.48416	1.92469e-07	2.85349	9.45512e-13
DV3022579.2	Predicted Effector 1674-3140	2.48319	2.81358e-47	3.92661	8.2586e-22
DV3006000	arylsulfatase B-like	2.4831	1.35333e-14	3.5045	1.05025e-60
DV3025207.1	Predicted Effector 1011-24500	2.48282	0.00353074	1.73359	0.0098692
DV3009876	Unknown/No Hit	2.47985	7.04303e-13	1.95292	7.35669e-18
DV3017304.1	Predicted Effector 720-127500	2.47884	1.86644e-05	2.42944	3.57994e-05
DV3007691	Neuroligin- Y-linked	2.47695	8.95407e-05	2.05325	6.8511e-06
DV3000321	prohormone-1 isoform X1	2.47433	3.88351e-10	2.024	4.59884e-16
DV3008911	kielin chordin	2.47088	6.71199e-08	1.40336	3.07219e-13
DV3021368	bumetanide-sensitive sodium-(potassium)-chloride cotransporter-like	2.46928	7.04536e-06	2.63743	1.29437e-10
DV3008789	glutamate [NMDA] receptor subunit 1 isoform X1	2.46881	1.44901e-09	2.28499	7.09785e-21
DV3003241	Unknown/No Hit	2.46878	0.00122642	1.8138	0.00134836
DV3007970	Unknown/No Hit	2.46672	2.17197e-07	2.72771	2.71175e-12
DV3009476.2	potassium channel subfamily T member 2	2.4659	5.00332e-10	2.69087	3.09601e-24
DV3017046.1	probable serine/threonine-protein kinase nek3-2	2.46535	4.00936e-10	2.33055	3.5056e-14
DV3014072	JNK-interacting 1	2.46323	1.3385e-10	2.4543	3.50736e-20
DV3014211	Unknown/No Hit	2.46302	0.000850155	2.8382	4.24982e-05
DV3014821	Unknown/No Hit	2.45837	0.0375461	2.99986	1.10373e-06
DV3009941	lachesin-like isoform X1	2.45674	0.00343324	1.95385	0.00214433
DV3012244	neurensin-1-like	2.45585	4.98628e-21	2.94251	1.80445e-52
DV3004722	Homeobox Nkx-	2.45578	1.78235e-05	2.38334	2.59298e-08
DV3014231	Unknown/No Hit	2.4557	0.00229865	4.59689	0.00172714
DV3006850.2	diencephalon/mesencephalon homeobox protein 1-2	2.45346	1.50121e-09	2.70777	1.07153e-24
DV3011702	cardio acceleratory peptide 2b	2.44967	7.39172e-20	1.90217	3.80086e-09
DV3021481.2	Predicted Effector 1426-7500	2.44901	3.14515e-11	1.89957	1.24936e-20
DV3000473	sex peptide receptor	2.44899	2.6431e-07	2.00013	5.28055e-13
DV3001154.2	diencephalon/mesencephalon homeobox protein 1	2.44898	3.03974e-08	2.94724	2.12013e-15
DV3008457.2	protein unc-80 homolog	2.44435	9.62614e-19	1.8876	1.4993e-14
DV3022035	B-cell receptor CD22-like	2.44427	1.72764e-10	2.44326	3.82545e-21
DV3009179	XRP2-like isoform X1	2.4435	5.21667e-06	2.46727	6.23339e-12
DV3006987	flocculation FLO11-like	2.44323	0.000105526	2.37545	1.16689e-07
DV3008882.1	neurexin-1	2.44254	1.34773e-11	2.12463	2.22335e-16
DV3012608.2	Distal-less	2.4414	1.81336e-08	2.31368	1.10773e-19
DV3025329.1	Predicted Effector 128-216000	2.43986	4.28711e-11	5.02917	1.8892e-18
DV3001417	Unknown/No Hit	2.43985	0.000100569	1.89664	6.80306e-07
DV3005623	HIRA-interacting 3	2.43954	1.22304e-22	2.29137	2.32721e-40
DV3024238	leucine-rich repeat-containing 24	2.43939	3.4085e-08	2.495	8.13999e-19
DV3020025	Histone-lysine N-methyltransferase NSD2	2.43867	0.0328078	3.20518	0.0315842
DV3009647	RNA-directed DNA polymerase from mobile element jockey-like	2.43848	3.55377e-12	3.53725	2.83336e-11
DV3026196.1	Predicted Effector 625-11000	2.43515	4.86261e-12	3.50518	1.33609e-27
DV3022603	5-hydroxytryptamine receptor 2A isoform X1	2.43392	2.36484e-11	2.37027	4.30145e-22
DV3007202	Unknown/No Hit	2.43344	1.69808e-08	1.44991	3.18878e-05
DV3023166	Unknown/No Hit	2.43287	0.0104166	2.80206	0.0302823
DV3007347	Unknown/No Hit	2.43266	0.0270798	1.97329	0.0344104
DV3024729.2	Predicted Effector 12-93000	2.43239	1.94822e-09	3.60998	2.056e-36
DV3011495	Unknown/No Hit	2.43146	0.00173941	2.66041	0.000135787
DV3002286	Unknown/No Hit	2.43008	0.000138271	1.74802	2.14979e-08
DV3023843	Unknown/No Hit	2.43007	3.90153e-09	1.74997	1.29247e-11
DV3009221.2	Arthropsin	2.42933	5.14118e-11	2.20415	1.39343e-15
DV3019961	Unknown/No Hit	2.42838	0.000472718	1.60881	1.90261e-06
DV3018984.2	ankyrin-2-693-50000	2.42714	3.46359e-08	2.45713	9.99352e-12
DV3022381	leucine-rich repeat-containing 4C-like	2.4264	1.4987e-08	2.45485	3.89449e-18
DV3017219	small conductance calcium-activated potassium channel isoform X2	2.42363	2.77876e-10	2.33913	6.33536e-21
DV3009630	unc-13 homolog B isoform X1	2.42346	1.12213e-15	2.54213	8.54385e-38
DV3020170	pituitary homeobox homolog Ptx1	2.42226	9.75357e-06	2.39124	1.84869e-22
DV3019280	potassium voltage-gated channel eag isoform X1	2.4189	9.57962e-07	1.64344	2.87625e-06
DV3016478	reverse transcriptase	2.41863	0.0352453	2.43771	0.000644678
DV3015587	Unknown/No Hit	2.41742	9.55288e-09	1.89139	1.29705e-17
DV3025243.1	Predicted Effector 1092-9500	2.41673	0.00672186	6.54647	6.57218e-06
DV3012824	cyclin N-terminal domain-containing 1-like isoform X1	2.41634	5.07058e-07	2.06087	2.3607e-28
DV3007930	LIM homeobox transcription factor 1-alpha	2.41539	4.84775e-12	2.36101	5.03808e-29
DV3005050.2	probable secreted protein-37-326000	2.41388	2.6872e-15	1.75415	0.000726949
DV3003558	nucleic-acid-binding from mobile element jockey-like	2.41256	0.00220651	2.95443	0.0020326
DV3011603	nucleic-acid-binding from mobile element jockey-like	2.41202	0.0217833	2.01957	9.72744e-05
DV3019656	lipase member H-B-like	2.41098	9.65839e-13	1.39352	5.91873e-06
DV3004684	zinc finger MYM-type 1-like	2.41047	0.000118193	2.35996	0.00330079
DV3008608.1	Predicted Effector 424-205000	2.41037	1.16715e-08	2.4231	3.69992e-07
DV3018693	glycine-rich cell wall structural -like isoform X1	2.40951	6.13959e-10	2.60033	5.64023e-45
DV3002654	octopamine receptor Oamb-like isoform X1	2.40903	1.56464e-06	1.99935	8.68622e-11
DV3023837.1	CYP028	2.4065	3.61107e-07	3.86489	1.29292e-25
DV3015592	blastopia poly	2.4045	0.0155211	2.72403	0.000165002
DV3010760	Unknown/No Hit	2.40329	2.04625e-08	1.9197	4.48108e-15
DV3000671	neurotrimin-like isoform X2	2.40206	1.56815e-28	2.30098	1.62864e-21
DV3007144	WD repeat-containing on Y chromosome	2.40116	1.35974e-10	1.17893	0.000460753
DV3023426	endonuclease-reverse transcriptase	2.40103	0.0185384	2.37272	0.0302514
DV3007854	neutral ceramidase	2.39469	1.03012e-10	1.80057	4.9957e-24
DV3022633	Unknown/No Hit	2.39281	7.90442e-07	1.8844	1.07363e-11
DV3012227	Unknown/No Hit	2.39073	1.34226e-43	3.9123	5.64231e-24
DV3009474	Unknown/No Hit	2.39031	0.0436301	2.58076	0.00275245
DV3023354	B-cell receptor CD22-like	2.38865	1.39031e-07	2.20463	1.01189e-16
DV3010837	Unknown/No Hit	2.38833	9.84312e-09	1.52803	4.89317e-06
DV3002186	acetylcholine receptor subunit beta-like 1	2.38815	7.29571e-11	2.2818	1.9924e-17
DV3009633	unc-13 homolog B isoform X11	2.38739	1.04973e-15	2.52599	6.0253e-56
DV3008995	Unknown/No Hit	2.3873	0.000378235	1.92312	0.00090037
DV3002231	dynein regulatory complex 1	2.38659	3.04876e-07	2.1358	1.84944e-15
DV3013941.2	major facilitator superfamily domain-containing protein 6	2.38525	5.77341e-10	2.24338	4.98199e-18
DV3025977.1	Predicted Effector 4279-100	2.38379	3.24795e-14	3.33134	8.0757e-15
DV3001935	Unknown/No Hit	2.38334	0.00668553	2.51627	2.37301e-05
DV3000820	selection and upkeep of intraepithelial T-cells 1-like isoform X2	2.38267	4.69647e-10	2.14081	1.30105e-22
DV3024309	serine protease inhibitor Kazal-type 1	2.38189	2.21669e-10	1.82574	9.68211e-10
DV3010010	CGG triplet repeat-binding 1	2.38009	0.00523827	3.13159	0.000411716
DV3020144	5-hydroxytryptamine receptor 1	2.37983	3.93431e-12	2.15097	9.43828e-20
DV3002143	Unknown/No Hit	2.37643	0.00108003	1.26528	0.0145038
DV3001398	growth arrest-specific 2-like	2.37586	1.41675e-35	2.26323	7.06254e-58
DV3003485	transmembrane and TPR repeat-containing CG4341-like	2.37582	5.86816e-07	1.8237	1.82995e-11
DV3006081	GTP-binding REM 1-like	2.37548	5.25977e-05	1.9326	5.89684e-06
DV3000071	CAP-Gly domain-containing linker 1 isoform X2	2.37487	7.80084e-45	1.77811	2.59533e-22
DV3019248.2	Long wavelength opsin	2.37233	8.15214e-10	1.71946	3.10371e-14
DV3013673	potassium voltage-gated channel subfamily H member 2 isoform X1	2.37194	2.24939e-10	2.13432	4.27129e-12
DV3026232.1	Predicted Effector 655-89000	2.37162	9.92479e-09	2.01231	8.71284e-15
DV3004848	cyclin-L1-like isoform X1	2.36997	3.67732e-61	2.2053	1.51264e-33
DV3009251	Unknown/No Hit	2.36978	1.08786e-08	2.40752	5.88249e-20
DV3015540	Unknown/No Hit	2.36918	4.25037e-05	2.02885	5.33484e-05
DV3004668	Unknown/No Hit	2.36894	2.01162e-12	2.52253	1.44759e-50
DV3007241	paired mesoderm homeobox 2A-like	2.36849	9.92742e-12	2.29265	3.61893e-20
DV3017050	sialic acid synthase	2.36659	7.11552e-09	2.34241	5.78719e-23
DV3022916	chaoptin	2.36634	3.08615e-15	2.25938	4.40169e-16
DV3023091	reticulocyte-binding 2 homolog a-like	2.36629	9.40402e-06	3.28904	6.60813e-08
DV3016225.1	fatty acyl-CoA reductase 1-c	2.36438	2.13548e-16	2.93451	3.54113e-46
DV3017884	Glyco hormone alpha-2	2.36438	2.58996e-09	2.68151	1.07356e-19
DV3004682	reverse transcriptase	2.3643	0.000822573	2.17426	0.00268215
DV3025637.1	Predicted Effector 214-99000	2.3643	1.09482e-06	3.04867	1.14241e-09
DV3020099	PIH1D3	2.36283	0.00585746	2.09998	0.00141068
DV3006605	cysteine and histidine-rich 1 homolog	2.36241	1.42136e-36	2.05622	7.19877e-23
DV3003262	Unknown/No Hit	2.36171	1.10309e-07	2.02365	1.36036e-08
DV3001487	dual 3 ,5 -cyclic-AMP and -GMP phosphodiesterase 11A-like	2.35972	2.93076e-07	1.8614	5.41526e-21
DV3001442	Unknown/No Hit	2.35893	0.0212816	2.23386	0.00555622
DV3026270.1	Predicted Effector 701-59000	2.35852	3.27339e-07	1.58327	6.69079e-20
DV3023279	Unknown/No Hit	2.35763	0.000758624	4.37111	3.82986e-08
DV3017300	baculoviral IAP repeat-containing 7-B-like isoform X1	2.35458	0.0168888	6.0243	7.66976e-07
DV3015838	nesprin-1 isoform X1	2.35366	1.25767e-11	2.72945	3.16942e-11
DV3019277	potassium voltage-gated channel eag-like isoform X1	2.35288	2.63452e-08	1.72476	1.30824e-12
DV3020250	cyclic nucleotide-gated channel rod photoreceptor subunit alpha isoform X1	2.34583	4.13471e-11	2.19742	1.77698e-14
DV3009775	glycine-rich RNA-binding 2-like	2.34443	1.65714e-07	2.1288	1.53117e-19
DV3013823	Unknown/No Hit	2.34407	1.38487e-09	2.64741	5.10679e-12
DV3003011	tipE	2.34371	4.12326e-08	2.11656	4.50705e-19
DV3000646.2	Predicted Effector 27-18191	2.34364	0.000269335	1.86916	0.000502939
DV3002383.2	dynein-2	2.34253	0.000108027	2.02751	8.01958e-06
DV3000996	band 7 AGAP004871 isoform X1	2.34195	1.33444e-09	2.01415	1.76193e-30
DV3000192.2	Odorant Binding Protein 02	2.34176	8.93966e-09	1.76438	2.80931e-24
DV3005814	RYamide receptor-like	2.33762	2.57075e-10	2.79117	4.74177e-15
DV3001436	zinc finger MYM-type 1-like	2.3376	0.0202283	1.91685	0.00174174
DV3020584	Unknown/No Hit	2.33666	7.22075e-06	2.65882	3.86973e-09
DV3006875	dispatched isoform X2	2.33608	5.57194e-21	2.40522	2.94533e-30
DV3006191	peroxidase-like isoform X1	2.33221	1.35431e-34	2.4717	8.96365e-89
DV3008977	Unknown/No Hit	2.33183	9.45932e-08	2.30183	6.40573e-19
DV3004313	Unknown/No Hit	2.33141	1.4045e-07	1.6995	5.72197e-12
DV3021057	Unknown/No Hit	2.33091	0.0027421	2.53346	0.000104728
DV3015957	Unknown/No Hit	2.33069	1.22505e-10	2.40689	6.41896e-24
DV3011393.2	protein unc-79 homolog-441-250000	2.33037	5.3716e-40	2.81406	3.56029e-29
DV3009254	glyco 3-alpha-L-fucosyltransferase A-like	2.32783	6.25096e-16	2.34961	5.67279e-46
DV3005160	solute carrier family 12 member 4 isoform X1	2.32735	1.96654e-20	2.16376	9.15056e-16
DV3025972.1	Predicted Effector 427-333000	2.32619	4.65059e-16	4.22509	1.59e-23
DV3019910	venom protease-like isoform X1	2.32618	2.54868e-10	1.62038	2.01348e-24
DV3022714	nucleic-acid-binding from mobile element jockey-like	2.32616	0.0458278	5.39074	0.00172373
DV3019701	von Willebrand factor type EGF and pentraxin domain-containing 1 isoform X2	2.32606	4.20747e-08	2.92607	1.00618e-15
DV3011997	probable G- coupled receptor CG31760	2.32594	5.87402e-12	2.14374	1.97572e-19
DV3019806	rap guanine nucleotide exchange factor 4 isoform X1	2.32463	2.86488e-20	2.53058	3.27617e-36
DV3008354	Unknown/No Hit	2.32335	1.94099e-10	1.52392	9.87353e-14
DV3006454	Transposon TX1 uncharacterized 82 kDa	2.32307	0.00220651	3.1032	0.00303233
DV3010308	Unknown/No Hit	2.3224	0.00827478	2.56007	0.00532657
DV3003104	Unknown/No Hit	2.32143	7.66479e-11	1.70915	2.1438e-13
DV3006389	neo-calmodulin-like isoform X2	2.32104	1.22399e-14	2.42502	2.89846e-39
DV3009510	vesicular glutamate transporter 1	2.31924	1.97705e-10	2.30788	7.32314e-18
DV3021080	glyco	2.31737	2.4626e-06	1.5175	0.00494725
DV3005478	Unknown/No Hit	2.317	2.0093e-32	1.71152	5.89753e-13
DV3007608.2	peroxidasin homolog	2.31625	3.42411e-10	2.37849	1.81148e-16
DV3009717	endothelin-converting enzyme 1 isoform X2	2.31619	1.02074e-14	2.40655	1.09044e-33
DV3009470	Unknown/No Hit	2.31518	0.0171697	2.99269	0.0295346
DV3020923	Unknown/No Hit	2.3112	0.00399054	1.3107	0.0445957
DV3000224	Unknown/No Hit	2.31011	1.74528e-11	1.89357	1.38081e-13
DV3004357	nuclear pore membrane glyco 210	2.30973	0.000152899	2.08918	3.46286e-05
DV3009788	histone-lysine N- H3 lysine-79 specific isoform X1	2.30938	1.86297e-09	1.59606	4.83774e-10
DV3013272	Unknown/No Hit	2.3091	3.18575e-09	1.67863	2.83089e-09
DV3011351	Unknown/No Hit	2.30843	1.16764e-09	2.60341	2.6832e-15
DV3005993	Unknown/No Hit	2.30761	0.0036578	2.48576	7.66485e-06
DV3018267	AT-rich binding -like	2.30657	3.33472e-23	2.61739	5.33761e-43
DV3006634.1	Predicted Effector 196-81000	2.30575	3.63304e-14	1.77493	1.34419e-05
DV3002404.2	Down syndrome cell adhesion molecule protein Dscam2	2.30415	1.06219e-16	2.26331	8.09614e-26
DV3019544	tyramine beta-hydroxylase	2.3037	5.11068e-07	2.20428	1.84039e-19
DV3017985.2	Predicted Effector 368-79545	2.3035	1.07148e-30	2.81199	1.84572e-46
DV3018678	Unknown/No Hit	2.30346	3.68249e-08	1.21028	2.41815e-06
DV3017516	Unknown/No Hit	2.3034	4.36479e-14	1.40628	5.81268e-12
DV3015035	Unknown/No Hit	2.30257	0.00311867	1.48039	0.0183463
DV3012981.2	Odorant Receptor 46	2.30246	0.00784561	1.46665	0.0028369
DV3014874	glutamate receptor kainate 2-like	2.30223	7.26678e-05	1.21024	0.00385308
DV3004606	orexin receptor type 1-like isoform X1	2.30173	3.36702e-16	1.99055	3.76147e-22
DV3006664	G- coupled receptor GRL101-like	2.30166	7.35909e-09	2.4649	9.78589e-31
DV3017214	Unknown/No Hit	2.30165	1.12195e-05	2.25611	0.000336487
DV3010220	Unknown/No Hit	2.30157	4.34176e-05	1.79299	7.25181e-08
DV3006978.2	Predicted Effector 281-357526	2.29996	0.000675526	2.49602	1.23971e-05
DV3003821	rap1 GTPase-activating 1 isoform X1	2.29879	0.00905724	2.12926	7.82389e-05
DV3003626	Unknown/No Hit	2.29868	0.0134476	2.79469	0.0165995
DV3000040	Unknown/No Hit	2.29838	3.93341e-08	2.12801	3.13362e-06
DV3013912	Unknown/No Hit	2.29834	3.57872e-30	2.1279	6.25885e-36
DV3003005	TEH3	2.29825	3.66118e-09	1.56589	4.14681e-15
DV3018897	alpha-2B adrenergic receptor	2.29819	2.5583e-12	2.77981	5.83766e-24
DV3019473	Unknown/No Hit	2.29816	0.000157403	2.09163	3.35117e-11
DV3002706	nucleic-acid-binding from mobile element jockey-like	2.29814	0.020029	2.2589	0.00172028
DV3005005	Unknown/No Hit	2.29691	0.000256694	1.86228	4.52925e-10
DV3015866	Unknown/No Hit	2.29592	2.44007e-06	2.24712	3.55261e-10
DV3017689	atrial natriuretic peptide receptor 1-like isoform X2	2.29501	1.40432e-16	2.00064	1.68418e-16
DV3021859	Unknown/No Hit	2.29478	9.9142e-07	2.16683	7.39738e-09
DV3019812	Unknown/No Hit	2.29395	0.000131469	1.32172	0.0395414
DV3020835	venom protease-like	2.29096	3.71412e-09	1.86921	2.83978e-09
DV3006179	Kv channel-interacting 1	2.28921	7.33551e-08	2.14764	5.86656e-13
DV3022812	tyramine beta-hydroxylase	2.28861	1.63244e-06	2.86804	1.924e-09
DV3022951	Unknown/No Hit	2.28807	0.0454024	2.48851	0.0093453
DV3012395	arrestin homolog	2.28657	2.32781e-11	2.46518	3.83983e-24
DV3025685.1	Predicted Effector 231-39323	2.28642	7.2705e-06	1.91736	1.69984e-11
DV3011105	transmembrane 205-like	2.28539	4.34621e-31	1.77104	4.87832e-17
DV3007514.2	Glutathione S-transferase microsomal 1	2.285	7.9961e-08	1.90656	5.17614e-05
DV3015220.2	runt 1	2.28329	1.49444e-09	2.38065	5.51937e-16
DV3004150	E3 ubiquitin- ligase MYCBP2 isoform X1	2.28029	0.00032227	1.05504	0.0455304
DV3009673.2	RING finger protein nhl-1	2.28008	1.06194e-09	1.54911	2.87675e-12
DV3000673	Unknown/No Hit	2.27996	1.92951e-10	1.90063	5.14115e-08
DV3012151	zinc finger CCCH domain-containing 41-like	2.27859	0.00147665	1.52316	0.0157894
DV3020301	Unknown/No Hit	2.2778	0.0103227	2.56716	0.000503758
DV3025272.1	Predicted Effector 114-254051	2.27558	2.4427e-09	5.30067	1.80643e-42
DV3001366	transmembrane 231	2.27484	0.0278938	1.95142	0.00473347
DV3013998	diuretic hormone class 2	2.27477	7.81261e-10	1.79176	1.14603e-12
DV3001588	defective proboscis extension response	2.27438	3.68045e-08	1.2823	1.68878e-08
DV3002589.1	kinesin protein unc-104	2.27292	7.12269e-15	2.03506	3.27635e-15
DV3003483	transmembrane and TPR repeat-containing CG4341-like	2.27044	0.000417826	1.35745	5.0584e-06
DV3024848.2	Predicted Effector 230-493755	2.26792	3.47348e-17	2.41394	3.22442e-24
DV3017306	Unknown/No Hit	2.26603	2.72034e-07	2.5481	4.0877e-12
DV3023447	Unknown/No Hit	2.26596	0.000520353	2.27632	1.73566e-09
DV3019917	RNA-directed DNA polymerase from mobile element jockey-like	2.26391	0.0172505	2.98996	0.00521382
DV3005677	Unknown/No Hit	2.26282	5.50565e-05	2.22494	1.32969e-12
DV3001774	sodium channel Nach-like	2.26237	0.0276874	2.57133	0.000515909
DV3016416	Unknown/No Hit	2.2612	0.0446698	2.51778	0.0215329
DV3011510.2	5-hydroxytryptamine receptor 1	2.26119	5.77571e-11	1.90928	1.15004e-29
DV3013064	general transcription factor II-I repeat domain-containing 2-like	2.26014	0.00289911	2.08793	0.00988099
DV3020412.1	Predicted Effector 749-10000	2.25972	0.00312046	1.58255	0.0021702
DV3014779.2	atrial natriuretic peptide-converting enzyme	2.25952	5.79922e-11	1.94645	6.97835e-20
DV3002655	octopamine receptor Oamb	2.25746	5.1019e-14	2.25522	9.97238e-21
DV3014355	Unknown/No Hit	2.25584	1.05633e-07	3.59085	2.67914e-17
DV3003615	Unknown/No Hit	2.25404	0.00039545	2.57093	0.000104444
DV3006961.2	sodium leak channel non-selective protein	2.25264	1.01465e-09	1.97217	1.25929e-11
DV3016830.1	Predicted Effector 490-140649	2.25076	4.94717e-05	2.71988	1.18939e-07
DV3022575	probable serine threonine- kinase clkA	2.25055	2.4246e-10	2.59228	4.29411e-20
DV3008023.2	Unknown/No Hit	2.24889	1.78982e-19	3.80234	6.36895e-27
DV3017436	toll-like receptor 6	2.24826	1.71289e-09	2.54791	1.50609e-22
DV3008585	eukaryotic translation initiation factor 4 gamma 3-like	2.24409	0.0090296	3.1464	2.03341e-05
DV3009122	Unknown/No Hit	2.24389	5.88356e-10	2.11377	1.56348e-06
DV3014152.1	resistance to inhibitors of cholinesterase 3 isoform X3	2.24335	1.38487e-09	1.32643	6.86891e-24
DV3010945	Unknown/No Hit	2.24232	0.00324822	2.01231	2.41953e-05
DV3014589	organic cation transporter -like	2.23935	2.78123e-10	1.83536	2.88248e-15
DV3002672	Unknown/No Hit	2.23778	2.26997e-12	2.84747	7.20471e-16
DV3003775	regulating synaptic membrane exocytosis 1 isoform X2	2.2367	2.42519e-06	2.91804	8.40111e-12
DV3021478	Unknown/No Hit	2.23663	4.37436e-08	2.45939	6.32006e-15
DV3011441	Unknown/No Hit	2.23601	9.98253e-07	2.13669	1.03017e-07
DV3008913	synaptogyrin-2 isoform X2	2.2359	5.51197e-08	2.01561	2.41807e-16
DV3001058	Unknown/No Hit	2.23567	0.000852632	1.71976	0.0322274
DV3006603	N-acylneuraminate cytidylyltransferase	2.23352	1.82449e-07	1.84409	1.68088e-18
DV3024922.2	Predicted Effector 367-21390	2.23126	0.00937379	2.09562	0.00412126
DV3016960	Unknown/No Hit	2.23031	6.24173e-07	1.67416	5.98697e-07
DV3008512	class E basic helix-loop-helix 22	2.22788	6.99428e-08	1.82427	1.03481e-23
DV3017948	Unknown/No Hit	2.2268	7.27676e-07	2.48221	1.4844e-07
DV3013659	coiled-coil domain-containing 39	2.22596	1.93298e-06	0.840175	0.046896
DV3023427	Unknown/No Hit	2.22466	0.0498418	1.60497	0.0112723
DV3001924	zinc finger MYM-type 1-like	2.22446	0.0163758	2.19671	0.00485933
DV3004732.2	neurogenic mastermind-like isoform X2	2.22432	2.72947e-24	2.37602	1.6058e-30
DV3023164	pituitary homeobox homolog Ptx1	2.22378	0.000101964	2.38055	6.39388e-09
DV3008384	hemicentin-2 isoform X2	2.22229	8.30973e-16	2.41324	9.20583e-40
DV3005370	chaoptin	2.2213	2.29474e-05	1.0678	0.000428948
DV3022008	Unknown/No Hit	2.22053	0.010957	2.48063	0.00549241
DV3006926.2	cgmp-phosd	2.22029	7.67041e-17	2.16259	1.62012e-17
DV3019319.2	ATP-binding cassette transporter sub-family H member 1	2.22024	7.66364e-18	3.27678	4.13463e-19
DV3003518.2	ankyrin-2	2.21908	5.31971e-09	1.59972	6.52619e-14
DV3005596	SCAN domain-containing 3-like	2.21669	0.0385773	2.13975	0.0029179
DV3011493	paired box Pax-5 isoform X5	2.21391	3.59427e-09	2.08471	1.56987e-17
DV3019114.2	RIMS-binding protein 2 partial	2.21243	1.05927e-17	2.37419	3.50821e-33
DV3002312	carbonic anhydrase-related 10 isoform X1	2.21191	1.54714e-05	1.9675	2.98984e-15
DV3020855	Unknown/No Hit	2.2086	1.37686e-05	2.26194	8.02261e-08
DV3023846.2	Predicted Effector 1440-500	2.20845	5.56056e-22	1.52969	3.11974e-24
DV3023492	chaoptin	2.20844	7.00613e-07	2.13932	1.8895e-13
DV3016892	stum	2.20765	2.04659e-11	2.13866	2.64356e-17
DV3024813.2	Predicted Effector 194-160419	2.20535	0.00114764	3.03654	0.000391069
DV3002970	titin isoform X1	2.20505	5.43104e-07	1.58621	8.91375e-08
DV3015799	Unknown/No Hit	2.20474	0.000161629	2.19971	3.25217e-09
DV3007865	Unknown/No Hit	2.20406	2.58745e-14	2.85478	3.38773e-24
DV3016760	coiled-coil domain-containing 177-like isoform X1	2.20326	1.51681e-06	2.21805	1.91132e-13
DV3017406.1	Unknown/No Hit	2.20146	4.49292e-24	2.0326	9.48877e-22
DV3009679.2	5-hydroxytryptamine receptor-like	2.20115	7.28754e-17	2.2008	1.01622e-30
DV3006462	cytochrome b reductase 1 isoform X1	2.20046	2.11133e-10	1.96317	1.69013e-18
DV3002903.2	facilitated trehalose transporter Tret1 e	2.20009	5.75478e-20	2.22469	2.43133e-49
DV3021748	Unknown/No Hit	2.1984	2.85387e-06	3.39586	3.57349e-17
DV3014275	transmembrane channel 3	2.19786	0.000371499	1.24867	0.000623564
DV3016042.2	lachesin	2.1978	1.10105e-20	1.51044	9.63381e-11
DV3008759	baculoviral IAP repeat-containing 7-B-like isoform X1	2.19666	0.0313196	4.20093	5.1236e-05
DV3008986	agrin-like	2.19629	7.27569e-07	1.72879	7.40952e-06
DV3001124	low-density lipo receptor-related 11	2.19566	1.10182e-09	1.84753	6.38422e-21
DV3015093	CD63 antigen	2.19542	1.0553e-06	2.30238	5.90947e-29
DV3011164.2	cell adhesion molecule 2-like isoform X1	2.1954	1.86837e-06	1.82819	7.37402e-23
DV3017790	elongation of very long chain fatty acids 4-like	2.19483	2.62472e-09	2.81154	1.54845e-21
DV3011411	Unknown/No Hit	2.19367	0.00337613	1.98996	3.61574e-05
DV3015995	transcription factor SOX-14-like	2.19331	0.000101875	2.33756	1.17097e-10
DV3022990.2	Predicted Effector 1664-347	2.19247	1.41564e-10	1.60232	3.47279e-10
DV3005859	cAMP-specific 3 ,5 -cyclic phosphodiesterase isoform X1	2.19241	2.16315e-07	1.32554	0.000607336
DV3001149	Unknown/No Hit	2.19027	5.31492e-11	1.67202	7.11918e-21
DV3005678	couch potato isoform X3	2.18969	9.54557e-12	2.13951	2.87702e-18
DV3007767	Unknown/No Hit	2.18879	0.00494659	2.02558	0.000213747
DV3018968	transmembrane and TPR repeat-containing CG4341-like	2.18779	0.0489917	2.7395	3.18705e-07
DV3018263	Unknown/No Hit	2.18644	2.09989e-11	2.18894	6.88222e-21
DV3018393	sentrin-specific protease 1-like	2.18343	0.0136281	2.77677	0.00219742
DV3004628	trace amine-associated receptor 9 isoform X1	2.18241	1.39659e-06	1.81308	8.41853e-12
DV3005856	cAMP-specific 3 ,5 -cyclic phosphodiesterase-like	2.1815	0.00136206	2.36715	4.71746e-09
DV3003562.2	probable G-protein coupled receptor 158	2.18114	5.53979e-14	2.72061	4.01282e-29
DV3008107	Unknown/No Hit	2.18065	3.82554e-05	1.6265	0.00109994
DV3026486.1	Predicted Effector 98-721500	2.18035	0.000355112	3.51239	5.09878e-07
DV3004314	Unknown/No Hit	2.17931	0.0226878	1.83888	2.74572e-08
DV3005047.2	BTB POZ domain-containing KCTD16	2.1783	4.10608e-07	1.44829	7.1848e-16
DV3002394.2	SRSF protein kinase 3	2.17717	5.80137e-20	1.52241	5.86917e-14
DV3004724	septin-2 isoform X2	2.17689	1.8575e-20	1.80075	4.76966e-21
DV3021570.1	Predicted Effector 1354-49617	2.17485	0.000301194	1.61295	0.0177452
DV3016023	O-acetyl-ADP-ribose deacetylase 1 isoform X1	2.17463	0.00104316	2.21586	2.81108e-05
DV3022864	Unknown/No Hit	2.17286	0.00844756	1.71923	0.0450502
DV3017847	patatin-like phospholipase domain-containing 2 isoform X2	2.17206	4.48916e-07	2.82859	1.34578e-50
DV3004352	Unknown/No Hit	2.17093	3.43005e-07	0.865155	2.48834e-07
DV3004557	armadillo repeat-containing 2	2.16969	7.64408e-06	2.17913	3.79056e-14
DV3008079	Unknown/No Hit	2.16735	0.00921793	2.14832	0.000371502
DV3018985	Unknown/No Hit	2.16699	5.64574e-05	0.83837	0.0454563
DV3007604.2	serine/threonine-protein kinase SIK2	2.16691	5.75206e-18	2.77985	2.59788e-25
DV3012931	yippee-like 1	2.16568	2.4419e-13	1.91111	4.20919e-15
DV3025236.1	Predicted Effector 1080-24000	2.16511	3.78943e-17	3.6645	9.77615e-25
DV3009402	Unknown/No Hit	2.16419	3.93665e-08	2.39971	2.02133e-29
DV3012810	Unknown/No Hit	2.16389	2.06958e-07	2.32072	9.35449e-15
DV3011687	Unknown/No Hit	2.1638	0.0244851	1.0564	0.0356176
DV3022793	transmembrane and TPR repeat-containing CG4341-like	2.16235	5.27612e-15	2.54385	1.97494e-39
DV3022759	Unknown/No Hit	2.16196	0.0335939	2.5675	5.80986e-05
DV3004802	CD63 antigen-like	2.15906	0.00206942	2.67576	8.53968e-09
DV3022632	Unknown/No Hit	2.15798	4.34991e-06	1.86647	6.20911e-18
DV3018853	Unknown/No Hit	2.15704	0.00284206	0.971165	0.0251377
DV3000422	fatty acyl- reductase 1-like	2.15678	1.0404e-08	2.49854	6.40903e-13
DV3008547	Unknown/No Hit	2.15632	0.027947	2.18791	0.00227676
DV3012544	Unknown/No Hit	2.15548	1.54523e-11	1.81973	3.16929e-12
DV3010347.2	synaptogenesis protein syg-2	2.152	3.43584e-11	1.9939	7.04719e-25
DV3004153	E3 ubiquitin- ligase MYCBP2 isoform X2	2.15065	1.29286e-08	2.09007	2.64212e-18
DV3026305.1	Predicted Effector 737-20000	2.14851	0.00742517	1.75171	0.00390979
DV3001902.2	forkhead	2.14744	9.23377e-35	2.56657	1.23563e-41
DV3003482	transmembrane and TPR repeat-containing CG4341-like	2.14684	2.02804e-05	1.08558	0.00040296
DV3017535	zinc finger MYM-type 1-like	2.14501	0.0333303	3.33396	0.000294644
DV3006873	glutamate receptor kainate 2	2.14471	1.06062e-07	2.6598	3.49426e-19
DV3008508	G- coupled receptor Mth2 isoform X3	2.14426	3.76934e-11	2.50224	8.19922e-18
DV3000468	probable sodium potassium calcium exchanger CG1090	2.14418	1.02875e-18	2.42707	3.17759e-16
DV3003955	F-box LRR-repeat 16	2.14342	1.27074e-14	1.77396	4.03956e-10
DV3007255	rna-directed dna polymerase from mobile element jockey	2.14136	0.00329194	1.68091	0.0290019
DV3024784.2	Unknown/No Hit	2.1407	3.97405e-11	2.09898	4.98759e-19
DV3025742.1	Predicted Effector 27-1101000	2.14027	2.22166e-07	2.42411	4.07821e-11
DV3010589	WSC domain-containing ARB_07867-like	2.13844	2.89674e-29	2.05678	4.36986e-39
DV3020505	venom protease-like	2.13833	1.23502e-06	0.822082	0.0392301
DV3015406	Unknown/No Hit	2.13777	0.00316136	0.983923	0.0103178
DV3008491	Unknown/No Hit	2.13699	0.00669246	1.93251	0.00406103
DV3012101	limbic system-associated membrane -like	2.13644	6.79964e-06	2.00083	6.9163e-11
DV3026302.1	Predicted Effector 737-85000	2.13587	6.97989e-05	2.60655	5.51618e-07
DV3015565	Unknown/No Hit	2.13538	5.66027e-05	2.59069	3.25225e-08
DV3018417	limbic system-associated membrane -like	2.1324	7.49855e-19	2.16419	1.45861e-23
DV3004683	52 kDa repressor of the inhibitor of the kinase-like	2.13209	0.000506472	2.39832	0.000206006
DV3022756.1	Predicted Effector 1628-1188	2.13029	2.41078e-21	4.97687	1.51821e-30
DV3014391	GATA zinc finger domain-containing 4-like	2.1278	0.0102012	1.81902	0.0128913
DV3019082	leucine-rich immunoglobulin-like domain and transmembrane domain-containing 2	2.1264	9.76592e-07	2.1148	2.0535e-20
DV3012576	muscle calcium channel subunit alpha-1	2.1257	1.59616e-07	1.46621	1.15512e-10
DV3007265	neuropeptide CCHamide-1 receptor-like	2.1256	1.97795e-09	2.56281	8.21453e-27
DV3001324	zinc finger 521-like	2.12552	4.80896e-05	1.55601	0.000655533
DV3014269	transmembrane channel 3	2.12539	2.22333e-05	1.72905	0.00127702
DV3020526	Unknown/No Hit	2.12523	0.0247266	1.36141	0.00151616
DV3000241	Unknown/No Hit	2.12507	0.00799521	2.74599	2.56786e-06
DV3013577	probable S-acyltransferase 23	2.12498	1.22979e-05	1.83504	1.25997e-15
DV3026063.1	Predicted Effector 51-418000	2.12317	1.33626e-12	2.60398	1.50772e-23
DV3004973.1	CYP085	2.12312	3.40266e-08	1.73827	1.48575e-06
DV3003150	Unknown/No Hit	2.12082	2.28921e-06	1.89658	2.04185e-07
DV3008080	G- coupled receptor moody	2.11947	0.000541056	2.00932	1.26677e-12
DV3000494	tyramine receptor 1-like	2.11871	7.12269e-15	1.6811	2.09082e-10
DV3003184	diacylglycerol kinase theta	2.11508	2.45753e-09	2.03537	1.44215e-11
DV3000269	ring-infected erythrocyte surface antigen-like	2.11423	0.00808254	1.47927	0.00524517
DV3002786	ras-interacting RIP3-like	2.1132	3.4019e-05	1.97988	5.14791e-13
DV3024876.2	Predicted Effector 292-138000	2.11259	0.000807434	1.3407	0.0325735
DV3010810	T-lymphocyte activation antigen CD86-like	2.11184	7.06365e-10	1.87459	5.57239e-18
DV3008393.2	Rhodopsin7	2.10896	7.45598e-08	1.97485	4.5524e-05
DV3014298	homeobox aristaless	2.10775	7.78336e-06	1.44915	3.59391e-07
DV3010626	Unknown/No Hit	2.10623	0.0492581	1.83268	0.0210911
DV3020672.2	cathepsin B-15-exons 3-9	2.10507	2.12213e-21	1.95822	6.70467e-20
DV3000335	diacyglycerol O-acyltransferase MT1809	2.1043	1.08233e-18	1.58163	6.2261e-13
DV3010712	coiled-coil domain-containing 40	2.10351	1.53424e-08	2.17995	2.22349e-17
DV3006381.2	Unknown/No Hit	2.10347	1.68364e-15	1.68442	8.18439e-24
DV3006230	glutamate receptor NMDA 2B	2.10307	4.47531e-06	1.08606	0.000279459
DV3013293	transposon Ty3-I Gag-Pol poly	2.10297	0.015114	1.7625	0.00925005
DV3013635	probable serine threonine- kinase clkA	2.10113	0.00290722	1.22132	0.0242756
DV3002740	calcium calmodulin-dependent kinase type II alpha chain isoform X5	2.09868	1.62206e-12	1.98276	3.39965e-12
DV3021971	reverse transcriptase	2.0985	2.50952e-11	3.6724	1.73035e-13
DV3020710	arrestin homolog	2.09846	5.76675e-06	1.59232	1.25455e-05
DV3012991	Sentrin-specific protease 3	2.09819	0.000544573	2.5736	4.34095e-08
DV3010555	DNA-binding SATB1 isoform X2	2.0977	6.71483e-11	2.09814	2.27544e-22
DV3012303	Unknown/No Hit	2.09658	0.00175381	1.36643	2.81016e-05
DV3008477	dynein heavy chain axonemal	2.09586	0.000532688	2.09355	0.000226589
DV3008769.2	synaptosomal-associated protein 25	2.09405	3.3339e-31	1.84693	1.16928e-31
DV3016741	short stature homeobox 2-like	2.09254	8.09294e-07	2.31926	1.11704e-08
DV3004629	trace amine-associated receptor 1	2.09092	7.35701e-06	2.01882	1.93835e-11
DV3002679	beta-3 adrenergic receptor-like	2.09086	5.05184e-07	1.92671	4.47441e-13
DV3017396.2	UDP-glycosyltransferase_09	2.09042	1.24299e-15	1.95927	3.55628e-10
DV3013263	stress response NST1-like	2.09016	0.00104656	1.4475	0.022291
DV3001512	Unknown/No Hit	2.08941	5.35239e-05	1.93794	0.000111538
DV3007502	O-linked-mannose beta-1,2-N-acetylglucosaminyltransferase 1-like	2.08941	2.95833e-05	1.5994	4.30754e-14
DV3014930.2	Sex combs reduced	2.08835	1.27897e-10	2.3687	1.93738e-33
DV3019775	octopamine receptor beta-3R-like	2.08782	1.75233e-09	1.76681	2.30818e-09
DV3005585	RNA-directed DNA polymerase from mobile element jockey-like	2.08773	0.000327655	2.82905	2.77076e-05
DV3005128	regulating synaptic membrane exocytosis 2 isoform X3	2.08732	8.84906e-15	2.16611	6.19289e-20
DV3008205	SET and MYND domain-containing 4-like	2.08666	2.63867e-12	2.84204	2.3359e-24
DV3014270	Unknown/No Hit	2.08533	0.00227102	1.80716	0.000579101
DV3021482	venom protease-like	2.08431	4.53681e-09	1.57818	1.90223e-10
DV3000548	ADAMTS 1 isoform X3	2.08347	4.89141e-07	1.93946	2.55619e-15
DV3013275	transmembrane FAM155A	2.08222	2.80775e-06	1.83893	1.0875e-13
DV3011882	transmembrane 181	2.08003	1.40749e-08	1.90998	8.52243e-14
DV3000103	Unknown/No Hit	2.07925	0.000132472	3.0675	4.35487e-08
DV3003526	Unknown/No Hit	2.07808	0.00236086	4.79687	9.34207e-07
DV3017695	Kv channel-interacting 2-like isoform X2	2.07763	7.45599e-08	1.91826	2.41462e-11
DV3017820	Unknown/No Hit	2.07694	1.11835e-07	1.75348	9.03457e-07
DV3004061	glycosyltransferase LARGE1	2.07486	8.1367e-06	1.41202	4.19872e-10
DV3004356	adenylate cyclase type 3-like	2.07237	1.35298e-08	1.83159	1.18623e-12
DV3009004	FMRFamide receptor	2.0723	1.04879e-05	2.25857	3.2975e-15
DV3021678.1	carboxylesterase-8	2.07161	7.21426e-07	1.66891	6.44439e-10
DV3009039	Unknown/No Hit	2.07142	0.0473374	2.19239	4.24343e-05
DV3022341	RNA-directed DNA polymerase from mobile element jockey-like	2.07135	0.0288899	1.67504	0.0309447
DV3000642	Unknown/No Hit	2.07117	0.00646219	1.60952	0.000297623
DV3017758	neuronal calcium sensor 2 isoform X1	2.06839	7.27741e-11	2.03821	8.71744e-15
DV3014884	Unknown/No Hit	2.0677	0.0168888	1.56896	0.0340091
DV3012285	Bardet-Biedl syndrome 1	2.06633	0.000874329	1.6734	1.08361e-05
DV3003957	F-box LRR-repeat 16	2.06594	5.31199e-11	1.6324	1.35753e-10
DV3004155	muscle M-line assembly unc-89-like	2.06481	9.72911e-08	1.35128	2.48875e-08
DV3025252.1	Predicted Effector 11-1005000	2.06076	8.14796e-05	3.07575	5.04689e-16
DV3013649	voltage-dependent L-type calcium channel subunit beta-1	2.06062	3.80219e-06	1.48655	9.26819e-08
DV3002271	zinc finger BED domain-containing 1-like	2.05891	8.61679e-06	0.817103	0.0123583
DV3020588	Transcriptional repressor scratch 1	2.05844	5.63442e-07	2.26402	1.41925e-15
DV3017951	Unknown/No Hit	2.05798	0.000136332	1.17053	0.0417258
DV3018967	transmembrane and TPR repeat-containing CG4341-like	2.05674	6.57056e-11	2.49345	1.79937e-32
DV3005695	Unknown/No Hit	2.05654	0.033033	3.2936	0.000475349
DV3003182	diacylglycerol kinase theta	2.05635	7.30233e-08	1.92461	8.94798e-13
DV3020365	Unknown/No Hit	2.0562	1.50839e-17	4.32337	2.89895e-79
DV3010505	zinc finger Gfi-1-like	2.05522	4.35464e-10	2.26476	2.00475e-15
DV3015894.1	Predicted Effector 372-176425	2.05256	2.96328e-21	2.9046	5.9608e-23
DV3022522	5-hydroxytryptamine receptor 2A isoform X1	2.0519	8.73142e-05	2.44698	7.07367e-08
DV3018026	calcium-activated potassium channel slowpoke isoform X11	2.05133	4.16943e-14	1.79065	3.25415e-12
DV3011726	serine threonine- kinase	2.05084	1.14546e-21	1.66018	4.10924e-14
DV3012646	Unknown/No Hit	2.0484	1.66403e-06	2.68552	7.69869e-16
DV3018516	nephrin-like isoform X2	2.04776	4.78751e-07	1.61093	2.73833e-13
DV3016145	voltage-dependent T-type calcium channel subunit alpha-1G isoform X1	2.04515	0.00517386	2.1714	2.52681e-05
DV3025880.1	Predicted Effector 366-6000	2.0438	8.38644e-10	2.10319	5.51971e-07
DV3001586	zwei Ig domain zig-8-like	2.0432	1.10184e-09	1.31138	1.11612e-08
DV3014246.2	probable beta-amyloid protein	2.03973	4.50596e-08	1.56641	2.10161e-11
DV3005365	valine--tRNA ligase	2.03925	0.0308135	1.31206	0.00536587
DV3000538	kinase C delta type homolog isoform X3	2.03911	5.59776e-16	1.56247	1.20104e-13
DV3010299	Unknown/No Hit	2.03871	1.95667e-06	1.60857	3.99577e-05
DV3022015	Unknown/No Hit	2.03814	0.000755616	3.57877	8.74879e-17
DV3001998	Unknown/No Hit	2.03781	0.0135428	2.67272	2.21497e-06
DV3008026	Unknown/No Hit	2.03778	9.36986e-07	3.36403	5.57399e-12
DV3007636	Transposon Ty3-G Gag-Pol poly	2.03729	0.00724588	2.64603	0.00683806
DV3002602	Unknown/No Hit	2.037	1.70015e-13	1.82987	1.80044e-17
DV3004085.2	sodium/potassium-transporting ATPase subunit alpha	2.03644	3.35369e-09	2.01941	9.92768e-15
DV3006226	Unknown/No Hit	2.03632	1.58284e-09	1.34034	0.00103996
DV3010356	Unknown/No Hit	2.03481	1.87341e-07	2.99059	3.96873e-09
DV3011865	Unknown/No Hit	2.03459	8.34807e-17	2.2748	6.1704e-14
DV3007057.2	sodium channel protein 60E-1	2.034	2.4396e-07	1.81351	1.62131e-13
DV3003930	DNA-binding D-ETS-3-like	2.0338	0.00141537	2.74182	5.23275e-08
DV3004980	sodium-dependent noradrenaline transporter-like isoform X1	2.03368	2.38106e-18	1.69468	5.29233e-25
DV3012441	neural-cadherin isoform X3	2.03238	6.01492e-07	2.11454	3.58364e-19
DV3016044	Unknown/No Hit	2.03218	0.0292331	2.00478	0.00195993
DV3017376	eukaryotic translation initiation factor 4 gamma 3-like	2.03107	0.036004	4.42264	0.00289813
DV3011428	Unknown/No Hit	2.03055	3.51262e-06	2.57957	1.4015e-10
DV3008974	potassium channel subfamily K member 1-like	2.02849	1.13884e-09	1.91617	9.7348e-24
DV3020632.2	Predicted Effector 464-95000	2.02824	2.36764e-16	3.25543	2.1453e-37
DV3007248	RNA-directed DNA polymerase from mobile element jockey-like	2.02769	0.0173424	1.95438	0.00646753
DV3019840	Unknown/No Hit	2.02704	0.0104207	1.76354	3.09954e-05
DV3023226	serine protease inhibitor Kazal-type 1	2.02694	6.40318e-20	1.86604	7.47929e-11
DV3017059	L-xylulose reductase-like	2.02677	0.00544132	2.01463	2.04318e-09
DV3020653	inhibitor of	2.02611	0.00134833	1.44528	0.0454725
DV3007653	ELAV 3 isoform X6	2.02566	8.35135e-28	2.0245	2.79013e-14
DV3012177	otopetrin-2-like	2.0254	8.66211e-06	1.37676	5.20499e-12
DV3003191	flocculation FLO11-like	2.02529	1.17869e-07	1.84381	5.15522e-12
DV3006626	Unknown/No Hit	2.02407	4.80424e-06	1.44259	2.84683e-07
DV3013828	glucose transporter type 1 isoform X1	2.02157	2.89273e-11	2.32187	5.01255e-15
DV3001029.1	ATP-binding cassette transporter sub-family G member 5	2.02061	2.58034e-09	2.24452	7.64387e-16
DV3009951	Unknown/No Hit	2.01951	0.00216733	1.11483	0.00220479
DV3000926	Unknown/No Hit	2.01702	3.77538e-06	1.30831	5.13046e-06
DV3018849	Unknown/No Hit	2.01636	0.0135087	2.1064	9.94132e-07
DV3009301.2	neural cell adhesion molecule 1-2	2.01534	5.82965e-11	1.6439	8.69429e-21
DV3005174	alpha-catulin isoform X2	2.01526	5.58626e-05	0.969305	0.000754091
DV3004790.2	tektin-1	2.01507	2.23129e-08	1.16125	0.00827458
DV3025808.1	Predicted Effector 315-339941	2.01363	9.06258e-17	2.7717	3.27222e-14
DV3003331	elongation of very long chain fatty acids 4-like	2.01307	6.24994e-08	0.817841	1.67344e-06
DV3012707.1	locomotion-related protein Hikaru genki	2.01282	8.16359e-11	1.64563	8.70725e-25
DV3008102	myofilin isoform a	2.01224	6.07095e-23	1.64243	2.09e-12
DV3004129	transient receptor potential channel pyrexia-like	2.01173	7.91298e-19	1.98889	8.0423e-21
DV3016825.1	Predicted Effector 490-70815	2.01131	0.000439436	3.16574	2.48963e-07
DV3019808	Unknown/No Hit	2.00978	0.0197603	2.57176	0.0237492
DV3010639	dynein heavy chain axonemal	2.00952	3.76506e-12	1.61902	4.12526e-10
DV3017935	two pore potassium channel sup-9	2.00932	8.40391e-10	2.05056	9.50748e-30
DV3016726	Unknown/No Hit	2.00756	1.91839e-13	1.67674	6.91277e-15
DV3001454	myophilin	2.00714	1.25907e-14	1.20487	4.53708e-06
DV3008233.2	charged multivesicular body 1b	2.00598	0.00102982	2.01209	8.21503e-06
DV3008409	Unknown/No Hit	2.00529	0.0173	2.35906	0.00107237
DV3016969.1	Predicted Effector 113-302786	2.00445	1.11058e-08	2.30675	6.33417e-24
DV3022936	Unknown/No Hit	2.00225	0.000110417	4.94129	1.53513e-24
DV3004605	orexin receptor type 2-like isoform X2	2.00224	0.000369356	1.38347	0.000267176
DV3014447	isoform A	2.00159	5.45421e-09	1.82111	1.24282e-21
DV3022525	Unknown/No Hit	2.00019	1.72415e-10	2.67319	1.68323e-17
DV3001587	zwei Ig domain zig-8	1.99902	1.45664e-06	1.37905	4.40339e-09
DV3003685	lachesin isoform X1	1.99682	1.07619e-06	2.13101	2.38922e-12
DV3010116.2	ras-related protein Rab-13	1.99333	0.00123736	2.55027	1.16066e-14
DV3022639	Unknown/No Hit	1.99144	0.00590793	1.15998	0.0215744
DV3014949	high-affinity choline transporter 1	1.99111	7.22333e-17	2.16545	2.52879e-26
DV3003683	lachesin isoform X1	1.98989	0.00149052	2.77868	1.37677e-05
DV3020430	galectin-9-like isoform X1	1.98987	4.45896e-07	2.75766	4.66509e-32
DV3000032	CG3085	1.98942	0.0100451	1.4766	0.00573801
DV3013052.1	CYP059	1.98882	5.87784e-11	1.33622	3.69626e-05
DV3004512.1	potassium voltage-gated channel protein Shal	1.98795	2.33733e-05	1.57665	5.13687e-07
DV3004410.2	Predicted Effector 272-145975	1.98762	3.98822e-19	2.23772	7.31157e-13
DV3002232	facilitated trehalose transporter Tret1-2 homolog	1.98727	6.50996e-22	2.54041	1.04744e-13
DV3023496	venom protease-like	1.9856	1.01064e-05	2.96273	3.78663e-24
DV3006192	peroxidase-like isoform X1	1.98429	1.08535e-08	1.66905	9.19368e-30
DV3021996	Unknown/No Hit	1.98385	3.20978e-08	2.08462	1.64632e-16
DV3012705	band 3 anion transport -like isoform X1	1.98349	3.1641e-13	2.13537	2.37235e-15
DV3016847	type I inositol 1,4,5-trisphosphate 5-phosphatase isoform X3	1.98216	5.48787e-09	1.94103	2.53572e-19
DV3001713.2	C1orf194 homolog	1.98005	0.000992172	2.23975	0.000449056
DV3001650	carbonic anhydrase-related 10	1.97958	9.24178e-08	2.20566	9.8421e-29
DV3026034.1	Predicted Effector 476-129000	1.97955	2.91054e-06	1.88943	0.00793202
DV3000719	serine threonine- kinase NIM1 isoform X1	1.97793	2.27026e-18	2.34765	4.35343e-34
DV3006163	Unknown/No Hit	1.97718	6.38495e-08	1.122	0.00666283
DV3020654	ANTAGONIST OF LIKE HETEROCHROMATIN PROTEIN 1-like	1.97678	0.000678797	1.47064	0.000475349
DV3010575	Unknown/No Hit	1.97553	0.00280431	2.85754	3.14195e-10
DV3010966	Unknown/No Hit	1.97359	4.41965e-08	2.06313	4.31807e-07
DV3009154	androgen-dependent TFPI-regulating -like	1.97327	1.77766e-05	1.83414	3.06439e-11
DV3017838	Unknown/No Hit	1.97128	0.00145751	1.33739	0.000561416
DV3024771.2	Predicted Effector 153-190000	1.97033	5.09581e-16	3.38375	2.12191e-30
DV3026247.1	Predicted Effector 685-36500	1.96915	4.35515e-14	2.48124	2.99469e-06
DV3009721.1	NACHT domain- and WD repeat-containing protein 1a	1.96842	6.78304e-07	1.49232	8.26935e-09
DV3007276	ras and EF-hand domain-containing homolog isoform X1	1.96732	2.54471e-10	1.8706	2.36248e-14
DV3025479.1	Predicted Effector 168-830000	1.96596	1.94464e-07	2.66853	2.22149e-21
DV3014230.1	Predicted Effector 224-35000	1.96438	5.4669e-05	1.34678	0.00948655
DV3009040	Unknown/No Hit	1.96266	0.0407177	2.05035	0.000985326
DV3001554	discoidin domain-containing receptor 2	1.9605	1.64459e-07	2.0687	2.24425e-18
DV3001128	Unknown/No Hit	1.96031	1.1172e-08	1.97482	1.77046e-23
DV3005327	Unknown/No Hit	1.96029	1.34886e-14	1.78812	9.47981e-13
DV3017886	glyco hormone beta-5	1.95944	7.98405e-06	2.17232	1.12962e-16
DV3022475.2	eyeless-1	1.95915	0.00334417	1.85332	9.94681e-05
DV3000927	turtle isoform X3	1.95645	5.27806e-07	1.94829	2.00747e-12
DV3002570.1	Unknown/No Hit	1.95497	2.90129e-18	1.41335	2.55617e-09
DV3013748.2	Unknown/No Hit	1.94845	2.56333e-07	1.78692	1.37816e-15
DV3020079	SKI family transcriptional corepressor 2	1.94773	1.64833e-07	1.35592	3.74937e-05
DV3001320	forkhead box -like	1.94772	2.57842e-05	1.94581	1.00136e-07
DV3025951.1	Predicted Effector 407-140000	1.9469	0.0352687	2.72992	0.00576942
DV3011874	tyrosine- kinase Fes Fps-	1.9455	2.65833e-05	1.06309	0.00383508
DV3020578.2	Predicted Effector 809-29525	1.94453	3.54537e-17	2.25628	4.19241e-21
DV3000833	retinoic acid receptor RXR-alpha-B isoform X1	1.9445	1.37626e-16	2.01404	2.45401e-20
DV3026313.1	Predicted Effector 74-585021	1.94331	5.76298e-07	2.91738	1.86866e-19
DV3002328	adenylate kinase isoenzyme 5	1.94307	9.80611e-11	1.83596	2.67682e-12
DV3004975	Heterogeneous nuclear ribonucleo C	1.94157	0.0401088	2.51294	5.84509e-07
DV3003243	kelch 20	1.94114	0.0130025	1.8702	0.0104713
DV3012633	thrombospondin type-1 domain-containing 1 isoform X4	1.93964	4.06378e-07	2.13053	1.5198e-12
DV3012370	Unknown/No Hit	1.93774	1.68649e-07	2.7949	1.12445e-09
DV3017230	ankycorbin-like isoform X2	1.93724	1.27668e-06	1.42578	2.93806e-08
DV3013532	Unknown/No Hit	1.93634	0.00886599	1.51913	0.000278694
DV3009770.1	CYP064	1.93571	3.17227e-11	2.71744	2.16811e-27
DV3005515	Unknown/No Hit	1.93566	1.1465e-10	1.78358	1.881e-17
DV3013253	cilia- and flagella-associated 157	1.93356	7.26516e-06	2.10529	2.34513e-08
DV3014757	venom dipeptidyl peptidase 4-like isoform X1	1.93198	2.05026e-10	1.72401	6.68033e-22
DV3009877	Unknown/No Hit	1.93166	0.000150618	1.05759	0.00422328
DV3009826	5NUC-like	1.93004	3.53497e-08	1.08105	3.67294e-07
DV3023774	gag-pol fusion	1.92997	0.033137	2.4925	0.00641443
DV3017741	tubulin-specific chaperone cofactor E	1.92984	4.58159e-13	1.73151	5.56909e-10
DV3003414.2	Predicted Effector 35-480590	1.92928	9.47857e-11	2.90894	5.57279e-24
DV3007510.2	Glutathione S-transferase microsomal 2	1.92639	4.78751e-07	1.41764	3.5387e-10
DV3011557	Unknown/No Hit	1.92537	0.00596424	3.43805	0.00770176
DV3005813	neuropeptide Y receptor-like	1.92435	2.24443e-07	2.24698	3.86262e-19
DV3010060.2	retinol dehydrogenase 12-like	1.92356	2.45753e-09	1.13969	2.06903e-05
DV3002003	serpin B3-like	1.92271	3.9807e-15	2.30583	4.90357e-38
DV3017806	Unknown/No Hit	1.9221	2.66907e-06	1.40193	0.000851039
DV3017429	Unknown/No Hit	1.92034	0.000615084	1.823	0.00048245
DV3013609	Unknown/No Hit	1.91857	0.00104786	0.961014	0.00144191
DV3023173	AKH preprohormone	1.91851	0.0001184	1.97263	0.00145379
DV3017003.2	tigger transposable element-derived protein 4	1.91755	0.000924101	1.19181	0.000951694
DV3014877	Unknown/No Hit	1.91501	0.0114229	1.75627	0.000993758
DV3007974	transmembrane 132E isoform X3	1.91302	2.50471e-09	1.64697	5.33405e-11
DV3022653	Unknown/No Hit	1.90938	1.1766e-06	2.34211	4.15599e-13
DV3019675	lipoma HMGIC fusion partner-like isoform X1	1.90859	5.65752e-13	1.58809	7.55208e-14
DV3019125	NACHT domain- and WD repeat-containing 1 isoform X1	1.90727	4.05465e-06	2.11761	4.68592e-11
DV3007756	Unknown/No Hit	1.90711	1.55346e-10	1.42168	0.00131541
DV3019033	type I inositol 1,4,5-trisphosphate 5-phosphatase isoform X3	1.9067	3.12374e-14	1.44409	4.71965e-10
DV3012442	neural-cadherin-like isoform X6	1.90665	0.000184465	1.96769	1.14919e-18
DV3021615.2	Predicted Effector 1192-24346	1.90606	5.62657e-05	1.00559	0.00924429
DV3009885	Unknown/No Hit	1.90589	6.93999e-06	1.23815	9.83822e-07
DV3006647	tetratricopeptide repeat 39C-like isoform X1	1.9056	0.00053999	1.94631	1.989e-06
DV3025307.1	Predicted Effector 1221-500	1.90369	4.51525e-05	3.21912	2.14346e-05
DV3002662	transcription factor Adf-1-like	1.90289	8.63521e-07	1.89823	1.68673e-23
DV3015514	Unknown/No Hit	1.90271	3.46613e-06	2.77351	3.78636e-13
DV3012647	Unknown/No Hit	1.90173	6.32071e-07	1.95745	1.74812e-07
DV3002720	transmembrane 72	1.90078	7.95043e-10	1.87984	3.62851e-20
DV3006122	transmembrane channel 7	1.89846	9.76989e-07	1.76626	1.80382e-21
DV3025280.1	Predicted Effector 1150-17000	1.89807	3.10094e-05	2.0773	9.59797e-05
DV3011344.1	Predicted Effector 293-356992	1.89793	1.45127e-07	1.75286	6.14158e-05
DV3023911	matrix metallo ase-14 isoform X2	1.89616	0.00516091	2.05284	0.000318492
DV3024700.2	Predicted Effector 1084-18	1.89612	1.14782e-06	1.89106	9.68349e-12
DV3008772	nonstructural NS1	1.8958	0.000109022	1.42615	6.36909e-07
DV3016391	Unknown/No Hit	1.89511	1.35823e-11	3.06486	1.70926e-26
DV3001615	RNA-directed DNA polymerase from mobile element jockey-like	1.89435	0.0150077	2.83798	3.09497e-05
DV3012585	Unknown/No Hit	1.89399	0.0050855	2.81817	0.0040237
DV3010857	DNA-directed RNA polymerases and III subunit RPABC3	1.89321	2.82765e-25	1.99131	9.16516e-11
DV3014858.2	Predicted Effector 428-12000	1.89284	8.75741e-18	0.996535	0.00108066
DV3016699	probable serine threonine- kinase clkA	1.89243	0.0108639	1.57393	0.00231668
DV3017130	multiple inositol polyphosphate phosphatase 1-like	1.8923	4.71819e-10	2.23692	2.60686e-14
DV3003513	zinc finger BED domain-containing 1-like	1.89111	0.00168357	1.87977	3.76941e-06
DV3015861	Unknown/No Hit	1.89085	0.0398276	1.65049	0.00665031
DV3001643	tilB homolog	1.89079	0.00167141	1.98576	1.88384e-06
DV3000027	Unknown/No Hit	1.88819	5.48462e-07	1.97652	8.56832e-11
DV3009873.1	Predicted Effector 64-340933	1.88749	0.015869	1.49408	0.0433062
DV3008595	RNA-directed DNA polymerase from mobile element jockey-like	1.88742	0.0247955	1.60964	0.0332182
DV3009895.2	Unknown/No Hit	1.88734	5.02754e-07	2.22527	2.28762e-14
DV3007898	dopamine D2-like receptor	1.88531	5.53332e-07	1.05593	0.00153636
DV3016409	Unknown/No Hit	1.88377	0.000375229	1.77204	4.12026e-09
DV3005722.2	G-protein coupled receptor 161	1.88373	1.11058e-08	2.10648	6.32006e-15
DV3005126	regulating synaptic membrane exocytosis 2 isoform X4	1.88357	5.36285e-09	1.85421	2.53056e-15
DV3023417	Down syndrome cell adhesion molecule Dscam2 isoform X47	1.88119	1.88201e-06	1.79075	5.56601e-13
DV3000102	tumor p53-inducible nuclear 2	1.87936	7.00767e-29	1.17764	1.63649e-06
DV3004358	adenylate cyclase type 3	1.87885	4.00807e-11	1.86712	5.06263e-14
DV3023988.2	cathepsin B-15-exons 1-2	1.87717	2.26812e-08	2.05359	3.76098e-22
DV3022107	Agglucetin subunit alpha-1	1.87682	3.73737e-06	1.69599	3.74783e-13
DV3019032	Unknown/No Hit	1.87679	0.000293698	1.65537	1.03789e-06
DV3022480.1	CYP044	1.87497	3.90147e-05	2.12972	2.20462e-14
DV3020448	venom protease-like	1.87447	1.86728e-09	2.00111	1.21456e-53
DV3025304.1	Predicted Effector 122-67000	1.87445	5.75795e-15	3.61241	1.59382e-22
DV3025288.1	Predicted Effector 1174-8000	1.87299	1.95908e-10	2.64008	3.16813e-13
DV3017831	zinc finger BED domain-containing 5-like	1.87291	0.000323804	1.60924	0.00225605
DV3013612.2	neuroglobin	1.87178	4.35908e-08	1.90238	4.37439e-17
DV3021618	DNA polymerase	1.87156	0.0232338	2.69773	0.0470423
DV3005753.2	NK1 transcription factor-related protein 2	1.87148	3.23265e-07	1.79791	3.42652e-18
DV3012225	apoptotic chromatin condensation inducer in the nucleus isoform X1	1.8708	9.72448e-10	1.66318	4.85291e-12
DV3017483	Unknown/No Hit	1.87045	0.00573605	1.24171	0.00880627
DV3013949	eukaryotic translation initiation factor 4 gamma 3-like	1.8644	6.32376e-10	2.19309	3.79146e-12
DV3017310	Down syndrome cell adhesion molecule Dscam2	1.86268	1.14102e-08	2.08983	1.4709e-22
DV3014922.2	Deformed	1.86261	8.00278e-10	2.60945	3.16565e-40
DV3003240	Unknown/No Hit	1.86242	0.0196861	1.96599	0.000185631
DV3009473	Unknown/No Hit	1.86215	0.0193914	1.89026	0.0167325
DV3002045	RNA-directed DNA polymerase from mobile element jockey-like	1.8621	0.00397403	1.65866	0.0203825
DV3007975	RNA-directed DNA polymerase from mobile element jockey-like	1.86159	0.00150578	1.91529	4.53336e-07
DV3012444	TBC1 domain family member 24-like isoform X1	1.86106	1.3311e-21	1.65087	2.63092e-16
DV3001338	Unknown/No Hit	1.86102	6.04153e-06	0.680631	0.030734
DV3023051	Unknown/No Hit	1.86006	0.000179954	4.16538	7.27295e-11
DV3020494	ATP-dependent DNA helicase PIF1	1.85987	0.0357302	2.49014	0.0238036
DV3011101	Unknown/No Hit	1.85878	5.76366e-09	2.02003	2.77125e-13
DV3008956	MOB kinase activator-like 2 isoform X1	1.85649	2.22231e-06	1.72495	6.10861e-11
DV3009494	DNA-binding D-ETS-6-like	1.85618	0.000254604	3.39155	7.2074e-17
DV3004573.1	ATP-binding cassette transporter sub-family H member 16	1.85598	0.00393645	1.95832	0.00334475
DV3020010	Unknown/No Hit	1.85563	9.46247e-11	2.10502	1.1129e-27
DV3002077	Dorsal-ventral patterning tolloid	1.85475	8.05043e-05	1.9861	1.00669e-15
DV3010100	Unknown/No Hit	1.85445	4.21008e-11	1.32372	2.1054e-11
DV3012488.2	Niemann-Pick type C2 1	1.85413	2.04745e-08	1.27372	1.03505e-07
DV3022069	Unknown/No Hit	1.85405	4.47022e-10	2.46383	5.69404e-12
DV3016111	melatonin receptor type 1B-A-like isoform X1	1.85282	8.05496e-12	2.52827	3.00649e-27
DV3018331	RNA-directed DNA polymerase (reverse transcriptase) domain containing	1.85017	2.72002e-07	1.4705	2.96002e-07
DV3015878	methyltransferase NSUN7	1.84947	2.69453e-08	1.62618	1.5293e-08
DV3015076	retinal homeobox Rx1-like	1.848	3.39272e-08	1.91303	3.68236e-11
DV3011309	craniofacial development 2-like	1.84718	0.0415113	2.69204	0.00301082
DV3002789	coiled-coil domain-containing AGAP005037	1.84441	3.19063e-10	2.03312	1.14064e-21
DV3008052.2	protein muscleblind	1.844	7.02084e-12	1.46977	3.17488e-12
DV3002583.1	proto-oncogene tyrosine-protein kinase receptor Ret	1.84385	6.26358e-13	1.09804	9.11042e-06
DV3026150.1	UDP-glycosyltransferase_23	1.84342	7.27972e-08	1.97131	2.49342e-12
DV3015801	Unknown/No Hit	1.84312	4.01533e-05	2.58203	2.73123e-84
DV3005387	RNA-directed DNA polymerase from mobile element jockey-like	1.8423	0.0211808	2.7599	0.000572948
DV3010724	split ends isoform X3	1.84187	1.06219e-32	2.1638	1.34471e-17
DV3019003	mitochondrial carrier Rim2	1.84147	7.00892e-16	2.06299	1.16258e-13
DV3005453	Unknown/No Hit	1.84145	0.0409302	2.7444	0.00924707
DV3013686	lachesin isoform X2	1.84018	1.02482e-07	1.4854	1.30289e-05
DV3000053	Unknown/No Hit	1.83846	6.2778e-09	2.75914	4.1758e-19
DV3016889	zinc finger PLAG1	1.83805	1.05812e-18	1.88791	1.25099e-21
DV3009886	Unknown/No Hit	1.83753	1.02164e-06	1.26548	3.77634e-07
DV3014576	cilia- and flagella-associated 58	1.83719	2.5741e-06	1.97337	2.35875e-09
DV3017623	Unknown/No Hit	1.8367	0.000553869	1.51946	0.00105783
DV3005769	Unknown/No Hit	1.83637	0.000161314	1.51393	2.12581e-05
DV3000989	facilitated trehalose transporter Tret1-like	1.83472	8.61394e-05	3.57477	4.5007e-22
DV3016844	platelet-activating factor acetylhydrolase-like	1.83384	6.97223e-06	1.0038	0.0017791
DV3000768	Unknown/No Hit	1.83284	5.22738e-05	0.901897	0.0166698
DV3012391	Unknown/No Hit	1.83214	2.18719e-13	1.29442	2.58084e-06
DV3016776	aromatic-L-amino-acid decarboxylase-like	1.83169	3.62101e-08	1.74691	2.01953e-16
DV3020667	Unknown/No Hit	1.83148	0.000233244	2.48254	5.25865e-08
DV3020919.2	Predicted Effector 854-16054	1.83035	1.86147e-08	2.95234	1.08943e-13
DV3011768	type II cytoskeletal 1-like	1.83014	0.00166609	1.21188	0.029382
DV3014415	muscle-specific 20-like	1.82976	1.6309e-10	1.37873	1.8727e-12
DV3001698	Odorant Receptor 46a-like	1.82967	0.00731244	2.79217	1.65119e-09
DV3006325	Unknown/No Hit	1.82787	0.00523026	2.73979	4.27378e-05
DV3005208	TBC1 domain family member 1 isoform X1	1.82747	1.69883e-18	1.72771	2.83722e-16
DV3006310	Unknown/No Hit	1.82745	0.0420898	2.23259	0.00332541
DV3014987	RNA-binding Musashi homolog 2-like	1.8259	3.53773e-06	1.58855	1.11188e-11
DV3000476.2	kinesin protein KIF12	1.82548	1.54582e-07	2.52496	6.44886e-17
DV3003960	leukocyte receptor cluster member 8 homolog	1.82527	6.29562e-15	1.54476	5.51721e-10
DV3000770	Unknown/No Hit	1.82361	0.00755075	1.72893	0.00780754
DV3016406	Unknown/No Hit	1.82294	0.000224031	1.08561	0.0118767
DV3014281	probable serine threonine- kinase clkA	1.82096	0.000443354	1.55851	0.00136941
DV3000399.1	ATP-binding cassette transporter sub-family C member 5	1.82092	1.26565e-09	2.05171	2.69852e-17
DV3006466	Unknown/No Hit	1.82011	3.08645e-21	1.3256	2.51281e-07
DV3013950	Unknown/No Hit	1.81726	1.80432e-07	1.90358	2.08566e-10
DV3018234.2	Predicted Effector 909-12500	1.81709	0.00329435	4.49175	4.30575e-13
DV3023024	transmembrane and TPR repeat-containing 3	1.81707	6.30278e-11	2.40611	3.0492e-29
DV3011065.1	Predicted Effector 499-153000	1.81639	4.57105e-06	1.05901	0.00611306
DV3023703	5-hydroxytryptamine receptor 2A isoform X1	1.81637	1.29102e-05	1.23316	0.00243117
DV3009156	ATP-dependent DNA helicase pif1-like	1.81535	0.000724383	1.48763	4.51585e-06
DV3000330	Unknown/No Hit	1.81292	1.10933e-06	1.34449	1.30225e-06
DV3016283	Unknown/No Hit	1.81232	0.0192873	0.876671	0.0411352
DV3024705.2	Predicted Effector 1107-24353	1.81221	0.00445898	1.24842	0.00205881
DV3002075	cubilin isoform X1	1.81152	0.00734636	2.28649	1.05794e-09
DV3016727	calcium-activated potassium channel slowpoke-like	1.80917	1.46083e-10	1.88295	7.53713e-10
DV3023168	prolactin-releasing peptide receptor-like	1.80794	1.06519e-12	1.32106	6.23941e-12
DV3005684	Unknown/No Hit	1.80704	0.00219443	2.55249	7.20757e-10
DV3016396.2	Predicted Effector 896-132500	1.80684	9.06271e-11	2.1005	3.4792e-13
DV3017564	homeobox prospero isoform X1	1.80662	1.16873e-05	1.70449	7.14472e-18
DV3001199	piggyBac transposable element-derived 3-like	1.80548	0.00799293	1.68468	0.0141936
DV3009620	Unknown/No Hit	1.80372	0.000791517	0.889886	0.00425376
DV3017158	Unknown/No Hit	1.80326	0.0323173	3.21752	0.000422492
DV3009632	intrastrand cross-link recognition -like	1.80317	0.00572287	2.14159	0.00494905
DV3011876	Unknown/No Hit	1.80315	2.19018e-05	0.844141	0.0104958
DV3001621	RNA-directed DNA polymerase from mobile element jockey	1.80279	0.0123016	1.25021	0.0204268
DV3006923.2	synaptic vesicular amine transporter	1.80266	3.05642e-06	1.80673	8.12271e-13
DV3008487	dynein heavy chain axonemal-like	1.80249	0.0012605	2.39509	7.67414e-05
DV3001604	dentin sialophospho -like isoform X1	1.80202	2.37465e-23	1.42776	1.22716e-13
DV3000609	ankyrin repeat domain-containing 33-like isoform X2	1.80191	1.17245e-08	1.53983	5.86699e-28
DV3004560	Unknown/No Hit	1.7993	9.48972e-17	1.96164	6.12302e-20
DV3009842	ATP-dependent DNA helicase PIF1	1.79911	1.59084e-08	1.78641	6.23941e-12
DV3022740	Unknown/No Hit	1.79859	3.82185e-10	2.07403	1.64283e-16
DV3010004	Unknown/No Hit	1.79775	0.00864862	2.89528	0.000875624
DV3000753	Unknown/No Hit	1.79731	3.93531e-34	1.87576	9.77091e-43
DV3005594	angiotensin-converting enzyme-like	1.79698	0.00029605	1.68511	6.58221e-06
DV3019782	O-acetyl-ADP-ribose deacetylase	1.79609	0.00393041	4.09726	3.62325e-14
DV3003512	zinc finger BED domain-containing 4-like	1.79592	0.00499133	1.88729	0.000308602
DV3014093.1	TRAF3-interacting protein 1	1.79585	1.53413e-07	1.3548	2.42148e-08
DV3002148	venom protease-like	1.7957	9.43062e-10	1.54347	9.25373e-05
DV3010493	islet cell autoantigen 1	1.79555	5.68621e-15	2.00887	3.24772e-34
DV3003966	allatotropin precursor	1.79469	3.69386e-10	2.26551	3.77176e-25
DV3008808	Unknown/No Hit	1.79377	6.40768e-05	1.75647	6.6344e-07
DV3006079	meckelin	1.791	1.00644e-07	2.33072	1.05651e-30
DV3025514.1	Predicted Effector 1762-16000	1.79096	0.042814	2.38527	0.0126059
DV3014654.1	prothoracicostatic peptide	1.79064	5.43426e-06	1.4854	5.11744e-06
DV3009905	Unknown/No Hit	1.7901	0.000220033	1.56539	7.2235e-08
DV3016284	arrestin domain-containing 3	1.78989	2.41556e-09	1.47554	1.15627e-20
DV3005617	general transcription factor II-I repeat domain-containing 2-like	1.7898	0.020142	2.88003	0.000155117
DV3007686.2	carboxylesterase-13	1.78978	1.79953e-14	1.79294	1.55637e-15
DV3022224.2	Predicted Effector 1890-4323	1.78915	8.00429e-07	3.48538	2.56337e-09
DV3026260.1	Predicted Effector 7-1001000	1.78906	0.000244915	2.69554	4.25733e-05
DV3000055	Unknown/No Hit	1.7872	8.621e-10	1.94253	2.45475e-11
DV3017231	leucine-rich repeat-containing DDB_G0290503 isoform X4	1.78519	2.64125e-08	1.42956	3.4792e-13
DV3013683	platelet-activating factor acetylhydrolase-like	1.78401	3.64321e-12	1.45642	2.36137e-08
DV3005785	Unknown/No Hit	1.78299	0.000220968	1.43253	1.68878e-07
DV3002522.2	protein singed wings 2	1.78276	0.000504407	1.56276	2.1648e-07
DV3003036	Unknown/No Hit	1.78018	0.0249518	2.12596	0.00709937
DV3022158.2	Predicted Effector 953-12758	1.77931	2.64863e-06	3.65391	2.69636e-27
DV3023093.2	Predicted Effector 2135-8266	1.77922	0.0334941	6.20586	4.80637e-09
DV3025833.1	Predicted Effector 338-78000	1.7788	9.70469e-07	2.6954	6.55307e-18
DV3020074	giant-lens	1.77841	5.91497e-13	2.18691	7.38416e-22
DV3011056.2	Predicted Effector 499-47951	1.77727	9.56033e-06	1.4342	4.06137e-06
DV3011153	FAM166B-like	1.77687	3.95963e-08	0.920182	0.00091432
DV3015867	NGFI-A-binding homolog	1.7754	1.37839e-10	1.81861	2.63058e-16
DV3018735	transcription cofactor vestigial 4	1.775	3.39706e-07	1.03086	0.0027165
DV3016170	neural proliferation differentiation and control 1 isoform X2	1.77458	5.9981e-20	1.93022	1.04544e-30
DV3008953.1	Predicted Effector 214-396000	1.77414	1.31181e-15	1.47843	2.68229e-18
DV3013424.2	LIM/homeobox protein Lhx5	1.7741	1.27013e-06	1.89669	3.52409e-20
DV3014595	Unknown/No Hit	1.77386	0.00456924	1.06278	0.0123937
DV3006581	CBFA2T3 isoform X2	1.77236	1.02281e-09	1.66952	2.01591e-21
DV3017971	Unknown/No Hit	1.77204	0.000110362	2.66368	1.33049e-07
DV3001657	Unknown/No Hit	1.77194	0.0363277	2.87567	0.00176743
DV3004679	Unknown/No Hit	1.77062	4.17248e-07	1.45781	1.38714e-08
DV3016074	anoctamin-4 isoform X1	1.7705	0.00356675	2.00166	0.00232768
DV3025537.1	Predicted Effector 182-54000	1.77044	0.000800776	1.2515	0.00545132
DV3015102	Unknown/No Hit	1.77002	0.000401504	1.81891	3.61348e-05
DV3023352	bifunctional heparan sulfate N-deacetylase N-sulfotransferase	1.77001	0.00446006	1.22647	0.0130301
DV3001088	Unknown/No Hit	1.76974	4.5793e-32	1.64629	3.00548e-29
DV3012859	Unknown/No Hit	1.76868	0.000119586	3.23377	4.61959e-09
DV3004015	mitogen-activated kinase kinase kinase 15 isoform X1	1.76858	6.36634e-13	1.44734	8.43138e-20
DV3016577.2	mothers against dpp 1	1.7685	6.20993e-10	1.67042	1.42159e-13
DV3002146	venom protease-like	1.76844	1.90915e-17	1.75582	2.27459e-20
DV3013963	Unknown/No Hit	1.76827	0.000878677	2.38127	1.49158e-07
DV3005857	cAMP-specific 3 ,5 -cyclic phosphodiesterase isoform X2	1.76813	1.1354e-06	1.0872	0.00232737
DV3005923	Unknown/No Hit	1.76774	0.00196568	1.62203	2.02444e-08
DV3004974	Unknown/No Hit	1.76562	0.00675154	3.28125	2.70548e-10
DV3004503	androglobin isoform X2	1.76421	2.79872e-05	1.81737	2.18349e-16
DV3021882.2	proboscipedia	1.76363	0.0384385	4.19563	4.33523e-07
DV3019098	nesprin-1 isoform X3	1.76316	1.97418e-12	1.25177	4.71037e-10
DV3004318.2	pipsqueak	1.76246	7.39578e-06	1.63303	6.57871e-21
DV3015053.2	Predicted Effector 277-150326	1.76233	8.02115e-16	3.42328	4.2014e-11
DV3006993	Metal regulatory transcription factor 1	1.76152	1.41261e-17	1.6369	5.64036e-18
DV3025698.1	Predicted Effector 240-612000	1.76015	5.57121e-12	2.18407	8.20194e-08
DV3014614	sodium channel Nach-like	1.75927	0.0475816	2.6149	8.28633e-05
DV3005866.2	formin-binding protein 4	1.75886	2.92031e-23	1.47542	1.73212e-12
DV3018793	osmotic avoidance abnormal 3 isoform X1	1.75794	9.3871e-07	1.02919	5.35383e-05
DV3020992	Unknown/No Hit	1.75654	4.27152e-07	1.33714	2.30388e-07
DV3000115	achaete-scute homolog 1a-like	1.75546	1.55364e-05	1.54428	1.11242e-11
DV3002833.2	WD repeat-containing protein 34	1.75293	1.72291e-11	1.01636	0.000514918
DV3019478	centaurin-gamma-1A isoform X1	1.75184	0.0024131	0.949316	0.0215521
DV3002344	myelin regulatory factor isoform X1	1.7518	4.66149e-12	1.83311	1.50955e-16
DV3001321	otoancorin like	1.75041	0.0331142	1.76528	0.012351
[truncated: 1,579 more rows]

## Sheet: 1c Commonly upregulated L2-3
Additional File 1c. Commonly up-regulated genes of grape phylloxera L2-3 larvae
Gene ID [44]	Functional Annotation	Biotype A (L2-3 versus L1)		Biotype C (L2-3 versus L1)
		Log2FC	Adj-p-value	Log2FC	Adj-p-value
DV3003876.2	Predicted Effector 40-88750	21.4036	5.80744e-06	7.52002	0.00225605
DV3010792	cuticle -like	12.8145	4.62083e-10	11.3006	1.1415e-15
DV3009333.2	Predicted Effector 94-213500	12.2342	0.000225541	11.9355	1.65173e-69
DV3018508.2	Predicted Effector 287-172500	11.348	1.58822e-58	7.46409	3.1601e-07
DV3022208	gastric triacylglycerol lipase-like	10.6215	8.75731e-12	10.2392	4.39938e-15
DV3026250.1	Predicted Effector 686-27500	10.5089	8.08956e-12	5.72298	1.38179e-19
DV3016916	RNA-binding 14	10.474	2.29024e-85	10.831	0
DV3026326.1	Predicted Effector 757-7000	10.1349	2.06111e-10	7.24367	1.77599e-27
DV3026488.1	Predicted Effector 98-102500	10.1172	9.20656e-103	8.80032	1.01857e-109
DV3026373.1	Predicted Effector 802-39000	9.95235	1.59311e-10	6.07475	6.61295e-17
DV3015212	isoform A	9.85623	3.74685e-08	10.8911	1.27872e-46
DV3016917	Unknown/No Hit	9.85503	2.11741e-61	9.78248	0
DV3026090.1	Predicted Effector 521-31500	9.73445	4.81428e-10	7.33515	1.7489e-10
DV3015691	Unknown/No Hit	9.67223	8.01827e-43	6.73652	0.000140755
DV3018032.1	Predicted Effector 705-55000	9.60846	7.76977e-10	6.48824	4.05361e-08
DV3026464.1	Predicted Effector 958-18000	9.58541	1.0331e-09	9.57175	5.14791e-13
DV3026077.1	Predicted Effector 52-405500	9.54704	1.75751e-09	5.75075	0.00110639
DV3012801.1	Predicted Effector 440-95000	9.44626	2.37837e-91	8.35696	2.43733e-79
DV3025690.1	Predicted Effector 2344-1000	9.24774	4.0208e-09	7.38951	2.83901e-14
DV3017765	enoyl- delta isomerase mitochondrial-like	9.22984	9.44978e-39	9.37644	5.20334e-196
DV3019696.2	Predicted Effector 743-41338	9.15544	6.47459e-09	7.93537	7.45048e-17
DV3022478.1	Predicted Effector 853-70000	9.12574	1.0477e-08	5.78507	0.00012815
DV3015322.2	Predicted Effector 774-84800	9.04051	1.07748e-08	7.55841	7.75111e-08
DV3004186	proline and serine-rich 1-like	9.00562	1.02214e-30	5.3327	0.00542691
DV3026083.1	Predicted Effector 521-5500	8.91587	5.51537e-43	6.90856	9.1501e-59
DV3015449.2	Predicted Effector 534-234042	8.90884	2.60779e-23	7.39893	1.36376e-35
DV3023569.1	Predicted Effector 1472-3206	8.90658	2.10114e-08	6.19538	1.68072e-14
DV3010729	cuticle 63-like isoform X1	8.81602	9.84058e-07	7.57471	4.3429e-08
DV3026482.1	Predicted Effector 979-21500	8.79725	5.73547e-29	8.35063	8.55467e-63
DV3005972.2	myb P	8.7707	2.00518e-07	6.80414	7.06871e-06
DV3026272.1	Predicted Effector 705-77800	8.74963	1.33775e-08	7.30267	9.84272e-14
DV3000202.2	Predicted Effector 6-423750	8.64218	1.17073e-08	5.84625	0.0104958
DV3025267.1	Predicted Effector 1134-21000	8.63789	1.93175e-08	9.09154	7.95905e-13
DV3019742.2	Cuticular protein 97	8.5388	4.24588e-66	8.93287	2.28389e-253
DV3013572	proline-rich 4-like isoform X2	8.42921	1.51595e-71	6.16894	6.0316e-05
DV3015448.1	Predicted Effector 534-192355	8.3973	2.13099e-14	7.86744	4.02172e-38
DV3003882.2	Predicted Effector 40-107500	8.36403	0.0103654	8.88618	2.70149e-05
DV3026436.1	Predicted Effector 907-23500	8.31544	5.48451e-07	8.18602	2.04792e-10
DV3014250	tetra-peptide repeat homeobox 1-like	8.29529	1.165e-24	4.21002	0.0413934
DV3010120.2	homeobox protein Hox-B4a	8.25669	1.89348e-10	5.22016	0.000148154
DV3017700.2	Cuticular protein 61	8.24166	0.000762591	9.3921	3.89242e-07
DV3007828.1	Predicted Effector 354-23826	8.23961	5.13185e-132	6.92687	2.47973e-80
DV3010385	Unknown/No Hit	8.23687	4.41792e-18	6.53274	1.88295e-43
DV3025494.1	Predicted Effector 169-230000	8.23422	7.48732e-14	6.03342	1.40006e-26
DV3013095	myb P	8.22669	3.1268e-06	6.73247	7.94499e-05
DV3004893.2	Predicted Effector 134-389326	8.20654	1.01163e-07	6.84442	9.85103e-29
DV3025412.1	Predicted Effector 1465-13000	8.18204	1.29363e-06	5.74088	0.000144505
DV3013731	Unknown/No Hit	8.17042	6.45388e-07	6.2813	1.56468e-05
DV3009138.1	Predicted Effector 418-298405	8.14975	2.17363e-51	7.77926	1.06322e-50
DV3025427.1	Predicted Effector 150-332000	8.11414	1.73843e-28	9.0288	4.29184e-33
DV3015904	Unknown/No Hit	8.11065	1.21953e-54	7.183	9.22808e-08
DV3024758.2	Predicted Effector 1457-22731	8.07443	1.29378e-06	6.24695	8.94057e-07
DV3000440	Unknown/No Hit	8.07202	2.02363e-34	8.25279	9.39523e-51
DV3002174.2	Cuticular protein 05	7.95177	1.48614e-26	7.88418	3.33713e-37
DV3004700.1	Predicted Effector 47-51000	7.93408	5.549e-18	7.40989	4.52226e-44
DV3016814	Unknown/No Hit	7.92626	5.52419e-29	5.1938	8.07257e-29
DV3000438	type II cytoskeletal 1-like	7.91502	2.89674e-29	10.0545	1.97362e-75
DV3020462.2	Predicted Effector 484-137500	7.89053	9.43455e-05	4.90954	0.00214575
DV3017966.1	repetitive proline-rich cell wall protein-1	7.86786	6.44352e-14	4.91774	2.72929e-05
DV3002667	microtubule-associated futsch	7.86783	8.73223e-34	5.88198	2.877e-08
DV3001687	Unknown/No Hit	7.84474	5.98028e-17	5.25602	1.10773e-19
DV3022506	acidic repeat-containing isoform X1	7.79468	1.58041e-32	8.13465	9.3951e-55
DV3025493.1	Predicted Effector 169-33000	7.72107	7.04718e-07	5.71978	3.64808e-10
DV3020066	Unknown/No Hit	7.70587	4.78106e-39	8.51636	4.1133e-95
DV3017965	Unknown/No Hit	7.68296	8.32342e-11	4.11033	3.66792e-05
DV3014726.1	Predicted Effector 433-49140	7.65873	2.12549e-30	5.82169	8.10879e-39
DV3025640.1	Predicted Effector 214-213000	7.63656	7.37715e-16	7.32891	2.83167e-48
DV3014591.2	Cuticular protein 45	7.62099	2.27097e-115	5.63433	3.80691e-08
DV3025774.1	Predicted Effector 284-17474	7.61743	1.22703e-06	6.71125	4.49605e-08
DV3002561	mediator of RNA polymerase II transcription subunit 15-like	7.60318	3.44085e-28	7.40597	8.01225e-12
DV3007862	myrosinase 1-like	7.57452	2.13121e-212	7.42559	6.50939e-38
DV3003236.2	atonal	7.56785	7.30904e-05	7.75667	1.77347e-08
DV3025594.1	Predicted Effector 2-717500	7.55165	3.05633e-47	9.16474	1.01843e-88
DV3025965.1	Predicted Effector 425-55000	7.54509	6.65119e-06	7.32452	1.18614e-07
DV3021144	Unknown/No Hit	7.53767	8.10757e-06	4.62811	0.0438461
DV3024946.2	Predicted Effector 427-217997	7.53637	3.2388e-55	5.92632	4.22706e-42
DV3014596.2	Cuticular protein 48	7.51113	0.000764694	7.17632	5.30174e-08
DV3014249	tetra-peptide repeat homeobox 1-like	7.47417	1.39808e-19	4.35986	1.3888e-05
DV3010105.2	nanos-3	7.47284	2.08638e-27	5.60854	1.06194e-16
DV3025746.1	Predicted Effector 271-151000	7.46044	3.9973e-35	7.77299	9.17107e-80
DV3025925.1	Predicted Effector 394-116000	7.42559	3.54662e-22	6.24009	7.12837e-53
DV3025738.1	Predicted Effector 268-223500	7.38799	6.27046e-15	4.25617	1.10344e-13
DV3002110.2	Predicted Effector 2-160158	7.38613	2.67814e-20	5.03189	1.33233e-13
DV3006530	DNA ligase 1 isoform X2	7.38449	2.4169e-29	8.40887	1.66494e-76
DV3026481.1	Predicted Effector 975-8500	7.38199	6.59887e-16	5.84637	1.18163e-21
DV3026070.1	Predicted Effector 510-400500	7.37803	1.78252e-20	4.63769	5.09915e-07
DV3000143	Macrophage migration inhibitory factor	7.36523	1.53504e-26	8.01722	3.88189e-42
DV3025396.1	Predicted Effector 141-755000	7.3417	4.4954e-06	7.72119	1.91876e-07
DV3000437	osiris 6-like precursor	7.33942	6.30024e-31	8.56776	6.25801e-43
DV3025969.1	Predicted Effector 425-33000	7.31972	2.04589e-66	7.49911	3.46645e-72
DV3025751.1	Predicted Effector 275-76500	7.30051	2.41022e-05	6.16876	5.72249e-07
DV3013302.2	troponin C	7.28786	1.24532e-05	9.08678	2.69852e-17
DV3001781	PCNA-associated factor-like	7.28481	6.15609e-25	5.45452	3.81594e-26
DV3025932.1	Predicted Effector 401-244000	7.26789	6.64896e-28	5.2538	3.9116e-27
DV3006428	Unknown/No Hit	7.26249	6.80118e-36	5.01739	5.9567e-16
DV3026143.1	Predicted Effector 5652-500	7.25583	2.70401e-17	5.31449	8.64771e-11
DV3016849	methenyltetrahydrofolate synthase domain-containing	7.24208	9.09257e-39	6.03928	4.959e-30
DV3025651.1	Predicted Effector 218-264000	7.22515	5.00563e-39	6.53326	5.41182e-39
DV3025988.1	Predicted Effector 443-241000	7.22189	6.04842e-35	7.02739	2.48383e-38
DV3025920.1	repetitive proline-rich cell wall protein-2	7.21472	6.97617e-26	4.23525	0.00656753
DV3025648.1	Predicted Effector 218-234000	7.19286	4.44767e-14	6.20278	2.92307e-19
DV3025577.1	Predicted Effector 1931-6000	7.18108	6.04153e-06	4.08749	0.000856462
DV3004721.2	Predicted Effector 47-250152	7.15319	9.88381e-37	7.1142	1.52162e-49
DV3015304	extensin-like isoform X2	7.14882	3.68215e-31	4.78648	9.54435e-07
DV3025486.1	Predicted Effector 169-136500	7.12502	2.66987e-10	5.45005	6.02914e-14
DV3023334.2	Predicted Effector 853-35000	7.12191	3.23176e-10	8.3895	8.1378e-14
DV3001152	Unknown/No Hit	7.10323	2.01639e-08	5.49048	1.10251e-06
DV3024744.2	Predicted Effector 1369-4962	7.09451	4.62068e-05	6.88279	3.18418e-06
DV3025661.1	Predicted Effector 223-5000	7.08787	3.08913e-22	5.5387	1.04304e-22
DV3001352	histone -like	7.04521	2.37997e-10	6.32295	1.53313e-07
DV3026022.1	Predicted Effector 47-79500	7.03811	1.91182e-18	6.19617	3.22154e-27
DV3016734	transmembrane protease serine 11B	7.02989	8.92121e-44	8.79684	1.67886e-85
DV3026401.1	Predicted Effector 853-87000	7.00073	0.000146609	7.69943	7.61939e-09
DV3016913	Unknown/No Hit	6.99625	1.96321e-24	9.38941	1.40693e-54
DV3015312.1	Predicted Effector 774-20000	6.98286	1.12096e-05	6.70601	2.19359e-06
DV3011423	Unknown/No Hit	6.97658	1.56095e-59	6.95369	6.79999e-62
DV3002032	histidine-rich glyco -like	6.96459	6.47911e-66	3.68136	0.0384656
DV3026084.1	Predicted Effector 521-50000	6.9495	6.57566e-22	4.54386	1.5258e-28
DV3011744	cytoplasmic polyadenylation element-binding 1 isoform X2	6.94449	2.14487e-52	5.78911	2.4726e-33
DV3015313.2	Predicted Effector 774-46970	6.91015	4.27755e-05	4.28206	2.489e-05
DV3007554	Unknown/No Hit	6.90825	2.55509e-77	7.28165	6.80947e-93
DV3011771	osiris 18	6.89407	1.71448e-19	5.89491	9.8658e-05
DV3021172	methenyltetrahydrofolate synthase domain-containing	6.88488	9.68833e-33	5.77651	6.35745e-23
DV3003732	Unknown/No Hit	6.88284	8.77804e-05	4.74075	0.000436672
DV3000434	Unknown/No Hit	6.88283	5.9263e-25	8.83773	1.07076e-13
DV3004579	Unknown/No Hit	6.87641	3.50689e-56	4.21165	0.000270231
DV3025793.1	Unknown/No Hit	6.87565	6.94318e-22	7.79447	1.47922e-17
DV3004709.2	Predicted Effector 47-146000	6.85592	1.16131e-19	6.19736	1.46633e-34
DV3026483.1	Predicted Effector 979-24500	6.83575	1.04448e-48	7.9833	1.09581e-74
DV3017715.1	Predicted Effector 611-22000	6.83394	2.36613e-13	5.69839	1.51584e-30
DV3024925.2	Predicted Effector 375-137146	6.83128	4.71015e-24	5.96501	1.9565e-26
DV3014978	tubulin alpha-3 chain	6.8133	0.00102116	4.59879	0.0013769
DV3024101	balbiani ring 3	6.78932	0.000253636	3.91545	0.00417737
DV3025081.2	Predicted Effector 850-46717	6.78915	2.06139e-16	4.49412	3.06916e-09
DV3006528.2	Unknown/No Hit	6.77035	2.30958e-44	7.92196	2.04135e-78
DV3015202.1	Predicted Effector 355-26037	6.76059	3.08019e-09	6.58537	2.75212e-10
DV3026095.1	Predicted Effector 53-384500	6.75742	4.38571e-16	4.69571	4.25322e-12
DV3025961.1	Predicted Effector 422-22500	6.75085	1.0941e-20	7.05471	2.80649e-13
DV3025401.1	Predicted Effector 1432-14000	6.74385	1.34105e-22	5.49572	3.10438e-23
DV3025405.1	Predicted Effector 144-469000	6.72775	3.726e-39	6.70808	6.34839e-81
DV3026493.1	Predicted Effector 995-36000	6.72305	7.15391e-13	6.40035	6.27638e-16
DV3003729	Unknown/No Hit	6.72167	3.32473e-27	8.00111	2.79961e-60
DV3007864	lactase-phlorizin hydrolase-like	6.70788	5.73277e-25	6.14492	1.15529e-10
DV3025620.1	Predicted Effector 2073-1500	6.69169	0.0002625	5.51956	2.09347e-05
DV3000203.2	Predicted Effector 6-450000	6.68861	0.00141209	6.17873	2.04317e-05
DV3026458.1	Predicted Effector 941-43000	6.68719	2.03793e-24	3.85221	3.09178e-07
DV3007521	Unknown/No Hit	6.67424	6.97581e-34	8.095	1.01929e-103
DV3015385.1	Predicted Effector 34-400094	6.66842	3.13058e-64	5.06533	8.00478e-36
DV3019745.2	Cuticular protein 83	6.66145	7.93194e-16	4.98588	4.26773e-36
DV3017963.1	repetitive proline-rich cell wall protein-5	6.64917	1.33838e-28	4.27108	0.000803763
DV3025363.1	Predicted Effector 1345-10000	6.61487	1.43803e-08	8.04083	9.06685e-13
DV3026044.1	Predicted Effector 49-4091	6.61203	3.88385e-19	5.47059	1.99578e-26
DV3024976.2	Predicted Effector 488-106000	6.60218	5.70132e-23	6.88528	1.08922e-40
DV3020878.1	Predicted Effector 816-26881	6.59425	2.29651e-64	7.87518	2.48861e-55
DV3026268.1	Predicted Effector 7-850000	6.59383	1.38012e-15	5.25539	5.94846e-12
DV3016914	RNA polymerase II degradation factor 1 isoform X1	6.58916	3.50344e-61	6.96921	3.53869e-89
DV3022191	gastric triacylglycerol lipase-like	6.55645	0.000306264	11.3226	4.9516e-18
DV3026086.1	Predicted Effector 521-58000	6.55645	3.36448e-36	5.95575	3.42102e-87
DV3010272	Unknown/No Hit	6.55585	1.97709e-19	4.40554	0.00140278
DV3023914	alkaline nuclease	6.55036	0.000503428	2.60297	0.0497536
DV3003270.2	Predicted Effector 49-315008	6.53335	5.72231e-05	4.09856	0.0386534
DV3004580	histidine-rich glyco	6.51689	2.20684e-32	3.82181	1.67081e-07
DV3022140.1	Predicted Effector 1345-4000	6.50504	0.000363781	8.21585	2.69045e-09
DV3025495.1	Predicted Effector 169-248500	6.50059	1.3275e-18	7.64851	1.96312e-18
DV3024318	balbiani ring 3	6.50007	4.97415e-12	3.59256	4.13402e-06
DV3026284.1	Predicted Effector 716-61013	6.46973	7.16935e-05	4.94564	3.6111e-07
DV3022078.2	Predicted Effector 839-12500	6.44836	1.22548e-39	5.60177	1.50959e-18
DV3002759	lipid storage droplets surface-binding 1-like isoform X1	6.44381	1.2251e-22	5.41085	7.25535e-21
DV3023112	balbiani ring 3-like	6.44014	5.74787e-36	7.15681	4.65113e-10
DV3025062.2	Predicted Effector 774-88000	6.43994	1.04557e-11	9.35903	2.41489e-12
DV3023162	Unknown/No Hit	6.43799	3.48866e-35	8.1198	8.2786e-59
DV3026010.1	Predicted Effector 46-490000	6.43721	2.49942e-22	4.1509	6.6364e-16
DV3025555.1	Predicted Effector 185-350555	6.42259	2.45517e-11	9.48118	1.92469e-13
DV3010604	apolipo D-like	6.41829	8.31341e-23	9.24885	2.82716e-23
DV3021400.1	Predicted Effector 990-40913	6.40706	5.8437e-29	4.87811	6.61838e-12
DV3025665.1	Predicted Effector 223-34000	6.37728	3.13634e-24	5.17585	1.37861e-12
DV3000396	nose resistant to fluoxetine 6-like	6.3772	9.14709e-14	5.19008	4.00634e-12
DV3025909.1	Predicted Effector 387-84000	6.37172	3.28867e-90	6.96294	1.14453e-75
DV3026176.1	Predicted Effector 254-81982	6.36815	8.79418e-18	5.27514	4.41854e-13
DV3010893	Ankyrin repeat domain	6.35838	5.18867e-29	5.20409	2.14736e-72
DV3025747.1	Predicted Effector 271-172500	6.35451	1.14095e-11	6.64453	2.21202e-23
DV3024030	Unknown/No Hit	6.35314	1.4788e-07	4.41734	4.58387e-11
DV3000455	Unknown/No Hit	6.35142	1.92162e-51	5.64678	1.03021e-06
DV3025797.1	Predicted Effector 306-43000	6.35043	4.28217e-21	7.26329	2.99483e-19
DV3025859.1	Predicted Effector 349-15500	6.34982	0.000642848	5.64985	0.00044548
DV3019120	Unknown/No Hit	6.34631	3.12353e-17	2.90361	0.000574197
DV3025061.2	Predicted Effector 774-56854	6.33048	8.21908e-26	6.1158	1.56166e-24
DV3011824	frazzled protein	6.3198	1.28547e-42	4.4668	2.39184e-11
DV3021916.2	Chitin-binding protein CBP019	6.31181	1.5106e-26	8.40413	9.53515e-58
DV3000133.2	Predicted Effector 54-1612710	6.31031	6.05961e-18	4.24919	9.50222e-14
DV3019565.2	Cuticular protein 77	6.3088	8.29567e-17	5.40454	1.19981e-05
DV3013689	Unknown/No Hit	6.30138	5.78412e-62	5.99032	6.50075e-30
DV3026097.1	Predicted Effector 531-46000	6.29769	8.27955e-81	8.21791	2.54892e-98
DV3025004.2	Predicted Effector 56-447679	6.29297	7.24999e-11	5.54295	1.28058e-11
DV3017266.1	Predicted Effector 682-6600	6.29256	0.000870237	8.09409	5.0038e-27
DV3025450.1	Predicted Effector 16-1016500	6.29195	2.19324e-10	3.15319	0.00074885
DV3007557	Unknown/No Hit	6.27651	1.68836e-17	5.89075	4.71428e-10
DV3026437.1	Predicted Effector 907-32000	6.27176	0.000138211	6.83733	2.50981e-15
DV3017763	D-glucuronyl C5-epimerase	6.26082	1.34418e-66	6.52891	1.50739e-75
DV3026030.1	Predicted Effector 474-2000	6.2555	0.000156431	4.35735	0.000675473
DV3025952.1	Predicted Effector 409-151245	6.2517	1.32648e-42	8.84373	2.79802e-145
DV3016733	serine ase stubble	6.25132	6.62253e-14	6.64497	5.61308e-47
DV3025489.1	Predicted Effector 169-112500	6.25124	4.38832e-11	4.59771	5.62696e-14
DV3006685	Unknown/No Hit	6.25089	0.00299866	7.95945	4.39181e-22
DV3009097	coiled-coil domain-containing 1-like	6.25083	2.05853e-25	5.79193	3.29958e-42
DV3013301.2	kunitz-type serine protease inhibitor A	6.24565	5.16926e-07	7.56007	5.76557e-33
DV3025265.1	Predicted Effector 112-510500	6.23094	2.35166e-13	5.89924	3.49426e-19
DV3023570.2	Cuticular protein 85	6.21356	3.32576e-05	6.11447	7.09121e-19
DV3014251	tetra-peptide repeat homeobox 1-like	6.2087	2.58078e-33	5.01425	1.24936e-27
DV3025351.1	Predicted Effector 133-142000	6.20421	6.50176e-14	5.49317	6.83762e-17
DV3011970.2	Predicted Effector 144-294628	6.20073	7.26338e-21	4.9218	1.10609e-36
DV3020073.1	Predicted Effector 647-26000	6.1959	4.45945e-20	5.04144	9.67704e-28
DV3011092	phospholipase A1-like	6.19578	9.681e-08	6.37575	4.25601e-30
DV3026289.1	Predicted Effector 720-52500	6.1947	1.80996e-35	4.9245	8.88143e-13
DV3022148.2	Predicted Effector 983-34260	6.18128	1.99186e-10	4.10126	6.92877e-12
DV3000918	zinc finger 512B-like	6.17209	9.40319e-17	5.10184	0.000239942
DV3025647.1	Predicted Effector 218-321000	6.15542	0.000331729	9.53834	1.27973e-13
DV3025646.1	Predicted Effector 218-324000	6.13364	5.35815e-14	7.227	5.02439e-23
DV3006689	agrin	6.12987	5.31454e-47	6.79002	1.49225e-51
DV3008285.1	Predicted Effector 84-253816	6.12807	2.71539e-94	6.14854	6.93016e-51
DV3000543	Unknown/No Hit	6.12105	0.016877	5.46077	0.000694732
DV3025045.2	Cuticular protein 87	6.12006	7.01028e-16	4.28187	0.000358937
DV3000018	short-chain dehydrogenase reductase family 16C member 6-like	6.119	8.45507e-29	5.0159	5.6648e-19
DV3024959.2	Predicted Effector 474-144000	6.11183	1.11655e-35	9.26925	6.24864e-12
DV3025313.1	Predicted Effector 123-222000	6.11175	9.08507e-18	6.41788	1.07701e-27
DV3025641.1	Predicted Effector 214-216500	6.10756	0.000297108	5.52321	2.04184e-17
DV3022058.1	Predicted Effector 1222-738	6.0933	3.07884e-34	5.51119	7.03416e-24
DV3007893	Unknown/No Hit	6.07352	2.58612e-15	7.62337	8.1736e-46
DV3020748	Unknown/No Hit	6.06907	0.00066826	5.07993	0.00193233
DV3000200	glucose dehydrogenase [ quinone]-like	6.0627	1.05157e-26	5.47336	3.59779e-32
DV3019225	Golgi-associated plant pathogenesis-related 1	6.05813	0.00240207	3.45521	0.000592663
DV3000154	glucose dehydrogenase [ quinone]-like	6.05583	3.70085e-32	6.74363	1.13717e-40
DV3024026.1	Predicted Effector 2279-3096	6.05315	1.33392e-45	4.78093	2.2675e-17
DV3009967	Unknown/No Hit	6.05201	8.65892e-31	4.51406	3.76737e-27
DV3014724	Unknown/No Hit	6.05169	3.04876e-14	6.39645	1.56949e-91
DV3000395	nose resistant to fluoxetine 6-like	6.04685	1.58917e-21	5.03997	5.00324e-14
DV3024888.2	Predicted Effector 299-200499	6.04608	5.29022e-18	7.35122	1.77777e-09
DV3025517.1	Predicted Effector 178-372000	6.03568	2.8928e-27	6.89377	2.42092e-46
DV3024688.2	Predicted Effector 1006-47973	6.02956	2.83409e-39	2.90788	0.000599158
DV3016192	histone H2B-like	6.02812	1.96237e-20	4.65011	2.31447e-11
DV3001641.1	CYP077	5.99732	1.19051e-28	8.70275	2.16014e-55
DV3015119	Unknown/No Hit	5.98936	3.35838e-18	4.58275	2.93862e-16
DV3012287	ARL-6-interacting 1 homolog	5.97266	8.84057e-27	4.96342	1.44878e-23
DV3026174.1	Predicted Effector 591-75500	5.97129	2.87619e-46	5.71178	9.53903e-40
DV3016509	histone sperm-like	5.96723	2.14021e-13	4.88773	6.14347e-10
DV3026109.1	Predicted Effector 535-74000	5.96211	4.58699e-08	5.2247	4.49352e-14
DV3026111.1	Predicted Effector 538-134000	5.95372	1.11359e-42	6.00772	4.55309e-28
DV3021527.2	Chitin-binding protein CBP018	5.95148	1.66829e-20	8.65312	8.02032e-49
DV3009313.1	Predicted Effector 94-57640	5.95003	4.07162e-25	4.10947	9.31652e-14
DV3014747.1	Predicted Effector 433-269854	5.93087	3.53025e-26	5.20534	4.52945e-21
DV3023193.1	Predicted Effector 1746-7500	5.92306	0.000494399	4.36815	0.000152966
DV3017964.1	repetitive proline-rich cell wall protein-4	5.91518	4.17704e-35	3.9733	2.59441e-10
DV3003265.1	Predicted Effector 49-270443	5.9137	1.16482e-56	5.17566	1.1124e-18
DV3021162.1	Predicted Effector 1030-16046	5.91354	7.65544e-18	5.61915	9.58985e-24
DV3011826.1	Predicted Effector 276-221404	5.91259	7.94604e-55	5.36743	1.43379e-35
DV3019128	tetra-peptide repeat homeobox 1-like	5.91231	3.10609e-19	4.56801	7.63306e-32
DV3025357.1	Predicted Effector 134-500000	5.91092	3.9314e-48	6.53493	1.74524e-35
DV3026043.1	Predicted Effector 486-35491	5.90915	9.71793e-23	7.62072	1.46587e-19
DV3026367.1	Predicted Effector 80-492000	5.90853	2.39873e-10	3.97662	2.24039e-07
DV3024878.2	Predicted Effector 296-192203	5.90358	0.00257079	4.76796	0.00133675
DV3025600.1	Predicted Effector 203-55000	5.88804	6.72385e-54	7.59503	1.57172e-13
DV3000448	Unknown/No Hit	5.88148	8.03155e-51	4.47024	5.72351e-21
DV3006411.2	Predicted Effector 103-180856	5.86891	1.69946e-29	6.69442	3.53917e-41
DV3015115.2	Predicted Effector 217-212209	5.86639	4.81617e-12	5.48563	2.2125e-06
DV3025786.1	Predicted Effector 299-374000	5.86562	5.67017e-16	7.75681	8.52454e-110
DV3004711.2	Predicted Effector 47-177258	5.86309	7.46907e-21	4.89685	4.43032e-22
DV3005429	serine ase stubble	5.85024	7.20584e-31	5.23544	3.47193e-26
DV3025244.1	Predicted Effector 1098-13862	5.84737	1.43632e-16	6.17539	4.56507e-15
DV3023033	Unknown/No Hit	5.8431	5.97813e-47	6.04814	2.69395e-95
DV3011248.2	fatty acid synthase-2	5.83135	1.57918e-10	7.54461	1.79985e-226
DV3024787.2	Unknown/No Hit	5.83074	1.73441e-24	5.5771	1.33908e-53
DV3025395.1	Predicted Effector 141-766000	5.8213	1.36379e-08	7.05427	1.31511e-06
DV3023431.1	Predicted Effector 1490-1676	5.81678	0.000670262	5.41995	2.94788e-12
DV3026249.1	Predicted Effector 686-38000	5.81208	1.65829e-27	4.61576	7.91444e-37
DV3023874	Ankyrin repeat-containing domain	5.80716	1.54634e-23	5.43103	1.19494e-14
DV3012886.1	Predicted Effector 341-147008	5.80119	1.99891e-32	6.2001	7.95465e-39
DV3026046.1	Predicted Effector 49-382350	5.78557	1.65531e-26	6.95805	9.82857e-20
DV3014982	Macrophage migration inhibitory factor	5.77176	1.11118e-27	6.66669	1.71162e-90
DV3026066.1	Predicted Effector 51-362000	5.77151	8.90656e-15	5.73479	8.16081e-05
DV3019365	Unknown/No Hit	5.77034	2.58858e-37	5.09591	6.4359e-29
DV3025682.1	Predicted Effector 230-139000	5.76251	0.000774861	4.89721	0.000368745
DV3014252.1	Predicted Effector 290-4784	5.75862	1.1997e-85	4.26814	6.2795e-29
DV3006568	Unknown/No Hit	5.75619	1.16101e-22	7.71514	4.58596e-50
DV3012532.1	Predicted Effector 470-315021	5.74888	8.86702e-51	3.74074	1.21266e-08
DV3017159	Unknown/No Hit	5.73767	1.462e-54	6.33975	1.92046e-192
DV3025649.1	Predicted Effector 218-299500	5.72809	0.000853079	5.73818	0.000165695
DV3003599	Unknown/No Hit	5.71967	9.5547e-28	4.40275	2.22627e-29
DV3014965	Unknown/No Hit	5.71396	2.52687e-13	4.96786	0.00729963
DV3003256	pro-resilin	5.71143	7.81481e-05	4.48642	0.0105701
DV3026433.1	Predicted Effector 90-3000	5.70228	2.82503e-48	5.59861	2.71331e-42
DV3025539.1	Predicted Effector 1824-2500	5.69601	7.21785e-09	3.63342	0.000750334
DV3002695	atrial natriuretic peptide-converting enzyme isoform X1	5.69575	3.25997e-29	6.38978	6.35958e-41
DV3001491	annexin B11-like	5.69164	4.16494e-170	5.14265	7.97092e-124
DV3025216.1	Predicted Effector 103-310000	5.68141	2.98591e-06	6.69426	2.58161e-06
DV3001153	Unknown/No Hit	5.67853	5.34794e-12	4.67734	0.000696126
DV3011187	Unknown/No Hit	5.67122	4.89335e-05	4.74151	1.17282e-11
DV3025071.2	Unknown/No Hit	5.66452	1.35407e-06	8.22434	5.33831e-105
DV3000956	G2 mitotic-specific cyclin-B	5.65376	4.66765e-26	4.43266	8.95863e-98
DV3022921	serine ase stubble	5.65292	4.28098e-20	5.6241	8.79397e-32
DV3026451.1	Predicted Effector 937-28500	5.65226	5.26273e-57	5.17113	1.4829e-60
DV3012636.2	Predicted Effector 344-228752	5.64945	7.66963e-09	7.10321	7.9447e-07
DV3013557.2	Predicted Effector 197-328801	5.64417	2.42587e-14	4.8327	6.7101e-16
DV3025656.1	Predicted Effector 223-273000	5.64324	1.40723e-25	6.43373	4.74564e-29
DV3024911.2	Predicted Effector 321-51131	5.63947	4.70703e-23	5.13303	6.30188e-40
DV3026155.1	Predicted Effector 575-9000	5.62884	1.83587e-17	4.01782	1.35682e-10
DV3025787.1	Predicted Effector 299-363000	5.61508	3.73121e-13	5.98059	1.90927e-06
DV3019740.2	Cuticular protein 80	5.6077	2.44808e-17	4.25763	4.90796e-32
DV3024687.2	fatty acid synthase-1	5.60418	8.37778e-21	6.70221	4.59666e-261
DV3011427	Unknown/No Hit	5.60279	3.39475e-64	5.22399	1.18715e-31
DV3021821	very-long-chain 3-oxoacyl- reductase	5.591	2.65377e-15	6.60673	1.44198e-38
DV3020557	Unknown/No Hit	5.58448	5.19829e-13	4.38981	9.52311e-05
DV3010089.2	Predicted Effector 66-370000	5.58202	1.19209e-49	4.05841	3.95055e-25
DV3008854	histidine-rich glyco -like	5.5756	6.86008e-06	3.98594	0.00136941
DV3025350.1	Predicted Effector 133-207000	5.56954	3.89322e-13	7.79868	5.49357e-09
DV3007537	Unknown/No Hit	5.56	9.2704e-18	5.31186	6.00717e-37
DV3014132.1	Predicted Effector 38-175743	5.55771	3.56324e-73	6.41124	1.22159e-88
DV3022210	gastric triacylglycerol lipase-like	5.55453	1.89114e-15	6.11851	4.23675e-08
DV3026238.1	Predicted Effector 659-124000	5.5486	0.0103378	5.32773	0.00556378
DV3013737.2	sclerostin domain-containing 1	5.53462	1.36198e-29	7.43942	1.24445e-77
DV3025858.1	Predicted Effector 349-12000	5.52672	2.10418e-10	5.84876	7.28713e-06
DV3021723	Unknown/No Hit	5.52635	2.17406e-05	6.64159	4.49864e-11
DV3014417	circadian clock-controlled -like	5.52365	6.48565e-17	5.03831	1.32297e-05
DV3003437.1	Predicted Effector 35-812762	5.51989	8.89808e-55	3.84557	8.80687e-35
DV3020324	Unknown/No Hit	5.51516	4.17035e-07	7.01586	1.089e-08
DV3019077	Unknown/No Hit	5.51427	5.24633e-16	8.34057	6.3348e-47
DV3026071.1	Predicted Effector 510-425000	5.5076	1.0175e-26	5.05814	1.34679e-28
DV3004903.1	Predicted Effector 134-509500	5.50098	1.81046e-10	4.12626	1.2567e-16
DV3011774	osiris 20-like precursor	5.4998	7.10718e-34	4.97648	9.16952e-15
DV3001231.1	Predicted Effector 69-839000	5.49947	7.97534e-18	4.63096	4.09712e-14
DV3017404.2	Cuticular protein 55	5.49899	0.00246781	4.3946	0.0234117
DV3023175.1	Predicted Effector 1885-9355	5.49839	4.32688e-103	4.50351	1.77012e-32
DV3008619.2	UDP-glycosyltransferase_16	5.49769	2.89806e-43	4.81207	6.53053e-35
DV3025788.1	Predicted Effector 299-280000	5.49497	3.15079e-21	6.19948	1.5723e-27
DV3016813	C-type galactose-binding	5.4832	1.37777e-86	3.02782	7.91969e-10
DV3004242.2	Cuticular protein 16	5.47233	2.61457e-49	3.52783	1.07497e-17
DV3025046.2	Cuticular protein 94	5.4693	7.04303e-13	4.8483	1.39922e-29
DV3009416	Unknown/No Hit	5.46753	1.09264e-59	5.0509	5.25496e-50
DV3002944.2	facilitated trehalose transporter Tret1 d	5.45632	1.62409e-68	5.27368	5.02681e-71
DV3011729	farnesol dehydrogenase-like	5.45299	5.26171e-27	7.36397	1.10997e-108
DV3001465	Unknown/No Hit	5.44872	1.19968e-12	4.15393	4.94239e-07
DV3002619.1	Predicted Effector 28-1099241	5.44736	7.68142e-10	6.1567	5.51891e-12
DV3024941.2	UDP-glycosyltransferase_14	5.44591	7.89874e-32	6.66398	1.28566e-113
DV3026244.1	Predicted Effector 682-38553	5.44354	2.34025e-25	6.81819	6.9943e-23
DV3018376	cell division cycle 20 homolog	5.43817	1.16907e-27	3.8954	3.1369e-74
DV3020283	Unknown/No Hit	5.43614	4.17814e-11	3.56473	0.00226377
DV3018838.1	Predicted Effector 587-57500	5.4346	1.59413e-76	5.94019	2.00866e-82
DV3000974	Unknown/No Hit	5.43429	1.14236e-14	8.055	1.91589e-12
DV3003276.1	Predicted Effector 49-359169	5.42798	7.49641e-08	6.87853	3.81994e-11
DV3022197.2	peroxidase	5.42369	9.82334e-05	3.91669	0.000216
DV3010042.2	Predicted Effector 194-167872	5.41895	3.89677e-50	5.78439	5.3882e-62
DV3001803.2	Predicted Effector 12-108000	5.41542	2.648e-41	6.06842	3.7181e-90
DV3015640	importin subunit alpha	5.41299	6.72288e-18	4.22722	6.80382e-35
DV3011059.2	Predicted Effector 499-75402	5.40877	5.67133e-23	4.66324	3.80989e-31
DV3024770.2	Predicted Effector 153-300025	5.39847	1.96147e-14	5.14702	4.95298e-15
DV3022898	Unknown/No Hit	5.39544	7.15172e-67	4.88421	1.867e-32
DV3022775.1	Predicted Effector 1733-7249	5.37857	1.31759e-05	5.2807	0.00286338
DV3025200.1	Predicted Effector 10-202000	5.37019	9.63255e-21	5.26134	1.22465e-16
DV3015488	RNA-directed DNA polymerase from mobile element jockey-like	5.36425	2.58376e-17	5.2537	7.67328e-11
DV3001078	gastric triacylglycerol lipase-like	5.36197	1.42139e-13	7.63926	1.24958e-44
DV3020589	Unknown/No Hit	5.36082	5.80145e-15	8.1894	1.7012e-66
DV3024973.2	Predicted Effector 484-79786	5.3605	3.01173e-09	2.02877	0.0426062
DV3009401	proline-rich receptor kinase PERK9	5.35182	0.000223609	3.88352	2.37177e-18
DV3025390.1	Predicted Effector 141-240000	5.34791	2.9421e-11	6.00541	1.45966e-10
DV3009791	Unknown/No Hit	5.34286	3.14356e-133	4.58866	7.22331e-46
DV3005867.2	leukocyte elastase inhibitor	5.33418	5.06491e-31	5.7551	1.73409e-215
DV3019066	Unknown/No Hit	5.32677	2.0218e-13	5.71535	4.97721e-14
DV3024025	coiled-coil domain-containing 1-like	5.32121	8.85651e-05	4.00819	0.000135678
DV3011254	one cut domain family member 3-like	5.31698	1.35546e-05	3.94027	0.0289852
DV3025688.1	Predicted Effector 2314-5000	5.30575	9.17286e-08	4.51901	1.1249e-05
DV3011870	Unknown/No Hit	5.29372	1.02962e-30	4.01043	8.13339e-60
DV3013376	carbohydrate sulfotransferase 11	5.28101	2.72976e-25	4.4627	1.92063e-24
DV3021559	Unknown/No Hit	5.27807	2.393e-15	4.51255	0.000602737
DV3025711.1	Predicted Effector 247-132500	5.27769	2.30059e-05	5.8343	1.06902e-13
DV3004038.1	Predicted Effector 212-595000	5.27109	6.18357e-08	6.63009	6.07882e-08
DV3025551.1	Predicted Effector 185-341000	5.26971	8.22663e-05	5.74217	0.000183402
DV3023844.1	Predicted Effector 2499-3500	5.26505	1.52558e-30	4.92174	3.56449e-18
DV3017705.2	Cuticular protein 66	5.25394	5.87316e-13	3.99293	1.77481e-09
DV3008276	nidogen-2	5.25319	1.48889e-23	4.92343	1.29677e-44
DV3003875.2	Predicted Effector 40-85000	5.24783	0.00497938	6.38785	3.04219e-06
DV3026267.1	Predicted Effector 7-846000	5.24214	3.62024e-29	5.39892	3.74457e-15
DV3003125.2	E3 ubiquitin-protein ligase RNF8	5.23409	3.69286e-18	4.05015	2.43133e-49
DV3025979.1	Predicted Effector 43-410000	5.23083	3.02552e-10	5.80021	1.17147e-06
DV3026225.1	Predicted Effector 653-48000	5.22146	4.26293e-63	5.75621	2.48322e-276
DV3011727	farnesol dehydrogenase-like	5.21061	2.94083e-37	6.53393	1.53009e-85
DV3009795	Serine ase stubble	5.20992	2.46187e-28	3.46322	4.32945e-12
DV3017526.1	Predicted Effector 556-148124	5.19907	1.69174e-40	4.87807	1.20599e-21
DV3007859.1	Predicted Effector 354-367783	5.19816	3.7942e-105	5.33739	2.09496e-74
DV3009710	leucine-rich repeat extensin 1 isoform X1	5.19152	6.23548e-35	5.12526	1.24156e-26
DV3020576	basic-leucine zipper transcription factor A-like	5.19091	1.01135e-15	4.64853	4.38038e-13
DV3012006	Unknown/No Hit	5.17949	8.69961e-59	4.73225	1.66731e-29
DV3017788	elongation of very long chain fatty acids 4-like	5.17949	3.45721e-93	5.42737	6.85208e-95
DV3004474	zinc finger 530	5.1766	1.48247e-35	5.8289	1.75177e-25
DV3025755.1	Predicted Effector 279-25000	5.17327	1.16636e-23	10.2691	9.16156e-22
DV3024824.2	Predicted Effector 2-746269	5.16437	3.27411e-12	6.81788	5.58419e-16
DV3016915	Unknown/No Hit	5.16257	9.9239e-41	6.61748	3.59418e-182
DV3011057.2	Predicted Effector 499-64081	5.15554	2.31792e-16	4.60484	3.001e-18
DV3015535.2	Predicted Effector 466-152935	5.14931	1.96702e-56	5.15009	1.28496e-26
DV3019705	Unknown/No Hit	5.14927	0.0286688	4.62811	0.0438461
DV3025595.1	Predicted Effector 2-735000	5.14401	5.39874e-39	5.82715	2.02474e-79
DV3025233.1	Predicted Effector 1079-31000	5.14024	1.40812e-19	4.7362	3.00975e-21
DV3024822.2	Predicted Effector 2-771793	5.11865	0.0217178	5.41435	0.0056128
DV3006694	zinc metallo ase nas-13-like	5.11295	3.48866e-35	5.4408	6.0486e-34
DV3002395.2	Unknown/No Hit	5.10294	1.20431e-19	3.68301	8.82969e-35
DV3004185	tetra-peptide repeat homeobox 1-like	5.10286	1.82516e-29	3.38019	1.01135e-13
DV3008333	takeout-like	5.09529	1.34707e-11	4.52503	2.11827e-05
DV3007863	myrosinase 1-like	5.08814	2.59047e-12	3.61292	2.34309e-21
DV3000146	macrophage migration inhibitory factor	5.07755	7.2656e-11	6.64523	6.76282e-60
DV3010659	fatty acyl- reductase CG5065	5.0732	9.48686e-17	5.2614	3.27626e-51
DV3025466.1	Predicted Effector 165-80000	5.06742	6.42727e-30	5.42675	1.78514e-16
DV3024348	balbiani ring 3	5.06668	4.89719e-33	3.09839	1.82682e-06
DV3009598	Unknown/No Hit	5.06442	3.56146e-56	5.89989	1.49121e-135
DV3024989.2	Predicted Effector 520-137508	5.05815	3.49214e-20	7.12417	1.33114e-24
DV3017702.2	Cuticular protein 63	5.05776	0.0131798	2.60071	0.00673138
DV3008605.2	Predicted Effector 424-173672	5.05532	7.96181e-05	4.63431	3.3495e-07
DV3020285	histone -like	5.05356	2.38814e-07	3.99266	7.85665e-06
DV3011834	takeout-like	5.05128	4.22726e-52	6.90152	1.74446e-70
DV3008296.1	Predicted Effector 84-343195	5.05115	1.39677e-55	4.54626	2.27903e-15
DV3001364	Unknown/No Hit	5.04709	9.81932e-24	6.64029	2.5264e-159
DV3010954.2	Unknown/No Hit	5.04569	3.85972e-31	5.74902	8.29211e-93
DV3013304.2	laccase-5	5.04392	3.18507e-15	3.39151	0.00126336
DV3016807	Unknown/No Hit	5.04148	4.95139e-66	5.97094	6.9422e-61
DV3020998	myrosinase 1-like	5.0371	1.81673e-22	4.2298	9.61913e-05
DV3009015	cyclin-A2	5.03566	6.60635e-20	3.72948	3.10865e-101
DV3009099	Unknown/No Hit	5.03254	1.38582e-19	6.27162	1.61538e-39
DV3006221.2	Cuticular protein 25	5.03137	6.20993e-10	3.98561	0.0157721
DV3025509.1	Predicted Effector 174-259000	5.01437	2.93903e-14	7.61132	6.13083e-31
DV3021052.1	Predicted Effector 1189-30939	5.0132	1.95846e-54	3.43423	1.58002e-09
DV3020484.2	Predicted Effector 1195-10186	5.00688	5.51836e-19	4.99257	2.1847e-16
DV3009733	cyclin-J	5.00485	4.22319e-14	3.72099	4.58967e-23
DV3020879.1	Predicted Effector 816-37154	4.99718	2.31711e-57	4.191	5.12864e-21
DV3004826	Unknown/No Hit	4.99196	7.23826e-20	4.96319	1.019e-37
DV3026110.1	Predicted Effector 535-2500	4.9881	1.19008e-24	4.52189	2.21651e-25
DV3005494.1	Predicted Effector 209-379000	4.97886	1.73016e-59	4.94496	9.70699e-90
DV3020354.1	Predicted Effector 635-93750	4.97757	1.04805e-42	5.7139	6.30188e-40
DV3004708.1	Predicted Effector 47-136573	4.97112	1.73861e-14	2.80641	4.95989e-05
DV3011058	Unknown/No Hit	4.96916	3.17933e-08	3.36562	1.45735e-05
DV3003239.1	Glutathione S-transferase delta 1	4.96882	4.61106e-29	6.14691	2.23588e-99
DV3005848	aurora borealis	4.96418	6.13613e-23	4.44467	2.17947e-70
DV3025937.1	Predicted Effector 403-162500	4.95625	2.08165e-14	4.00379	3.27521e-08
DV3024853.2	Predicted Effector 2382-2245	4.95544	5.72289e-10	4.66939	1.87825e-08
DV3008710	acyl- desaturase-like	4.94584	8.29559e-51	5.68234	1.37626e-122
DV3023419	lactase-phlorizin hydrolase-like	4.93718	2.10884e-10	4.35662	7.35496e-11
DV3025292.1	Predicted Effector 12-119000	4.93208	0.00946182	4.1496	0.0385682
DV3012279	nucleoplasmin ANO39	4.93189	1.43956e-15	6.20042	1.17256e-44
DV3017319	Unknown/No Hit	4.93127	1.99511e-35	4.81599	1.40006e-26
DV3009596	Unknown/No Hit	4.93127	4.89955e-57	5.68478	1.03933e-111
DV3026116.1	Predicted Effector 538-131	4.92978	4.749e-12	2.86913	4.00959e-06
DV3017704.2	Cuticular protein 65	4.92897	1.20639e-14	3.81579	4.94513e-08
DV3016175.1	Predicted Effector 138-7357	4.92877	4.70511e-08	5.36633	2.51773e-20
DV3010911	Unknown/No Hit	4.92806	2.34013e-30	4.10238	7.40115e-22
DV3025034.2	Predicted Effector 658-500	4.92076	8.92744e-05	5.86121	2.52561e-27
DV3008275	nidogen-2	4.91627	4.46168e-50	4.88887	4.1585e-125
DV3026023.1	Predicted Effector 47-6552	4.91338	8.33905e-08	5.83437	2.44858e-29
DV3011216	mucin-2 isoform X15	4.91123	1.75774e-12	3.22693	9.35912e-08
DV3026455.1	Predicted Effector 94-19573	4.90952	4.72185e-11	6.79692	1.46203e-26
DV3012376	Unknown/No Hit	4.90784	6.20543e-08	5.89789	1.23484e-11
DV3015211.1	Predicted Effector 355-67000	4.90676	6.072e-16	4.82123	9.7928e-16
DV3024981.2	Predicted Effector 5-297226	4.90551	1.41183e-18	5.06722	4.76453e-21
DV3012700	Unknown/No Hit	4.90443	6.31921e-14	4.0943	0.000527135
DV3020319	glucose dehydrogenase [ quinone]-like	4.90096	2.76066e-12	3.04875	2.54346e-06
DV3002598	growth differentiation factor 8-like	4.89938	2.52213e-29	4.58505	9.87937e-81
DV3011331	Unknown/No Hit	4.89309	4.86012e-53	4.80754	3.24076e-37
DV3012509.1	Predicted Effector 470-155786	4.87983	1.32108e-51	4.45279	4.65132e-18
DV3001717.2	Unknown/No Hit	4.87887	5.85298e-10	6.92822	1.00399e-18
DV3019338.1	Predicted Effector 1029-21154	4.87867	4.26109e-11	3.85635	5.25264e-05
DV3025800.1	Predicted Effector 306-74363	4.8763	1.65788e-07	3.41951	0.000196509
DV3004039.1	Predicted Effector 212-611000	4.87481	6.67622e-08	5.9771	5.45103e-11
DV3012430	Unknown/No Hit	4.87076	2.66766e-20	5.04821	6.9733e-25
DV3011518.1	Predicted Effector 18-312158	4.86675	2.56026e-20	3.51171	1.96071e-11
DV3025680.1	Predicted Effector 230-147000	4.86506	4.65641e-07	4.4882	9.9749e-09
DV3003750	bicaudal C isoform X1	4.86059	5.63439e-16	4.09247	4.22098e-39
DV3002597.2	growth/differentiation factor 8	4.85388	1.10181e-44	4.61441	3.32703e-108
DV3025554.1	Predicted Effector 185-3000	4.85076	1.02475e-26	3.97524	4.85134e-16
DV3000145	macrophage migration inhibitory factor	4.84895	3.78058e-10	6.32324	1.33158e-64
DV3018702	serine-rich adhesin for platelets-like	4.84734	3.64505e-12	5.22524	7.87493e-39
DV3026008.1	Predicted Effector 46-33000	4.83503	2.12027e-15	4.38265	6.27911e-08
DV3026485.1	Predicted Effector 98-727000	4.83064	3.74085e-14	5.22281	4.9973e-17
DV3016910	Unknown/No Hit	4.82521	1.20317e-14	5.25637	3.46761e-27
DV3025717.1	Predicted Effector 251-6681	4.82307	1.21073e-12	4.09884	2.80534e-05
DV3024182	ankyrin PH and SEC7 domain containing secG-like	4.82259	1.65437e-07	5.26871	7.27883e-05
DV3020120.1	Predicted Effector 995-12464	4.82073	0.00045618	4.59746	0.0438783
DV3017701.2	Cuticular protein 62	4.81772	4.9697e-14	3.22545	1.70687e-07
DV3025980.1	Predicted Effector 43-398000	4.81324	0.0109427	6.9508	3.42741e-06
DV3025998.1	Predicted Effector 449-136000	4.80588	1.28586e-21	4.76198	6.63689e-32
DV3019566.2	Cuticular protein 78	4.80553	5.10019e-10	3.27772	1.28285e-11
DV3011204.1	Predicted Effector 315-1137	4.80259	2.10855e-36	4.77551	3.09579e-19
DV3026348.1	Predicted Effector 78-158500	4.80243	1.56967e-28	5.0256	6.10915e-44
DV3000268	reactive intermediate imine deaminase	4.79949	2.28684e-20	5.54987	3.12447e-78
DV3024934.2	Predicted Effector 41-511000	4.79905	1.11951e-40	4.7848	1.37712e-68
DV3025754.1	Predicted Effector 279-20000	4.79176	2.60269e-33	3.68464	2.85126e-12
DV3006220	eukaryotic translation initiation factor 4 gamma-like	4.78405	7.04524e-20	4.39939	8.33649e-12
DV3025242.1	Predicted Effector 109-44000	4.78059	2.25932e-31	3.54621	3.41067e-26
DV3023390.1	Predicted Effector 2654-500	4.7789	2.04759e-05	2.21878	0.00421119
DV3020280	histone sperm-like	4.77429	4.50868e-09	5.7531	5.14975e-06
DV3024257	ankyrin repeat	4.77128	0.0468228	5.38095	0.00606306
DV3005965.2	flocculation protein FLO11	4.76815	2.76641e-26	5.11024	1.67882e-34
DV3016041	glucose dehydrogenase [ quinone]-like	4.76274	3.94904e-19	6.04552	6.67146e-74
DV3000443	Unknown/No Hit	4.76184	8.02578e-21	4.558	6.40944e-25
DV3018690	Unknown/No Hit	4.76008	1.54351e-21	3.28333	4.79239e-08
DV3002327	Unknown/No Hit	4.7489	7.50054e-16	4.70194	1.22331e-37
DV3026011.1	Predicted Effector 46-486000	4.74828	3.07013e-07	2.63144	0.00712067
DV3008841.1	Predicted Effector 159-273899	4.74686	1.9953e-09	4.09526	1.12381e-12
DV3014725.1	Predicted Effector 433-35858	4.74398	1.00651e-31	4.08081	6.0861e-07
DV3006274	Unknown/No Hit	4.73668	1.00014e-44	3.9259	3.25584e-10
DV3025866.1	Predicted Effector 355-102000	4.73399	4.76372e-15	6.42654	1.24269e-57
DV3002030	ataxin-2 homolog	4.72767	1.35759e-12	4.68934	7.87002e-32
DV3003196	Unknown/No Hit	4.72682	4.25281e-31	3.3142	3.24641e-06
DV3003227.1	Predicted Effector 77-559000	4.72493	5.54889e-21	4.22596	3.87531e-28
DV3015063.2	UDP-glycosyltransferase_22	4.72185	6.1185e-26	5.20118	5.13031e-118
DV3021825	Unknown/No Hit	4.71447	3.67702e-15	4.11851	5.81955e-09
DV3001607	thiamine transporter 2-like isoform X1	4.71241	7.12507e-16	4.16558	9.50287e-14
DV3008396	balbiani ring 3-like	4.71207	0.00117612	5.19212	1.38254e-17
DV3024800.2	Predicted Effector 180-384000	4.70363	2.31741e-21	4.41144	2.62675e-15
DV3002447	tubulin beta-1 chain	4.7002	2.0755e-26	4.31696	3.17203e-85
DV3010363	alpha-tocopherol transfer -like	4.69914	4.38374e-66	5.51764	5.47966e-55
DV3005153	extracellular matrix-binding ebh-like	4.6846	6.51531e-51	5.61441	9.65987e-91
DV3025438.1	Predicted Effector 1540-4068	4.68298	2.82304e-22	4.34268	1.88419e-11
DV3019482.1	Predicted Effector 648-68000	4.68219	3.49727e-10	4.02168	3.66389e-09
DV3026351.1	Predicted Effector 784-7679	4.67915	2.61601e-17	3.929	2.84955e-32
DV3020289	histone H4	4.67914	0.0224138	4.80361	0.0122057
DV3025047.2	Cuticular protein 95	4.67641	1.1493e-21	2.4082	1.42158e-10
DV3025936.1	Predicted Effector 403-149000	4.67384	4.39843e-27	3.6263	1.20463e-13
DV3013575	repetitive proline-rich cell wall 2-like	4.67281	1.14095e-11	4.11866	4.53184e-10
DV3017456	Unknown/No Hit	4.67187	4.13729e-06	7.50169	2.99251e-13
DV3019238	alpha-crystallin A chain-like	4.66588	2.51129e-48	5.12634	4.17952e-26
DV3025398.1	Predicted Effector 142-287500	4.6568	2.55493e-13	4.37143	1.54276e-11
DV3014485	flocculation FLO11	4.65375	8.63338e-20	4.74502	8.58423e-15
DV3000237	Unknown/No Hit	4.64984	7.49685e-13	4.42764	3.96476e-41
DV3026315.1	Predicted Effector 744-16400	4.64978	2.59332e-13	5.63433	6.03155e-22
DV3016638	lipase member H-like	4.64625	4.98365e-12	4.41096	6.9035e-28
DV3017571.2	Predicted Effector 629-59645	4.64479	1.82881e-09	5.31635	3.58282e-34
DV3025824.1	Predicted Effector 325-56000	4.63879	2.83892e-11	4.40771	9.00743e-13
DV3010728.2	Cuticular protein 33	4.6385	3.09466e-18	3.18327	0.000658783
DV3021922.2	Predicted Effector 1264-44716	4.63753	1.61911e-24	1.923	8.09936e-05
DV3007556	Unknown/No Hit	4.63701	1.20428e-10	3.9851	9.4229e-11
DV3002991.1	ATP-binding cassette transporter sub-family H member 13	4.62754	3.12189e-14	5.08219	8.84784e-39
DV3025281.1	Predicted Effector 116-118389	4.62252	3.82173e-19	4.53718	6.02669e-23
DV3026217.1	Predicted Effector 645-77000	4.62014	9.0726e-35	2.91502	0.000110533
DV3026311.1	Predicted Effector 74-311000	4.61459	2.11809e-26	4.00836	4.95644e-29
DV3022019	peroxidase-like isoform X1	4.61029	0.000246254	5.81244	3.68475e-19
DV3009961	mushroom body large-type Kenyon cell-specific 1 isoform X2	4.60884	1.1123e-24	5.65595	3.36857e-145
DV3008863	hydroxysteroid dehydrogenase 2	4.60846	1.60395e-28	4.54203	9.83868e-29
DV3020255	Unknown/No Hit	4.60214	4.61803e-27	6.09625	6.20464e-54
DV3002391.2	Predicted Effector 115-3099	4.60151	4.52909e-06	3.95994	2.26327e-09
DV3014676	peroxidase isoform X2	4.59555	5.52519e-10	3.34763	1.00885e-07
DV3014728.1	Predicted Effector 433-72441	4.59471	3.45757e-18	4.73945	3.11474e-50
DV3025678.1	Predicted Effector 2294-2359	4.59408	0.00163487	3.50673	7.68943e-05
DV3021386.1	Predicted Effector 898-50000	4.59217	1.13298e-06	3.51872	0.000119076
DV3025701.1	Predicted Effector 240-98000	4.59091	9.19944e-11	8.33414	1.79291e-33
DV3015733.1	Predicted Effector 415-198640	4.58783	2.84868e-18	7.22153	1.64029e-64
DV3025657.1	Predicted Effector 223-262000	4.58273	2.01077e-12	4.1304	2.61874e-16
DV3024765.2	Predicted Effector 1494-11529	4.58028	9.04291e-32	4.26402	2.92972e-74
DV3000442	Unknown/No Hit	4.57598	2.58334e-21	2.86751	0.0164354
DV3015896.2	Predicted Effector 171-32726	4.57208	9.74797e-25	5.0972	1.2342e-19
DV3016291.2	UDP-glycosyltransferase_31	4.5646	6.544e-41	3.94069	6.30175e-20
DV3012903.1	Predicted Effector 341-437363	4.56206	1.11623e-16	4.68652	2.62633e-18
DV3012384	GATA zinc finger domain-containing 10-like	4.55511	4.9563e-13	2.43695	4.89954e-06
DV3001056	Unknown/No Hit	4.55361	2.59299e-32	5.06745	2.54026e-31
DV3000454	osiris 16	4.55273	7.93787e-19	3.54148	1.37448e-11
DV3025798.1	Predicted Effector 306-93000	4.55183	3.10992e-24	4.0554	8.64198e-22
DV3025902.1	Predicted Effector 38-97000	4.54254	4.43767e-10	4.97752	5.38371e-10
DV3025070.2	Predicted Effector 80-298360	4.5372	7.86663e-06	3.49913	1.1339e-09
DV3023258.1	Predicted Effector 1101-3562	4.53684	4.41495e-20	4.08852	1.51141e-15
DV3013632.1	Predicted Effector 130-451218	4.53417	2.97398e-25	5.10002	3.47018e-22
DV3025857.1	Predicted Effector 349-224391	4.5304	2.00413e-11	4.71668	1.00283e-11
DV3024747.2	Predicted Effector 137-376239	4.52799	1.60606e-06	1.80994	0.0184627
DV3002374.2	Unknown/No Hit	4.52737	3.73452e-09	3.94152	1.81282e-07
DV3019889.2	Predicted Effector 826-36288	4.5195	1.08714e-22	6.24039	2.55752e-50
DV3025966.1	Predicted Effector 425-309000	4.51411	7.312e-13	4.2286	4.72534e-23
DV3026035.1	Predicted Effector 476-12500	4.51286	1.41611e-06	4.83524	4.81415e-07
DV3003733	Unknown/No Hit	4.51265	5.47213e-23	4.86038	1.11264e-85
DV3026068.1	Predicted Effector 510-358000	4.51262	8.29559e-51	3.87279	4.20604e-58
DV3025476.1	Predicted Effector 168-806000	4.51129	7.29635e-32	5.90824	1.33015e-65
DV3019471	regucalcin-like isoform X2	4.50863	2.18904e-78	3.52157	1.58559e-26
DV3008374.1	Predicted Effector 209-35423	4.50018	3.57348e-07	5.04496	1.50615e-15
DV3003888	Unknown/No Hit	4.49573	1.11859e-17	3.66247	9.75261e-73
DV3000688	Unknown/No Hit	4.48861	3.39402e-16	3.66119	1.52195e-18
DV3007812	fumarylacetoacetase	4.48545	6.26936e-32	2.33119	1.04365e-07
DV3008290.1	Predicted Effector 84-306559	4.48542	1.10831e-43	5.70841	3.27794e-47
DV3009790	cyclin-dependent kinase inhibitor 1C-like	4.48541	1.21363e-33	3.45553	5.23679e-11
DV3025903.1	Predicted Effector 38-74000	4.48308	2.6896e-18	4.12103	1.35382e-16
DV3007688.2	Predicted Effector 13-376000	4.4804	1.07734e-54	4.20675	1.63778e-23
DV3020742	bifunctional endo-1,4-beta-xylanase -like	4.47855	8.77077e-07	2.58243	2.48292e-05
DV3004829	location of vulva defective 1	4.47422	6.61113e-22	4.92393	6.39875e-42
DV3025650.1	Predicted Effector 218-301500	4.47261	1.86275e-06	5.13807	0.000303439
DV3025825.1	Predicted Effector 325-192500	4.46958	3.37135e-16	8.81569	2.49775e-56
DV3024737.2	Predicted Effector 13-710728	4.46951	7.26573e-13	5.42662	1.27396e-30
DV3026300.1	Predicted Effector 729-13000	4.46557	6.86129e-34	5.08864	9.5341e-41
DV3011691	proteoglycan 4	4.46524	7.82452e-18	3.5652	2.86142e-13
DV3017086	cytoplasmic A3a	4.46286	0.000429739	4.74679	2.42781e-13
DV3026298.1	Predicted Effector 724-58000	4.46089	1.24863e-16	6.19075	7.08663e-32
DV3024879.2	Predicted Effector 296-21888	4.45307	2.90129e-18	4.65108	4.85574e-14
DV3003874	Unknown/No Hit	4.45027	0.00364694	5.35084	0.0013367
DV3006380	Unknown/No Hit	4.44132	0.00180707	3.32589	0.000461756
DV3026389.1	Predicted Effector 834-13000	4.43931	4.87047e-18	6.73035	3.84439e-23
DV3024940.2	UDP-glycosyltransferase_15	4.43623	1.06313e-10	6.72388	1.13331e-68
DV3026019.1	Predicted Effector 47-70000	4.43452	1.58776e-22	4.6972	2.98156e-37
DV3005486.2	Predicted Effector 299-190378	4.43326	3.73079e-11	3.75296	1.69795e-07
DV3000156	glucose dehydrogenase [ quinone]	4.43256	5.31829e-19	3.4145	0.000970949
DV3016912	PREDICTED: extensin-like	4.43131	1.22831e-38	8.62028	1.14749e-96
DV3019678.2	Cuticular protein 79	4.42361	0.000285698	3.23187	0.00509528
DV3024223	Unknown/No Hit	4.42161	0.00205061	5.29303	0.000941736
DV3025748.1	Predicted Effector 271-182000	4.41937	1.98064e-23	4.14098	9.61395e-28
DV3016228.1	fatty acyl-CoA reductase 1-a	4.41559	8.70192e-12	3.27141	1.33124e-13
DV3020866	Unknown/No Hit	4.40979	5.14812e-25	5.59349	1.80949e-56
DV3021656.1	Predicted Effector 1417-14000	4.40648	0.000106957	6.41481	1.12368e-24
DV3025546.1	Predicted Effector 1846-8000	4.40538	4.72928e-07	4.28207	0.0137503
DV3018577	facilitated trehalose transporter Tret1-like	4.40487	1.03838e-10	4.32448	4.84226e-27
DV3025274.1	Predicted Effector 1148-23500	4.40337	2.93238e-16	5.64376	4.91079e-13
DV3002025	peroxidase-like isoform X1	4.39916	1.59444e-45	4.17319	3.10754e-32
DV3012513.1	Predicted Effector 470-190596	4.39878	5.50611e-33	3.71712	4.65822e-20
DV3026237.1	Predicted Effector 659-110500	4.39818	8.35086e-09	7.97429	1.00768e-08
DV3025490.1	Predicted Effector 169-99000	4.39815	1.29897e-10	3.83772	6.43102e-09
DV3026473.1	Predicted Effector 966-32500	4.39054	1.00675e-15	5.17668	1.20692e-59
DV3025749.1	Predicted Effector 271-185916	4.3897	1.59906e-12	3.4088	9.38213e-09
DV3014349	Unknown/No Hit	4.38157	1.19206e-13	2.85498	9.82145e-12
DV3005901.2	Predicted Effector 24-475732	4.38083	2.97505e-12	4.00514	5.5478e-20
DV3009119	lipase member I-like isoform X4	4.3772	1.47666e-16	5.20873	7.27587e-27
DV3007824	lactase-phlorizin hydrolase-like	4.37522	3.34876e-23	4.95057	6.00559e-17
DV3020284	histone embryonic	4.37042	8.60451e-12	4.4629	3.84607e-14
DV3025416.1	Predicted Effector 148-313500	4.36506	7.99759e-12	4.73169	5.57259e-16
DV3012429.2	Predicted Effector 278-21116	4.36283	1.19478e-20	3.9085	8.99666e-42
DV3025334.1	Predicted Effector 1290-33000	4.36124	2.28403e-37	3.7848	4.47594e-36
DV3026130.1	Predicted Effector 557-27000	4.35464	2.32009e-10	4.23936	2.50563e-08
DV3003586	family	4.35454	7.70337e-22	6.43568	1.16463e-76
DV3013990.1	Predicted Effector 165-85000	4.35175	2.47652e-10	4.60082	3.85429e-11
DV3025523.1	Predicted Effector 18-274815	4.35107	5.28821e-21	2.4407	7.62845e-05
DV3005761	cadherin-89D isoform X1	4.34572	9.63239e-16	4.56883	2.58324e-20
DV3022120	Unknown/No Hit	4.34462	7.81564e-05	4.81371	0.00040419
DV3025464.1	Predicted Effector 1630-14000	4.34392	3.96638e-35	4.70043	3.16775e-71
DV3002624	Cell wall	4.33197	1.14057e-48	3.1447	8.61314e-10
DV3001951.1	Predicted Effector 120-42067	4.33018	4.03879e-41	3.63851	2.51946e-19
DV3006638	circadian clock-controlled -like	4.33015	8.93893e-12	3.24976	0.00873265
DV3025784.1	Predicted Effector 297-232500	4.32901	9.65223e-19	5.73007	1.09894e-24
DV3023772.1	Predicted Effector 2019-1534	4.3261	2.46339e-18	5.21433	1.94198e-35
DV3000307.2	myosinase-3	4.322	1.55862e-23	4.92709	6.39726e-69
DV3021870.1	Predicted Effector 872-5822	4.31832	3.74326e-16	3.27507	0.000145942
DV3025575.1	Predicted Effector 1912-12000	4.31703	4.71266e-10	5.05085	9.64824e-13
DV3020185.2	Predicted Effector 1160-13358	4.31158	1.3311e-21	3.65774	1.8995e-16
DV3009419.2	Predicted Effector 155-69071	4.30435	1.02578e-47	4.25531	3.31473e-15
DV3010273	Unknown/No Hit	4.2963	4.85755e-15	2.77997	6.06199e-08
DV3000632	membrane-associated guanylate WW and PDZ domain-containing 3-like	4.29124	0.014536	7.20932	9.6627e-40
DV3000334	thymidine phosphorylase	4.28902	1.12712e-24	4.45339	1.64952e-70
DV3005244.2	Predicted Effector 149-350000	4.2859	1.63204e-162	4.28385	1.38387e-79
DV3014346	Unknown/No Hit	4.28588	3.68723e-56	4.42336	6.52277e-157
DV3014025	Unknown/No Hit	4.28411	2.05853e-25	4.04412	9.73909e-13
DV3023042	Unknown/No Hit	4.28267	9.93263e-10	3.9482	8.92452e-06
DV3024945.2	Predicted Effector 427-193151	4.2796	7.92823e-64	5.78676	3.89761e-192
DV3012458	nose resistant to fluoxetine 6	4.27691	1.23673e-33	4.84877	8.84394e-57
DV3021577.1	Predicted Effector 802-24000	4.27386	0.000154671	6.60173	2.86205e-06
DV3006376	Unknown/No Hit	4.27326	0.000526198	5.93118	2.96571e-06
DV3007127.2	vasa-2	4.27068	3.83131e-17	3.29989	2.03013e-25
DV3004118	ankyrin repeat RF_0381 isoform X2	4.26989	5.86551e-14	2.89003	1.7462e-21
DV3023488	Unknown/No Hit	4.26765	1.02528e-17	4.79388	2.28639e-16
DV3015609	ester hydrolase C11orf54 homolog	4.26699	6.39387e-18	5.39432	2.6413e-92
DV3026445.1	Predicted Effector 92-273500	4.26609	1.26342e-20	3.78156	1.45806e-30
DV3002990	numb-like isoform X1	4.26245	7.62979e-47	3.87343	3.16293e-99
DV3014127.1	Predicted Effector 38-80500	4.26066	3.07717e-08	2.46886	3.57961e-05
DV3025459.1	Predicted Effector 1615-2000	4.25932	3.63884e-44	4.00941	7.06373e-24
DV3013879.2	Cuticular protein 44	4.25527	6.42111e-24	3.03316	1.93663e-07
DV3005980.2	eukaryotic translation initiation factor 4 gamma-like	4.2511	5.14836e-09	3.35499	3.79328e-07
DV3006189	4-hydroxy-2-oxoglutarate mitochondrial-like	4.24821	5.25786e-45	3.30286	7.73448e-46
DV3010236.2	Predicted Effector 117-16439	4.24761	2.40711e-14	3.30958	1.71831e-11
DV3016510	Unknown/No Hit	4.24656	5.1053e-07	4.97246	0.000393866
DV3008523	fizzy-related homolog	4.2432	1.68267e-12	2.96982	4.53277e-27
DV3026427.1	Predicted Effector 9-44000	4.24169	9.4889e-17	5.02448	2.62436e-42
DV3006096	Unknown/No Hit	4.24042	9.59918e-32	4.57571	2.679e-25
DV3000158	glucose dehydrogenase [ quinone]	4.23906	7.18483e-15	4.40578	1.44009e-22
DV3008277	PREDICTED: nidogen-2	4.23415	1.61817e-11	3.54608	9.42173e-13
DV3026134.1	Predicted Effector 56-400000	4.23389	1.51197e-25	3.63947	6.67869e-05
DV3025634.1	Predicted Effector 214-27000	4.23353	1.40012e-17	2.22191	7.67308e-05
DV3025667.1	Predicted Effector 227-52206	4.21636	0.000175657	6.6845	2.89249e-06
DV3001942.1	Predicted Effector 26-850000	4.21432	0.000307676	3.45603	0.00254906
DV3014484	piggyBac transposable element-derived 4-like	4.21021	2.11673e-15	4.35074	9.77972e-14
DV3022242.1	Predicted Effector 819-45000	4.21008	1.40798e-60	2.85253	5.76447e-10
DV3019215.2	nanos-1	4.20903	3.27534e-06	2.3254	0.0336998
DV3012813	serine ase stubble	4.20394	2.5749e-23	4.14367	4.59586e-49
DV3002788	C-reactive -	4.20227	8.38285e-15	3.94337	6.92654e-14
DV3025529.1	Predicted Effector 18-566375	4.20021	3.35654e-05	4.05017	3.83647e-19
DV3025990.1	Predicted Effector 449-8000	4.19117	3.26236e-09	2.19259	0.00381385
DV3015690	52 kDa repressor of the inhibitor of the kinase-like	4.18484	2.13378e-12	4.07057	8.52423e-16
DV3024722.2	Predicted Effector 1178-23540	4.17747	4.82903e-05	3.52015	0.00100869
DV3010499.2	Predicted Effector 153-282821	4.17607	3.2473e-16	3.721	5.85304e-15
DV3024232	balbiani ring 3	4.17512	0.0033569	4.69788	0.000219276
DV3017746.2	Cuticular protein 73	4.17017	1.18067e-07	3.58086	0.00117545
DV3015532.2	Predicted Effector 466-132000	4.16874	8.04857e-46	3.95283	3.98993e-12
DV3016995.2	Predicted Effector 533-46079	4.16783	4.54851e-18	5.29263	1.0513e-29
DV3001025	von Willebrand factor type EGF and pentraxin domain-containing 1	4.16759	1.55862e-23	4.34554	9.98278e-30
DV3005049.1	Predicted Effector 37-322748	4.1674	3.06511e-50	2.88314	1.89814e-11
DV3001790	zinc finger 391-like isoform X1	4.16589	5.84811e-05	5.88242	2.58608e-09
DV3024780.2	Predicted Effector 1579-14570	4.16468	1.31399e-05	5.1549	1.34489e-18
DV3006125	CCR4-NOT transcription complex subunit 7	4.16361	8.82371e-18	3.67271	1.66394e-58
DV3025421.1	Predicted Effector 1486-1000	4.16091	2.19707e-05	3.57834	6.06335e-06
DV3025659.1	Predicted Effector 223-236500	4.16034	1.17455e-34	3.21158	5.08727e-17
DV3025040.2	Predicted Effector 676-41572	4.15872	1.83574e-35	5.23456	3.64425e-34
DV3026006.1	Predicted Effector 46-133500	4.15316	1.16684e-05	3.46906	0.0464166
DV3008395	Unknown/No Hit	4.12953	2.66677e-08	4.93458	2.19941e-09
DV3012697.2	Cuticular protein 38	4.12886	6.02421e-14	4.29522	6.82246e-61
DV3022618	Unknown/No Hit	4.12695	8.63338e-20	5.57021	1.06661e-64
DV3012610	Unknown/No Hit	4.12341	7.20047e-109	3.93672	2.13798e-22
DV3002090	Unknown/No Hit	4.12319	0.0144899	4.05665	0.026575
DV3023322.1	Predicted Effector 834-24562	4.11305	5.20968e-36	3.28354	7.33824e-15
DV3010681	Unknown/No Hit	4.11137	0.0407922	2.57633	0.0200525
DV3019119	histidine-rich glyco -like	4.10953	6.72306e-08	5.88228	4.739e-10
DV3026024.1	Predicted Effector 47-816000	4.10907	5.67662e-09	3.20844	1.34935e-07
DV3025712.1	Predicted Effector 247-186500	4.10691	2.58105e-16	3.01027	2.06726e-10
DV3007364	Unknown/No Hit	4.1051	9.80573e-18	3.53122	3.41295e-41
DV3012191	Unknown/No Hit	4.09954	1.06495e-35	3.74559	7.20856e-24
DV3009320.1	Predicted Effector 94-102931	4.08724	1.4737e-10	3.75479	3.34925e-14
DV3025420.1	Predicted Effector 1486-10000	4.08687	3.61216e-24	3.45041	2.46058e-16
DV3025044.2	Cuticular protein 96	4.08676	2.24731e-18	2.63413	7.44936e-07
DV3026220.1	Predicted Effector 647-124000	4.08498	3.70072e-16	3.97049	2.93347e-43
DV3010650	Unknown/No Hit	4.08279	3.2507e-41	3.26743	3.4166e-27
DV3026087.1	Predicted Effector 521-88000	4.08014	3.92704e-15	4.506	2.57345e-57
DV3022547.1	Predicted Effector 1045-32150	4.07938	4.82622e-21	3.46205	7.50659e-08
DV3026490.1	Predicted Effector 983-17284	4.07809	1.225e-12	4.05107	6.44594e-10
DV3026185.1	Predicted Effector 613-108000	4.07697	9.49145e-61	4.35423	7.47387e-37
DV3024723.2	Predicted Effector 1178-27195	4.0715	0.000101981	6.14526	2.02977e-05
DV3026082.1	Predicted Effector 5204-73	4.0712	0.00528552	6.49898	4.83507e-05
DV3001886.2	neuronal pentraxin-1-like	4.06652	2.09579e-13	3.85341	8.01372e-10
DV3014348	Unknown/No Hit	4.06055	1.40731e-15	3.1882	2.99652e-54
DV3002085	von Willebrand factor type EGF and pentraxin domain-containing 1	4.05918	2.37184e-33	3.95787	5.20524e-18
DV3025571.1	Predicted Effector 1906-3903	4.05854	4.22209e-06	4.49408	2.60705e-13
DV3004243	Unknown/No Hit	4.05637	4.68298e-10	2.58193	0.000170075
DV3000906	PR domain zinc finger 1	4.05418	1.12265e-25	5.02044	3.08958e-158
DV3022512.1	Predicted Effector 1502-2500	4.05156	1.04988e-19	3.98155	1.22844e-22
DV3009602.1	Predicted Effector 425-301000	4.04919	7.65544e-18	4.73131	4.79491e-37
DV3014723.1	Predicted Effector 433-22962	4.03597	6.44808e-15	4.04653	6.77299e-21
DV3014736	Unknown/No Hit	4.03591	7.67234e-13	4.60646	4.80158e-16
DV3025492.1	Predicted Effector 169-25500	4.03409	1.64476e-09	2.70922	1.0019e-05
DV3026003.1	Predicted Effector 46-149000	4.03081	4.82496e-10	4.06781	2.06126e-13
DV3023650	balbiani ring 3-like	4.02456	3.28193e-08	4.51533	2.92691e-08
DV3017426	Unknown/No Hit	4.01981	5.25786e-45	3.51027	1.09429e-12
DV3016124.2	Predicted Effector 375-181917	4.01256	1.10123e-23	4.68832	3.18433e-78
DV3011129	serine threonine- kinase polo	4.01192	4.14747e-33	3.57945	3.04334e-84
DV3004090.2	Cuticular protein 15	4.00895	6.59006e-16	2.70313	0.0145794
DV3013899	neurogenic mastermind-like	4.00762	1.25286e-17	4.38058	2.10048e-21
DV3021112.2	Predicted Effector 588-75912	3.99908	4.43983e-28	3.80671	1.10781e-10
DV3012319.2	acyl-protein thioesterase 1	3.99896	1.05992e-15	7.31835	2.31584e-41
DV3017682.1	Predicted Effector 667-57080	3.99787	2.49942e-22	3.52476	1.09564e-15
DV3026358.1	Predicted Effector 795-72882	3.99288	9.36543e-28	3.2814	1.92428e-07
DV3010920	tryptophan 2,3-dioxygenase	3.98412	1.77924e-14	4.75942	2.77569e-29
DV3023269.2	Predicted Effector 1511-5380	3.98115	6.51314e-22	5.13262	2.05974e-53
DV3007172	Unknown/No Hit	3.97904	4.75794e-07	3.02923	5.6386e-34
DV3003264.1	Predicted Effector 49-238055	3.97276	2.16764e-25	4.99378	3.63824e-34
DV3016676.1	Predicted Effector 557-77333	3.969	4.25215e-24	3.87241	1.4146e-15
DV3002545.2	Predicted Effector 41-850931	3.96776	0.000147843	1.92701	0.0447733
DV3025578.1	Predicted Effector 194-352000	3.9594	4.37769e-13	4.31614	3.57891e-11
DV3006133	lachesin	3.95871	6.97111e-12	1.06129	0.0120004
DV3005443	C-type lectin-like precursor	3.95743	3.96784e-17	4.53644	1.68781e-34
DV3010787.2	Predicted Effector 204-10781	3.95095	2.11533e-161	3.50515	1.6226e-57
DV3003202.1	Predicted Effector 77-321500	3.94968	3.67168e-15	5.61752	1.88412e-11
DV3007640	Unknown/No Hit	3.94639	2.31834e-16	2.71412	2.48231e-07
DV3014145.1	Predicted Effector 38-602841	3.94519	8.39406e-14	2.67408	6.05613e-07
DV3015903	Unknown/No Hit	3.944	6.46996e-11	5.30252	1.50397e-12
DV3025868.1	Predicted Effector 355-128000	3.94283	1.95815e-29	3.07212	2.30572e-21
DV3026242.1	Predicted Effector 678-13000	3.93211	6.27346e-15	5.30787	3.68599e-35
DV3026088.1	Predicted Effector 521-121500	3.92901	1.76438e-41	3.77268	2.83097e-26
DV3007874	Unknown/No Hit	3.9263	2.63994e-28	4.25146	2.0327e-21
DV3008293.1	Predicted Effector 84-330813	3.92166	2.33176e-19	5.84521	1.49965e-28
DV3009487.1	Predicted Effector 419-205330	3.91349	2.49593e-18	4.14811	2.08053e-13
DV3026025.1	Predicted Effector 470-184432	3.91162	2.26764e-28	2.7759	1.67269e-28
DV3022954	Unknown/No Hit	3.91072	8.24917e-19	3.60715	1.17274e-24
DV3017348	gastrula zinc finger -like	3.90948	5.10583e-09	3.8041	5.57227e-40
DV3025869.1	Predicted Effector 355-5771	3.90786	3.36666e-10	6.11873	6.49015e-14
DV3024755.2	Predicted Effector 144-271000	3.89983	7.29747e-31	4.03837	3.33193e-110
DV3022505	acidic repeat-containing -like isoform X3	3.8991	9.73079e-22	4.85536	5.91425e-43
DV3001961	flightin	3.89713	0.0495411	6.84822	8.69969e-27
DV3022504	PFC0760c-like isoform X1	3.89469	3.87909e-13	3.79127	8.8887e-21
DV3016257.1	Predicted Effector 469-20635	3.88797	6.94259e-14	4.38032	2.69364e-08
DV3014382.1	Predicted Effector 593-57290	3.88653	3.7478e-17	3.53498	1.04757e-08
DV3025419.1	Predicted Effector 1486-14000	3.88547	0.00677881	8.74246	3.21185e-10
DV3002086	von Willebrand factor type EGF and pentraxin domain-containing 1	3.88418	8.96988e-12	3.80613	2.02674e-11
DV3019672	mucin-17 isoform X3	3.88161	3.33627e-09	3.28278	5.97487e-08
DV3005377.2	nucleoporin GLE1	3.87985	1.17584e-10	2.69546	6.57847e-25
DV3012528.1	Predicted Effector 470-293529	3.87908	1.19029e-35	2.61511	5.4877e-13
DV3000555	sodium hydrogen exchanger 9B2-like	3.87449	7.12507e-16	4.08624	8.80789e-73
DV3026069.1	Predicted Effector 510-387000	3.87331	7.5848e-09	2.9677	9.0094e-05
DV3026210.1	Predicted Effector 639-73000	3.8686	3.19877e-29	3.88652	2.71202e-15
DV3023272	transmembrane protease serine 9-like	3.86785	3.31894e-10	3.94365	1.2482e-17
DV3001696	carbonic anhydrase 7-like isoform X2	3.85526	2.10581e-11	3.08479	8.92276e-11
DV3015300.2	Predicted Effector 92-220000	3.84952	4.52383e-25	4.32432	3.10741e-25
DV3004830	arginine-glutamic acid dipeptide repeats -like	3.84854	4.27714e-11	2.47586	2.39987e-05
DV3004891	Unknown/No Hit	3.8426	1.38654e-53	3.922	3.25258e-47
DV3025933.1	Predicted Effector 401-159000	3.83643	3.85951e-08	2.94148	1.57074e-06
DV3025850.1	Predicted Effector 341-442286	3.83577	0.000107934	5.94869	2.54379e-17
DV3000547	cell wall surface anchored	3.83409	1.02831e-06	4.69685	5.07765e-13
DV3024788.2	sulfotransferase	3.81824	7.19553e-14	4.1536	1.93755e-28
DV3025488.1	Predicted Effector 169-117000	3.81703	8.83187e-05	3.29622	0.00365116
DV3025527.1	Predicted Effector 18-531095	3.81427	3.13899e-42	3.43752	1.51923e-13
DV3006427.2	Predicted Effector 103-364359	3.81304	1.11064e-45	3.33849	3.02661e-39
DV3025060.2	Predicted Effector 774-112836	3.80793	0.0133362	3.64746	0.000766324
DV3009816	probable nuclear hormone receptor HR38 isoform X2	3.80399	6.54232e-19	4.02	1.01206e-32
DV3024894.2	Predicted Effector 302-10736	3.80172	2.7261e-14	3.30492	4.83222e-10
DV3006099.2	Predicted Effector 125-81456	3.80118	2.43273e-12	2.84334	4.84868e-07
DV3020978.1	Predicted Effector 1158-11166	3.79575	5.99714e-50	3.79154	4.6675e-33
DV3025342.1	Predicted Effector 131-294500	3.79509	4.70296e-18	2.96286	1.0009e-05
DV3007645	nuclear transcription factor Y subunit beta-like	3.79142	6.96166e-20	4.34462	6.21891e-25
DV3018691	Unknown/No Hit	3.79008	1.878e-12	3.15833	4.43088e-08
DV3024704.2	Predicted Effector 1102-38057	3.78586	7.442e-05	3.07501	0.00407066
DV3010939.1	Predicted Effector 349-301359	3.78572	4.08007e-05	3.03347	7.29224e-06
DV3024540	fumarylacetoacetase	3.7819	4.93999e-19	3.85766	2.26174e-44
DV3005947	2-acylglycerol O-acyltransferase 2-A-like	3.78174	5.19865e-51	4.92765	4.89692e-77
DV3025718.1	Predicted Effector 251-430191	3.77436	6.78371e-05	3.58777	0.0381956
DV3007197.2	Cuticular protein 26	3.77219	1.02681e-18	2.75349	1.24048e-11
DV3005470	pyridoxine pyridoxamine 5 -phosphate oxidase	3.77194	4.60568e-08	5.28873	3.10131e-43
DV3019739	Unknown/No Hit	3.76854	7.93789e-10	3.7494	3.02961e-55
DV3010840	Unknown/No Hit	3.76482	1.52036e-11	3.00041	5.26542e-33
DV3022317.1	Predicted Effector 1099-2500	3.76444	1.72415e-10	5.61044	3.02433e-21
DV3006336.2	Probable chitinase 3	3.762	8.80117e-14	3.19218	8.11862e-17
DV3014136.1	Predicted Effector 38-212647	3.75915	2.02504e-43	3.87115	6.33823e-53
DV3014864.1	Predicted Effector 428-63456	3.75872	1.3429e-64	3.44473	3.29579e-39
DV3003601	Unknown/No Hit	3.75831	0.0167398	3.42469	0.0270044
DV3004898.2	Predicted Effector 134-428128	3.75297	2.60095e-08	4.82185	2.83654e-28
DV3003369	actin cytoskeleton-regulatory complex sla1-like	3.74677	7.92278e-13	4.80835	1.77827e-22
DV3024898.2	Predicted Effector 304-187000	3.74628	2.17219e-18	2.80558	1.09405e-08
DV3025017.2	Predicted Effector 598-4588	3.74028	9.2958e-10	1.97353	0.017366
DV3006567	Unknown/No Hit	3.74006	0.0141807	3.77039	1.96456e-05
DV3007701	lipase 3-like	3.73886	5.74728e-13	2.17867	1.50723e-05
DV3026056.1	Predicted Effector 50-345500	3.7388	2.41254e-26	3.45669	1.54464e-26
DV3000166	glucose dehydrogenase [ quinone]-like	3.72855	9.20261e-08	3.10871	1.93779e-06
DV3024502	balbiani ring 3	3.72589	0.00255603	4.98965	0.00302753
DV3025485.1	Predicted Effector 169-176000	3.72456	1.51378e-05	3.43406	4.36172e-10
DV3002653	collagen alpha-3(VI) chain isoform X5	3.72121	1.30541e-31	3.36617	9.44267e-17
DV3020558	probable RNA-binding orb2	3.72059	6.65119e-06	1.64392	0.00804475
DV3025008.2	UDP-glycosyltransferase_30	3.71845	2.20236e-10	3.86264	4.72055e-15
DV3021087	Unknown/No Hit	3.7173	1.29218e-26	4.30636	7.47603e-26
DV3014739.1	Predicted Effector 433-145804	3.71474	5.82169e-14	2.94683	3.61119e-05
DV3025258.1	Predicted Effector 1103-25093	3.71275	1.31832e-23	3.41628	7.02562e-21
DV3011779	15-hydroxyprostaglandin dehydrogenase [NAD(+)]-like	3.71196	3.70704e-11	4.1184	1.35785e-50
DV3011424	adhesive plaque matrix -like	3.70617	1.59679e-10	4.9274	6.49199e-94
DV3024900.2	Predicted Effector 309-283799	3.70594	7.85886e-09	4.19328	4.66947e-07
DV3011333	Unknown/No Hit	3.70121	8.72838e-13	3.33697	5.22768e-08
DV3016748	fatty acid synthase	3.68989	3.01344e-30	3.89376	5.52357e-64
DV3005508.2	Predicted Effector 299-569537	3.68655	0.000246614	3.35617	0.000572161
DV3008334	takeout-like	3.68627	0.00337455	6.00331	2.59652e-06
DV3020348	Unknown/No Hit	3.68624	8.86691e-16	5.13335	6.80482e-57
DV3016627.2	Cuticular protein 53	3.68617	3.7103e-14	2.91491	7.27237e-07
DV3005633.1	Predicted Effector 119-589676	3.68157	7.80273e-31	3.96339	6.34474e-29
DV3002116	Unknown/No Hit	3.67903	0.000107917	3.08545	0.0287726
DV3026215.1	Predicted Effector 645-63500	3.6758	1.75694e-16	3.86456	6.63768e-15
DV3004089.2	Cuticular protein 14	3.67449	2.7396e-22	3.12882	8.86296e-13
DV3009897.2	serine protease nudel	3.67254	4.73056e-09	4.78363	3.43905e-33
DV3017709.2	Cuticular protein 69	3.67228	8.39126e-08	2.67737	0.00146069
DV3025309.1	Predicted Effector 1223-17000	3.67082	1.36575e-12	2.03404	0.00638045
DV3018738.2	Cuticular protein 76	3.6693	3.96644e-06	3.74766	3.53646e-09
DV3000309.2	myrosinase-1	3.66814	2.2176e-16	3.42195	7.77635e-69
DV3009143.1	Predicted Effector 418-344558	3.66799	1.82457e-23	2.06286	0.00312201
DV3019466.2	Predicted Effector 439-116431	3.66756	6.35146e-29	3.05389	4.22341e-26
DV3008944	Unknown/No Hit	3.665	5.26688e-05	2.95582	0.00317221
DV3002170	Unknown/No Hit	3.66487	7.70657e-15	4.23528	1.14818e-16
DV3025196.1	Predicted Effector 1-1118500	3.66193	3.0758e-29	3.33071	8.78701e-22
DV3026463.1	Predicted Effector 955-31782	3.65982	9.7438e-19	3.41918	4.3661e-23
DV3002904.1	Predicted Effector 50-222155	3.65849	1.21705e-16	4.79736	2.002e-17
DV3000289	chorion peroxidase	3.65767	4.503e-08	4.6651	1.77054e-46
DV3017407	Unknown/No Hit	3.65063	2.84883e-05	3.04304	2.11489e-09
DV3006561.1	Predicted Effector 175-200000	3.64741	1.26198e-22	2.86094	1.00659e-10
DV3025676.1	Predicted Effector 229-994	3.63867	2.38263e-07	3.82595	1.36524e-09
DV3018920.1	Unknown/No Hit	3.63095	1.41888e-16	3.97228	6.7771e-29
DV3025679.1	transmembrane protease serine 9	3.62765	1.12306e-12	4.30414	1.49031e-40
DV3010025.2	Predicted Effector 194-23592	3.62653	9.34488e-20	3.27937	2.47743e-17
DV3005507	D2-like isoform X2	3.62587	6.00279e-12	4.34841	9.28526e-11
DV3026193.1	Predicted Effector 621-24407	3.62542	8.29141e-26	4.3572	2.45619e-15
DV3009010	Unknown/No Hit	3.62481	1.6371e-16	4.94213	1.81536e-46
DV3021561	Unknown/No Hit	3.62398	1.39213e-09	3.61581	1.19734e-08
DV3010342.2	ATP-dependent RNA helicase DDX19A	3.62203	1.00185e-15	2.94814	2.26964e-31
DV3001505	Unknown/No Hit	3.61793	0.000855066	7.38084	2.73916e-08
DV3013251	ring canal kelch homolog isoform X1	3.61649	1.03539e-08	3.33201	5.88558e-14
DV3005909.2	Predicted Effector 24-527318	3.6142	1.18374e-31	3.29447	2.13162e-13
DV3022016	proclotting enzyme-like isoform X1	3.61337	1.6887e-11	3.71387	1.50557e-10
DV3019372	Unknown/No Hit	3.61274	2.97066e-36	4.01564	5.33256e-46
DV3026418.1	Predicted Effector 88-561500	3.61215	5.13103e-10	3.37154	3.56089e-16
DV3009918	adhesive plaque matrix 2-like isoform X4	3.61092	5.60738e-30	4.34852	6.64402e-77
DV3022247.1	Predicted Effector 1355-26133	3.60818	3.41976e-06	5.15549	2.14925e-17
DV3012269	ornithine mitochondrial	3.60781	4.91867e-45	4.10657	2.54647e-66
DV3021977	Unknown/No Hit	3.6062	8.68308e-21	3.70783	1.79654e-29
DV3013625.1	Predicted Effector 130-405000	3.60245	4.22675e-10	3.53658	8.04984e-19
DV3012118.1	Predicted Effector 334-184347	3.60216	1.51981e-16	5.3423	6.43166e-29
DV3004225	RNA exonuclease 4	3.59728	5.08633e-09	5.4047	5.87882e-08
DV3015486	mRNA-decapping enzyme 1A	3.59667	5.56076e-10	2.30053	2.12179e-16
DV3016261.1	Predicted Effector 469-52206	3.59536	1.41273e-50	3.68631	1.25671e-28
DV3025528.1	Predicted Effector 18-551290	3.59521	5.75393e-16	3.08755	6.39079e-16
DV3005846	pancreatic triacylglycerol lipase-like	3.59205	2.02331e-14	3.01843	7.43713e-10
DV3012060.2	Chitin-binding protein CBP013	3.5902	1.14337e-10	2.75779	3.1523e-07
DV3013479.2	Predicted Effector 545-113657	3.5877	2.30174e-42	4.11653	4.71775e-27
DV3010907	patched domain-containing 3	3.58653	2.17621e-18	4.5071	1.90293e-113
DV3009290	elongation of very long chain fatty acids AAEL008004-like	3.58354	6.66851e-22	4.01669	7.2645e-21
DV3020138.1	Predicted Effector 938-42036	3.58317	2.38595e-10	5.63913	5.62129e-14
DV3000428	Unknown/No Hit	3.58224	1.07474e-23	4.46649	5.29722e-25
DV3026484.1	Predicted Effector 98-765000	3.57954	2.99416e-11	3.37117	1.90255e-12
DV3014116.1	Predicted Effector 316-210378	3.57923	5.52911e-36	4.04674	2.6872e-53
DV3005259.2	Predicted Effector 149-578187	3.57851	5.17528e-05	5.87076	1.1004e-18
DV3008301	trehalase-like	3.57468	6.98542e-24	3.81081	1.19627e-71
DV3000288	chorion peroxidase	3.57193	4.53905e-13	5.64817	1.48724e-85
DV3025308.1	Predicted Effector 1223-9000	3.57109	1.45445e-13	3.71032	4.76526e-15
DV3013506	Unknown/No Hit	3.57068	1.58384e-14	2.76014	1.66727e-08
DV3000364	major facilitator superfamily domain-containing 6-like isoform X1	3.56923	1.54907e-18	4.56543	4.91643e-48
DV3021606.1	Predicted Effector 1641-5000	3.56756	4.98998e-50	2.83174	2.58544e-22
DV3025671.1	Predicted Effector 229-119000	3.56665	8.55314e-27	4.08444	1.31989e-41
DV3026162.1	Predicted Effector 587-19000	3.55246	6.23572e-34	3.8751	1.28444e-26
DV3007937	Unknown/No Hit	3.55214	6.50173e-14	5.93537	6.39383e-80
DV3015120.2	secreted protein 357-15000	3.55121	2.5657e-96	3.84984	8.92485e-36
DV3009793	Unknown/No Hit	3.54872	3.4625e-14	3.91095	1.95427e-17
DV3022596.1	Predicted Effector 1347-14143	3.54613	1.51994e-11	2.20385	5.83418e-06
DV3005070	Unknown/No Hit	3.54345	1.18223e-09	3.88774	1.26996e-16
DV3025015.2	Predicted Effector 597-105500	3.53986	0.00153941	2.79812	0.000349005
DV3002995	serine threonine- kinase Nek7 isoform X1	3.53866	1.30187e-08	2.75629	1.45719e-07
DV3000305.2	myrosinase-4	3.53335	1.80748e-15	3.63932	5.43415e-87
DV3014565	52 kDa repressor of the inhibitor of the kinase-like	3.52986	8.59138e-07	2.14921	2.57531e-06
DV3025553.1	Predicted Effector 185-14000	3.52884	2.53917e-10	3.92953	5.45112e-16
DV3015210	Unknown/No Hit	3.52509	0.0156234	2.90253	0.017173
DV3020184.2	Predicted Effector 1160-5209	3.5241	3.61216e-24	3.15216	1.22381e-15
DV3005102.2	Unknown/No Hit	3.52407	2.61215e-13	2.92255	5.3045e-43
DV3026469.1	Predicted Effector 964-50000	3.52347	0.000278537	2.89206	0.00130441
DV3002088	targeting for Xklp2 isoform X2	3.52097	2.25591e-35	2.88405	2.37648e-55
DV3012863.2	insulin-2	3.52009	9.45058e-08	2.16531	0.0224674
DV3000910	mitotic spindle assembly checkpoint MAD2A	3.51993	4.14046e-13	2.96374	3.02544e-39
DV3001150	Unknown/No Hit	3.51991	0.0198804	3.12899	0.000503288
DV3025633.1	Predicted Effector 214-12000	3.51511	4.82842e-29	4.12225	1.43891e-33
DV3025256.1	Predicted Effector 11-65000	3.51507	2.26983e-18	3.01788	1.32694e-25
DV3026213.1	Predicted Effector 645-72500	3.51376	3.41145e-28	2.70005	1.58049e-08
DV3026167.1	Predicted Effector 589-56000	3.5098	6.7135e-33	3.19853	7.90142e-23
DV3025344.1	Predicted Effector 131-339500	3.50784	1.57114e-10	3.75132	5.94947e-15
DV3000439	osiris 8 precursor	3.50191	2.16395e-20	3.02868	5.43079e-15
DV3025392.1	Predicted Effector 141-665000	3.50144	4.83459e-05	2.3842	4.62819e-05
DV3025899.1	Predicted Effector 38-165000	3.50124	3.60938e-08	4.89736	4.49151e-11
DV3021310	Unknown/No Hit	3.49807	2.80764e-33	2.64398	1.03421e-36
DV3000917	zinc finger 512B-like	3.49791	3.15593e-13	2.53311	3.77561e-10
DV3014022.2	Predicted Effector 286-218280	3.4965	5.2952e-11	3.51815	2.80768e-22
DV3026278.1	Predicted Effector 709-123000	3.4818	1.31074e-12	2.96541	8.81936e-07
DV3007310	takeout-like	3.48	7.51515e-08	3.21756	5.9566e-06
DV3025677.1	Predicted Effector 229-60825	3.47966	7.79542e-05	4.99872	4.83512e-14
DV3007804.2	MATH and LRR domain-containing protein PFE0570w-2	3.47786	9.94565e-09	4.62653	8.79787e-23
DV3025811.1	Predicted Effector 316-259170	3.47417	2.1283e-26	3.35011	3.528e-08
DV3018051.2	Predicted Effector 712-88814	3.47191	4.49249e-35	3.32576	2.68869e-23
DV3009150.1	Predicted Effector 418-387065	3.47162	6.20996e-46	4.09209	1.53416e-47
DV3025024.2	Predicted Effector 629-145000	3.46996	2.48676e-16	4.31369	4.23509e-12
DV3006797	venom protease	3.46799	7.09665e-16	3.70235	4.39486e-15
DV3009030.1	Predicted Effector 362-516371	3.45932	8.13114e-16	2.95453	5.35423e-10
DV3026093.1	Predicted Effector 528-145000	3.4584	1.39413e-26	2.83464	3.72508e-10
DV3026165.1	Predicted Effector 588-43000	3.45788	6.22303e-20	3.2904	2.18992e-11
DV3000636	1-acyl-sn-glycerol-3-phosphate acyltransferase gamma-like	3.45552	6.23951e-13	4.03638	3.37566e-34
DV3007637	Unknown/No Hit	3.451	3.86104e-15	3.00253	1.15327e-06
DV3010615	carboxypeptidase B-like	3.44904	6.28079e-15	4.30472	5.15869e-41
DV3012505.1	Predicted Effector 470-131578	3.4488	2.79125e-40	4.40448	1.71139e-40
DV3024929.2	Predicted Effector 385-117000	3.44749	2.85647e-11	2.18886	0.0100427
DV3025713.1	Predicted Effector 247-198000	3.44344	4.24677e-07	2.97256	9.34576e-05
DV3015303.2	Predicted Effector 92-250000	3.44222	7.28449e-24	3.59614	2.10366e-20
DV3003405	regulator of cytokinesis 1-like isoform X3	3.43866	4.23188e-26	3.2111	7.72177e-116
DV3026129.1	Predicted Effector 557-42000	3.43564	5.84573e-23	3.71028	1.1626e-17
DV3026076.1	Predicted Effector 52-397500	3.43524	8.75369e-39	3.46353	1.62155e-18
DV3025287.1	Predicted Effector 1174-35000	3.43355	5.17712e-11	3.78356	5.4721e-25
DV3016815	craniofacial development 2-like	3.43073	0.000125713	6.19497	0.00016698
DV3016258.1	Predicted Effector 469-36530	3.43002	3.33263e-27	3.12208	5.13076e-10
DV3019741.2	Cuticular protein 81	3.42723	6.50243e-06	3.82065	0.000519305
DV3025091.2	Predicted Effector 96-22000	3.42465	8.31842e-29	3.34646	2.65004e-30
DV3020419.1	Predicted Effector 845-26235	3.42268	4.34123e-46	2.8474	2.78349e-29
DV3007303	Unknown/No Hit	3.41559	0.0016565	4.87018	1.25173e-06
DV3006930	Unknown/No Hit	3.41308	3.37135e-16	4.48171	1.04278e-80
DV3014165	Unknown/No Hit	3.4119	3.48375e-30	4.4964	6.17654e-144
DV3001513	Unknown/No Hit	3.4115	4.01749e-31	4.07152	3.3138e-36
DV3025602.1	Predicted Effector 203-290500	3.40782	4.67269e-08	3.7365	3.85466e-14
DV3007278.2	Predicted Effector 126-6505	3.40553	0.00338487	2.90661	0.00365639
DV3022725.1	Predicted Effector 1650-935	3.40385	2.0269e-09	4.45046	1.11537e-23
DV3016735	proclotting enzyme-like	3.40141	1.3181e-08	2.31027	1.24117e-08
DV3004593.2	Cuticular protein 17	3.39867	5.88746e-13	2.45993	2.98636e-08
DV3014134.1	Predicted Effector 38-193145	3.39279	2.55392e-34	3.27445	3.90575e-11
DV3022079	Unknown/No Hit	3.39256	0.00239368	3.44768	0.00458248
DV3000452	DEAD-box ATP-dependent RNA helicase rde-12-like	3.39048	3.43038e-18	3.57614	4.06339e-16
DV3018928	vacuolar sorting-associated 13C isoform X1	3.38885	0.00836018	6.58996	2.50981e-06
DV3026188.1	Predicted Effector 618-6500	3.38871	0.00155106	4.04567	8.28721e-05
DV3006814	Unknown/No Hit	3.38495	1.90549e-10	2.43649	3.59314e-21
DV3011247	solute carrier organic anion transporter family member 2A1-like	3.384	1.49663e-11	3.34265	3.29326e-06
DV3004981	fatty acyl- reductase CG5065	3.38009	1.2792e-08	2.31117	0.00123916
DV3006248	serine threonine- phosphatase 6 regulatory ankyrin repeat subunit A-like isoform X4	3.3788	8.37099e-06	3.85695	0.00232584
DV3025069.2	17-beta-hydroxysteroid dehydrogenase 13-like	3.37711	5.5995e-08	6.8639	4.75892e-22
DV3009745	Unknown/No Hit	3.37137	3.52228e-18	3.50462	1.0582e-29
DV3005089	chromosome-associated kinesin KIF4	3.3681	3.72923e-21	2.69271	8.20621e-22
DV3025543.1	ATP-binding cassette transporter sub-family H member 23	3.36575	1.6925e-16	4.88184	1.08804e-55
DV3025511.1	Predicted Effector 1745-9000	3.36464	5.9199e-15	2.88784	4.24095e-07
DV3025669.1	Predicted Effector 228-16500	3.3641	2.65591e-15	3.28703	6.29258e-08
DV3018734	titin homolog	3.36222	2.36509e-16	3.29089	6.78414e-33
DV3017703.2	Cuticular protein 64	3.362	0.0166258	4.49352	0.000139934
DV3000161	glucose dehydrogenase [ quinone]	3.36158	1.3013e-15	3.12059	3.80218e-09
DV3026442.1	Predicted Effector 914-55000	3.36033	8.24108e-24	2.33989	2.76184e-07
DV3006093.2	Predicted Effector 125-16106	3.35884	0.0004234	2.48332	0.000875624
DV3013496.1	Predicted Effector 247-127728	3.35473	2.86582e-20	2.80843	2.20572e-15
DV3010668	Unknown/No Hit	3.34009	0.000143151	3.03691	2.79492e-05
DV3025524.1	Predicted Effector 18-324908	3.33399	4.4424e-33	3.45855	1.34402e-14
DV3026434.1	Predicted Effector 901-42341	3.33295	1.20951e-08	3.11596	1.84083e-16
DV3022447.1	Predicted Effector 1282-7565	3.33255	1.60985e-06	2.38919	9.6486e-06
DV3026195.1	Predicted Effector 621-116921	3.33164	6.27961e-19	4.36743	3.83491e-28
DV3006796.1	venom serine protease Bi-VSP	3.33059	1.81592e-09	3.87927	6.00334e-25
DV3024790.2	Predicted Effector 1662-400	3.32924	5.00845e-15	3.03849	2.44798e-13
DV3002911	Unknown/No Hit	3.32838	1.18159e-08	4.014	1.53753e-24
DV3002113.2	Predicted Effector 2-187003	3.3281	2.2423e-17	3.08134	6.17552e-13
DV3025846.1	Predicted Effector 341-111019	3.32624	2.19036e-14	3.14186	9.7872e-09
DV3015219	Unknown/No Hit	3.32422	5.91304e-16	3.29133	3.79135e-23
DV3006001	ATPase family AAA domain-containing 2-like isoform X1	3.32248	2.20357e-10	2.78764	2.52763e-30
DV3024724.2	Predicted Effector 1178-31060	3.31954	0.0253827	2.6707	0.0170397
DV3019197	Unknown/No Hit	3.31953	9.11977e-29	3.18825	1.39324e-30
DV3010507	Pol	3.3154	1.81147e-07	1.84837	0.00585326
DV3014519.1	Predicted Effector 388-12500	3.3075	6.64383e-14	2.41722	5.978e-07
DV3004088.2	Cuticular protein 13	3.3051	1.64831e-24	2.92018	1.20274e-25
DV3001971	E3 ubiquitin- ligase RNF168	3.30321	4.66519e-17	2.67327	3.19357e-31
DV3023437	Unknown/No Hit	3.29475	7.50307e-26	2.4255	9.39128e-09
DV3002468.2	Predicted Effector 41-42050	3.29419	6.23548e-35	3.9739	7.89094e-88
DV3013913	zinc finger 567-like isoform X3	3.294	8.50547e-10	1.13524	0.00740708
DV3007346.1	hormone receptor 4	3.29194	3.219e-17	2.94073	2.17364e-12
DV3007358	Unknown/No Hit	3.29193	1.7702e-12	2.93154	1.20385e-35
DV3009432	tubulin alpha-1 chain-like	3.27618	0.000141843	3.0282	7.11273e-07
DV3007703	nurim homolog	3.27167	1.40822e-09	3.03976	1.151e-24
DV3018663	acidic repeat-containing	3.27147	6.69055e-14	2.37662	3.2975e-15
DV3026219.1	Predicted Effector 647-129000	3.27044	0.000483445	4.15169	6.77585e-10
DV3025763.1	Predicted Effector 28-140500	3.26587	4.95383e-11	3.01537	4.84227e-06
DV3004490	chaoptin	3.26475	9.44453e-14	3.22432	2.85788e-23
DV3022546.1	Predicted Effector 1045-13575	3.26221	5.54288e-26	2.40459	6.01673e-09
DV3006735.2	Unknown/No Hit	3.25777	1.18433e-36	2.89958	9.03554e-73
DV3017711.2	Predicted Effector 592-73848	3.25728	1.1158e-17	3.90227	4.77825e-16
DV3002543.2	Predicted Effector 41-831372	3.25506	1.53635e-08	2.36009	0.000376035
DV3024847.2	Unknown/No Hit	3.2523	2.94307e-15	3.84066	6.72832e-32
DV3011380	C-Myc-binding -like	3.2519	2.85768e-08	2.22933	1.26923e-17
DV3025460.1	Predicted Effector 1615-16000	3.24988	1.12125e-22	3.29582	1.74853e-31
DV3025934.1	Predicted Effector 401-131000	3.24698	1.20879e-08	3.12223	6.06582e-09
DV3007829	microcephalin isoform X2	3.23817	6.22664e-16	2.41116	2.06105e-27
DV3025549.1	Predicted Effector 185-257000	3.23604	9.92983e-10	3.28805	2.95556e-28
DV3025593.1	Predicted Effector 2-776549	3.23491	0.000291402	3.13743	0.000762479
DV3014734.1	Predicted Effector 433-119073	3.23212	1.58101e-33	2.74711	5.3262e-10
DV3014482.2	Predicted Effector 210-51176	3.23112	2.26385e-09	3.99049	1.28495e-17
DV3018668	mucin-5AC isoform X1	3.22804	6.29898e-11	2.83012	2.26685e-11
DV3025947.1	Predicted Effector 407-139000	3.22752	8.2762e-05	2.90441	1.89534e-06
DV3011097.2	Predicted Effector 192-98481	3.22141	1.32437e-20	2.55144	1.35137e-12
DV3014733.2	enhancer of split 2	3.2212	2.91693e-22	2.29299	9.34912e-10
DV3025468.1	Predicted Effector 1654-21000	3.22105	5.30959e-11	5.1085	2.21716e-31
DV3021539.1	Predicted Effector 1329-13037	3.22015	1.04177e-31	2.07981	1.62621e-16
DV3025806.1	Predicted Effector 314-153500	3.21825	3.09083e-13	3.93912	2.54268e-26
DV3023275.1	Predicted Effector 1651-8935	3.21603	3.25188e-34	1.84253	0.000632632
DV3025194.1	Predicted Effector 1-517000	3.21072	2.7171e-35	2.46786	1.20851e-13
DV3009096	Unknown/No Hit	3.19874	9.35272e-13	3.65382	1.84792e-29
DV3014386.1	Predicted Effector 593-78361	3.198	3.2046e-05	3.29526	3.56755e-12
DV3006321.2	Unknown/No Hit	3.19776	3.04732e-09	3.88285	1.06064e-12
DV3008954.1	Predicted Effector 214-400500	3.19707	1.88293e-11	2.44591	1.86939e-05
DV3001531	Unknown/No Hit	3.19668	2.60088e-28	1.90267	2.63042e-06
DV3003416	Unknown/No Hit	3.18777	7.46771e-41	3.55948	8.81088e-47
DV3017809	calmodulin 2	3.18527	8.24872e-73	2.53108	3.168e-12
DV3011189	Unknown/No Hit	3.18502	0.0033176	4.67082	1.50959e-18
DV3012992.1	Predicted Effector 70-18741	3.1847	1.57677e-11	1.61154	0.00193581
DV3006406.2	Predicted Effector 103-114968	3.18437	1.98724e-29	3.62257	5.01478e-80
DV3023584.2	Predicted Effector 2287-1000	3.18243	1.29154e-05	3.69339	1.63756e-11
DV3023472	Unknown/No Hit	3.1805	4.78763e-07	1.95367	0.000396361
DV3012106.1	Predicted Effector 334-22874	3.17595	1.18801e-57	2.74317	5.58269e-16
DV3025826.1	Predicted Effector 326-109000	3.17552	1.60461e-15	2.91205	3.5858e-11
DV3025260.1	Predicted Effector 1117-27000	3.17522	1.64721e-08	2.53271	3.57961e-05
DV3026271.1	Predicted Effector 705-32440	3.17472	2.94503e-14	2.74314	2.35451e-09
DV3003828	yellow	3.17301	1.63779e-08	2.12587	8.96938e-10
DV3006565	Unknown/No Hit	3.17272	0.00102852	2.15362	0.00633419
DV3025948.1	Predicted Effector 407-92000	3.17244	1.24198e-15	3.34762	2.74128e-31
DV3026141.1	Predicted Effector 565-124500	3.17116	2.17369e-13	3.20053	3.02838e-18
DV3010320	Unknown/No Hit	3.16982	1.37879e-10	3.48996	6.36812e-17
DV3002173.2	Cuticular protein 04	3.16891	2.52351e-05	2.38284	0.000111361
DV3021288	Unknown/No Hit	3.16866	6.62144e-11	3.23225	3.26843e-11
DV3011088.1	Predicted Effector 499-357105	3.16662	3.38975e-22	3.65253	8.48739e-12
DV3025579.1	Predicted Effector 194-357000	3.16633	1.12402e-08	4.06066	9.85812e-15
DV3025338.1	Predicted Effector 13-5500	3.16585	3.03225e-15	2.32996	7.42279e-20
DV3025083.2	Predicted Effector 864-59276	3.16454	0.000790172	2.53382	0.00211201
DV3025310.1	Predicted Effector 1227-6000	3.16288	8.53483e-10	3.58648	4.47995e-23
DV3000933	aminopeptidase N-like	3.1613	5.14243e-09	2.5311	5.36451e-08
DV3020346.2	Predicted Effector 635-4642	3.1611	6.61113e-22	3.01582	2.53174e-17
DV3009012	Unknown/No Hit	3.16011	2.37344e-25	3.51454	2.62624e-32
DV3010369	alpha-tocopherol transfer -like	3.156	4.83831e-66	3.81521	6.57351e-72
DV3003009	alpha-tocopherol transfer -like	3.15573	1.12381e-15	4.12721	1.20347e-58
DV3025499.1	Predicted Effector 170-483000	3.15437	6.95261e-16	3.22228	4.65832e-15
DV3012192	Unknown/No Hit	3.15398	5.85241e-42	2.64851	2.49493e-14
DV3003658	tudor domain-containing 7	3.14438	1.19186e-10	2.72445	6.6697e-30
DV3014389	Unknown/No Hit	3.14195	0.0342079	2.71189	0.00661651
DV3014486	fatty acid synthase	3.14179	5.04212e-22	3.34134	2.80494e-41
DV3006423.2	Predicted Effector 103-320695	3.14146	1.309e-22	3.03805	5.91327e-09
DV3015206.1	Predicted Effector 355-51000	3.13905	2.06836e-07	3.05698	1.7212e-11
DV3002362	Unknown/No Hit	3.13743	1.22111e-58	3.98476	2.98211e-126
DV3024732.2	Predicted Effector 1207-39626	3.1349	1.3566e-05	2.68441	0.000194658
DV3026221.1	Predicted Effector 647-31000	3.13451	0.000401692	3.46705	1.56866e-09
DV3017710.2	Cuticular protein 70	3.12536	1.38569e-10	2.72774	4.80849e-09
DV3025374.1	Predicted Effector 1372-7000	3.1218	5.27647e-11	2.64709	1.72639e-08
DV3025282.1	Predicted Effector 1165-25589	3.12024	4.26501e-20	3.44795	2.69751e-18
DV3014441	tudor domain-containing 6-like isoform X3	3.11995	2.58763e-12	2.58911	1.96279e-18
DV3001836	RING finger 212B-like	3.11777	6.04724e-11	2.15893	2.59331e-11
DV3013978	fatty acyl- reductase CG5065	3.11542	1.11334e-08	3.23575	1.44236e-07
DV3021663.2	Predicted Effector 1093-32425	3.11111	1.58453e-08	2.13943	0.00780983
DV3025673.1	Predicted Effector 229-95000	3.11096	1.3516e-45	2.93864	2.59902e-07
DV3001861.2	prostaglandin reductase 1	3.10953	3.03211e-30	2.79709	3.69233e-39
DV3026296.1	Predicted Effector 721-175118	3.1062	2.60095e-08	4.27582	1.34665e-25
DV3026413.1	Predicted Effector 872-37432	3.09776	1.93945e-07	2.41683	0.00187341
DV3008055.2	Predicted Effector 67-392418	3.09648	1.28587e-07	2.00845	0.000256748
DV3026048.1	Predicted Effector 49-405504	3.09563	2.026e-10	1.87646	0.000483451
DV3022529.2	Predicted Effector 1356-39875	3.09455	1.27142e-13	2.09279	6.135e-08
DV3007577	MD-2-related lipid-recognition -like	3.09178	8.30929e-11	2.80296	1.68548e-14
DV3013371	mediator of DNA damage checkpoint 1	3.08847	1.84179e-10	3.60084	3.51773e-17
DV3018501.1	Predicted Effector 287-41124	3.08684	2.6399e-08	3.22468	2.32396e-06
DV3025477.1	Predicted Effector 168-809000	3.08337	1.83568e-08	2.79917	4.222e-17
DV3014524.1	Predicted Effector 388-36000	3.07361	0.00140661	3.90377	7.57282e-11
DV3006124	slit homolog 2 isoform X1	3.07112	3.69108e-16	2.87211	3.68762e-51
DV3025550.1	Predicted Effector 185-260000	3.06755	1.05133e-10	3.37908	1.78283e-20
DV3025428.1	Predicted Effector 150-95000	3.0648	1.3406e-30	2.57993	1.80935e-25
DV3024882.2	Predicted Effector 299-391853	3.06125	1.91344e-12	2.85033	3.55169e-15
DV3014181	bipolar kinesin KRP-130	3.05882	1.23988e-29	2.74849	8.96173e-39
DV3026113.1	Predicted Effector 538-806	3.05724	5.64948e-10	1.6032	5.04174e-05
DV3009955	kinesin KIF23	3.05341	3.93346e-29	2.36449	7.38293e-24
DV3022560	Unknown/No Hit	3.05193	0.0440186	2.94131	0.0210339
DV3020030	RNA-directed DNA polymerase from mobile element jockey-like	3.05099	0.0132856	3.98116	6.38769e-07
DV3022874	peroxidase isoform X2	3.0502	0.0332531	2.88942	0.00499867
DV3025849.1	Predicted Effector 341-430321	3.04983	9.25987e-24	2.45671	5.19777e-19
DV3000365	major facilitator superfamily domain-containing 6-like isoform X1	3.04726	7.2945e-07	5.32226	3.0867e-18
DV3013854.1	Predicted Effector 150-4195	3.04685	1.207e-10	4.78822	3.01045e-13
DV3026416.1	Predicted Effector 88-77415	3.04547	1.83237e-23	4.42237	2.64232e-81
DV3026391.1	Predicted Effector 842-41000	3.04303	3.03649e-23	1.36671	0.00803722
DV3001889.2	alpha-protein kinase 1	3.04037	1.15953e-17	2.89316	1.19143e-23
DV3018723.2	Predicted Effector 538-121214	3.03523	3.01341e-05	3.9331	1.04623e-08
DV3004255.1	Predicted Effector 25-30000	3.03297	0.0247266	2.23623	0.0316406
DV3000344	cytochrome b561-like	3.03066	3.31293e-62	3.02203	1.21923e-40
DV3000660	citron Rho-interacting kinase	3.02986	4.57596e-28	2.44921	2.1832e-36
DV3025743.1	Predicted Effector 27-79500	3.02691	3.39703e-05	1.94647	0.0477603
DV3004253.2	Predicted Effector 25-19911	3.02584	4.85668e-13	2.15332	1.52453e-06
DV3019222	Unknown/No Hit	3.02553	7.218e-35	3.45033	1.59305e-92
DV3017572.2	Predicted Effector 629-63000	3.02032	1.66829e-13	3.84631	1.92029e-20
DV3015618.1	Predicted Effector 581-170000	3.01913	6.36712e-10	3.96901	1.15976e-11
DV3009311.2	Predicted Effector 94-35791	3.01777	9.08118e-29	2.29813	5.7342e-12
DV3002363	zinc finger BED domain-containing 1-like	3.01659	2.76127e-06	2.8041	2.86797e-09
DV3008988	zinc finger E-box-binding homeobox 1-like isoform X1	3.01656	0.00360848	3.90115	8.85538e-05
DV3004737.2	guanylate kinase-associated mars	3.01613	9.35571e-25	2.48189	2.52186e-34
DV3015356	Unknown/No Hit	3.01496	0.0414135	5.50954	0.00338067
DV3015536.2	Predicted Effector 466-166587	3.01495	8.5264e-17	3.02409	6.1032e-11
DV3004046	Unknown/No Hit	3.01321	2.80622e-09	3.03901	1.52981e-05
DV3000164	glucose dehydrogenase [ quinone]-like	3.01279	4.72941e-10	3.07472	1.60312e-07
DV3003641	phytoene desaturase-like	3.0123	5.66298e-12	4.4091	2.58689e-91
DV3003426	phospholipase membrane-associated-like	3.01105	5.72586e-13	3.10909	5.39844e-64
DV3000457	Unknown/No Hit	3.01063	6.60324e-09	3.07065	6.98913e-14
DV3026245.1	Predicted Effector 683-72300	3.00948	8.62798e-20	1.58561	0.00115308
DV3025976.1	Predicted Effector 427-171000	3.00503	6.08304e-14	3.50417	9.41613e-53
DV3000786.1	Predicted Effector 10-653500	3.00245	6.18874e-17	2.71074	3.32373e-14
DV3021873.1	Predicted Effector 872-42222	2.99608	3.08553e-14	2.67664	8.10604e-10
DV3024738.2	Predicted Effector 134-74	2.99092	3.15863e-08	2.20275	2.31474e-05
DV3016992	tigger transposable element-derived 4-like	2.98874	0.0477154	3.00485	0.000147445
DV3025668.1	Predicted Effector 228-26500	2.9848	6.39211e-25	3.74864	2.11696e-57
DV3007709	Unknown/No Hit	2.98076	5.53809e-08	2.38422	0.00221345
DV3016084.1	mitotic checkpoint serine/threonine-protein kinase BUB1	2.9791	2.11202e-32	2.23654	4.25622e-38
DV3025522.1	Predicted Effector 18-95000	2.97811	2.31162e-12	2.17658	1.24722e-07
DV3024910.2	Predicted Effector 32-293240	2.97671	0.00187415	3.41664	0.00251377
DV3012905	Unknown/No Hit	2.97554	3.22065e-29	3.41969	3.01309e-40
DV3015741	endonuclease-reverse transcriptase	2.97554	1.34214e-08	2.3169	0.00071909
DV3003538	F-box only 5-like	2.97471	1.10486e-07	2.5158	1.72987e-11
DV3012522.1	Predicted Effector 470-246940	2.97068	2.44018e-12	2.76225	1.47563e-14
DV3016096.2	exuperantia	2.97054	8.48869e-10	2.58944	1.33158e-64
DV3016122	Unknown/No Hit	2.96945	0.0300812	6.75371	8.92065e-06
DV3024877.2	Predicted Effector 296-155867	2.96853	1.23203e-06	2.26304	0.000462007
DV3007365	DNA repair RAD51 homolog 1 isoform X1	2.96821	6.139e-19	2.5595	3.68744e-37
DV3020571.2	Predicted Effector 475-47500	2.96813	9.01887e-13	2.71659	6.17964e-09
DV3015249.1	Predicted Effector 306-11000	2.96449	1.49726e-13	4.05586	8.54867e-13
[truncated: 2,768 more rows]

## Sheet: 1d GO Enrichment Analysis
Additional File 1d. Results of the GO echrichment analyses
[truncated: 61 more rows]
