# Supplementary material for: Comparative Transcriptome Analysis of Two Root-Feeding Grape Phylloxera (D. vitifoliae) Lineages Feeding on a Rootstock and V. vinifera
Source: Insects. 2020 Oct 12;11(10):691. doi: 10.3390/insects11100691 (PMC7601026; doi:10.3390/insects11100691)
Supplement: Supplementary file 1 [file insects-11-00691-s001.zip › insects-953022- supplementary/File_S2.xlsx]

## Sheet: 2a Up-regulated genes BtA
Additional File 2a. Significantly up-regulated genes of grape phylloxera L1 larvae biotype A
Gene ID [44]	Annotation	Expression level (A versus C)
		Log2FC	Adj-p-value
DV3009211.2	40S ribosomal (rpS21)	1.17857	0.043272
DV3007850.2	40S ribosomal (rpS29)	1.87828	0.00430786
DV3018467	52 kDa repressor of the inhibitor of the kinase-like	3.51628	6.84103e-05
DV3000862	52 kDa repressor of the inhibitor of the kinase-like	1.31587	0.0123384
DV3005796.2	60S ribosomal (rpL21)	1.32741	0.0298619
DV3012864.2	60S ribosomal (rpL38)	1.25293	0.0279498
DV3011377.2	60S ribosomal (rpL39)	1.71551	0.0357026
DV3002516.2	60S ribosomal (rpL41)	2.18549	0.00737283
DV3022135	Activity-regulated cytoskeleton-associated	1.83133	0.0013754
DV3007717	ATP-dependent Clp protease ATP-binding subunit clpX- mitochondrial	2.97941	0.000935596
DV3012988	ATP-dependent RNA helicase glh-4	1.98153	0.0171092
DV3005855	cAMP-specific 3 ,5 -cyclic phosphodiesterase	2.19977	9.22038e-06
DV3017877	carbonic anhydrase 5	6.57222	0.00050417
DV3019478	centaurin-gamma-1A isoform X1	1.35906	0.00238438
DV3019596	centaurin-gamma-1A isoform X1	1.29934	0.00737283
DV3005483	centrosomal and chromosomal factor	1.39889	1.92401e-37
DV3016484.2	Chemosensory protein 5	1.01659	0.0417394
DV3005078.2	chromodomain-helicase-DNA-binding protein Mi-2 homolog	1.2453	9.78656e-16
DV3003557	cilia- and flagella-associated 57 isoform X1	1.44111	0.0223067
DV3017036.2	complexin	1.21325	1.06932e-09
DV3003210	craniofacial development 2-like	1.40589	0.0307323
DV3011507	cytochrome c oxidase subunit mitochondrial	1.15881	0.00623963
DV3001154.2	diencephalon/mesencephalon homeobox protein 1	1.16412	9.85996e-05
DV3013796	FAM32A	1.10518	0.00520131
DV3003586	family	2.21955	0.0163806
DV3011729	farnesol dehydrogenase-like	2.10584	0.0406742
DV3011727	farnesol dehydrogenase-like	1.59274	0.0361901
DV3008908.2	Gawky	1.01458	3.02141e-05
DV3006229	glutamate receptor NMDA 2B isoform X3	1.07584	0.0403245
DV3018693	glycine-rich cell wall structural -like isoform X1	1.08453	5.44721e-05
DV3002006	H ACA ribonucleo complex subunit 3	1.31242	0.0164717
DV3022285	Histone-lysine N-methyltransferase	2.30106	0.000264943
DV3023006	homeobox B-H1-like	4.62307	1.7876e-05
DV3023625	integrator complex subunit 1	1.23888	0.0358219
DV3003343	leucine-rich repeat-containing 51-like	1.1912	0.00973774
DV3004035	leukocyte receptor cluster member 1 homolog	1.05904	0.0180806
DV3007785	mediator of RNA polymerase II transcription subunit 13-like	2.645	0.00263514
DV3003519.2	Microtubule-associated futsch	2.7229	3.65417e-07
DV3024975.2	microtubule-associated protein futsch-1	1.64746	2.6068e-08
DV3012052	muscle M-line assembly unc-89-	2.77307	1.43472e-129
DV3020054	nephrin-like isoform X2	2.39824	2.70207e-06
DV3021532	nesprin-1	1.73867	0.000300556
DV3018068	nesprin-1 isoform X1	2.51681	5.23813e-36
DV3015838	nesprin-1 isoform X1	1.89383	6.74779e-09
DV3023397	nesprin-1 isoform X10	2.30283	5.29132e-05
DV3022050	nesprin-1 isoform X10	1.75859	5.2999e-08
DV3022822	nesprin-1 isoform X7	2.31285	9.22634e-27
DV3023391	nesprin-1 isoform X8	1.72648	0.000961503
DV3015837	nesprin-1 isoform X8	1.51295	0.00869551
DV3009132	neurobeachin isoform X1	1.17401	0.000798469
DV3023539	neuroblast differentiation-associated AHNAK	2.66741	0.00108978
DV3008771	NFX1-type zinc finger-containing 1-	1.6014	3.98524e-05
DV3008705	nuclear 1	1.07425	0.0446169
DV3025055.2	nucleolar protein 56	1.02637	1.06932e-09
DV3016939	O-acetyl-ADP-ribose deacetylase 1	1.94757	0.0164713
DV3010593	peptidyl-prolyl cis-trans isomerase-like 4	1.00099	0.000352318
DV3011710	phosphatase 1 regulatory subunit 7-like	2.10639	0.0064613
DV3020983.1	Predicted Effector 1158-46205	1.27474	0.0363394
DV3025302.1	Predicted Effector 1215-19500	1.21532	0.000162916
DV3025437.1	Predicted Effector 154-680500	1.72957	0.00424022
DV3007994.2	Predicted Effector 198-51000	1.97768	7.49143e-10
DV3004421.1	Predicted Effector 272-249910	1.08104	0.0447993
DV3010742.1	Predicted Effector 381-13674	2.09996	0.0368096
DV3004647.2	Predicted Effector 42-17029	1.54638	0.0358797
DV3003294.2	Predicted Effector 49-626024	1.69688	0.000961503
DV3018457.1	Predicted Effector 820-52023	2.30515	0.00430786
DV3016912	PREDICTED: extensin-like	3.20083	3.73069e-07
DV3023578	probable H ACA ribonucleo complex subunit 1	2.43905	0.016916
DV3023215	probable serine threonine- kinase clkA	2.02157	0.0360257
DV3011120	probable serine threonine- kinase clkA	1.15524	0.0119757
DV3002861.2	protein transport protein Sec61 subunit beta-b	1.04002	0.0345286
DV3007156	R2	3.66793	0.00509181
DV3016343	radial spoke head 1 homolog	4.99445	4.44879e-06
DV3019804	rap guanine nucleotide exchange factor 4 isoform X1	1.26669	0.00261197
DV3023091	reticulocyte-binding 2 homolog a-like	1.52042	0.0383062
DV3021946	reticulocyte-binding 2 homolog a-like	1.49284	0.000313421
DV3009031	retrovirus-related Pol poly from transposon	3.15515	0.000301819
DV3020403	retrovirus-related pol poly from transposon	2.66229	3.93853e-05
DV3018540	retrovirus-related Pol poly from transposon	1.72635	0.00764915
DV3016466	Retrovirus-related Pol poly from transposon 412	3.18727	6.64667e-07
DV3019630	reverse ribonuclease	5.76415	4.36789e-05
DV3013236	reverse transcriptase	4.08617	2.15794e-05
DV3014162	RNA-directed DNA polymerase from mobile element jockey-like	3.39156	0.0446169
DV3015348	RNA-directed DNA polymerase from mobile element jockey-like	1.98078	0.0357377
DV3016728	RNA-directed DNA polymerase from mobile element jockey-like	1.16998	0.0236886
DV3004184	SCY1 2 isoform X1	1.14332	0.0210348
DV3015120.2	secreted protein 357-15000	1.05748	0.0195228
DV3023226	serine protease inhibitor Kazal-type 1	1.06053	0.041484
DV3010101.2	serine/threonine-protein kinase PRP4 homolog	1.25156	5.1224e-26
DV3010724	split ends isoform X3	1.27649	2.83498e-12
DV3014171	spondin-2	1.2948	0.0276705
DV3014251	tetra-peptide repeat homeobox 1-like	2.42523	4.36789e-05
DV3019128	tetra-peptide repeat homeobox 1-like	1.80424	0.0488274
DV3002202	thiamine transporter 2-like	1.15818	0.0204244
DV3004164	titin isoform X2	1.86936	1.25318e-22
DV3005779	transcription factor Adf-1-like	1.07152	0.0367978
DV3019767	translation initiation factor eIF-2B subunit alpha	1.4954	0.0238023
DV3011933	Transposable element Tc3 transposase	5.2978	0.00477929
DV3015695	Transposable element Tcb2 transposase	3.91705	7.41448e-05
DV3006458	Transposon TX1 uncharacterized 82 kDa	6.63959	9.09228e-08
DV3010316	Transposon TX1 uncharacterized 82 kDa	4.40838	0.00232587
DV3018027	Transposon TX1 uncharacterized 82 kDa	2.33227	3.61991e-08
DV3004505	twitchin isoform X1	1.80272	2.00026e-36
DV3018043.2	Ubiquitin-like-specific protease ESD4	3.45224	0.00447318
DV3023623	Unknown/No Hit	8.95618	1.33978e-06
DV3017356	Unknown/No Hit	6.57705	0.00447318
DV3018632	Unknown/No Hit	6.23296	1.50232e-05
DV3018205	Unknown/No Hit	5.75276	0.000136167
DV3008550	Unknown/No Hit	5.72729	2.24564e-06
DV3021113	Unknown/No Hit	5.42562	0.0108191
DV3018542	Unknown/No Hit	5.01263	2.15794e-05
DV3004926	Unknown/No Hit	3.82731	0.0012333
DV3010397	Unknown/No Hit	3.81091	0.0073834
DV3017057	Unknown/No Hit	3.72615	8.49623e-07
DV3020896	Unknown/No Hit	3.54133	9.36145e-05
DV3012533	Unknown/No Hit	3.37541	3.34258e-15
DV3012527	Unknown/No Hit	3.3247	0.0030372
DV3002832.2	Unknown/No Hit	3.29604	2.6068e-08
DV3012506	Unknown/No Hit	3.2266	0.00115479
DV3021806	Unknown/No Hit	3.11916	0.00335348
DV3005638	Unknown/No Hit	2.97385	0.0251201
DV3008380	Unknown/No Hit	2.75961	6.6932e-06
DV3018108	Unknown/No Hit	2.7387	7.27414e-19
DV3013281	Unknown/No Hit	2.72761	1.83154e-06
DV3011590	Unknown/No Hit	2.47485	0.00406633
DV3005935	Unknown/No Hit	2.38047	0.00700848
DV3021844	Unknown/No Hit	2.37039	0.0237076
DV3004718	Unknown/No Hit	2.29119	0.01915
DV3012132	Unknown/No Hit	2.24842	1.57444e-16
DV3006378	Unknown/No Hit	2.06785	0.0396232
DV3012855	Unknown/No Hit	1.97245	0.0146615
DV3006511	Unknown/No Hit	1.9464	2.02376e-38
DV3021028	Unknown/No Hit	1.93359	0.00758533
DV3018254	Unknown/No Hit	1.86698	0.012619
DV3018543	Unknown/No Hit	1.84499	0.00586473
DV3023331	Unknown/No Hit	1.83648	7.20908e-06
DV3001761	Unknown/No Hit	1.83447	0.0146615
DV3003989	Unknown/No Hit	1.82885	8.88342e-06
DV3014640	Unknown/No Hit	1.79472	0.00426443
DV3004258	Unknown/No Hit	1.79391	0.0300953
DV3017373	Unknown/No Hit	1.70843	0.000167778
DV3020347	Unknown/No Hit	1.6844	0.0114264
DV3016569	Unknown/No Hit	1.6807	0.00404887
DV3010384	Unknown/No Hit	1.67291	0.0328241
DV3010315	Unknown/No Hit	1.66072	0.026204
DV3023843	Unknown/No Hit	1.63546	3.03114e-08
DV3020301	Unknown/No Hit	1.59409	0.0426213
DV3016777	Unknown/No Hit	1.49766	0.00558474
DV3020928	Unknown/No Hit	1.43358	0.0363394
DV3015299	Unknown/No Hit	1.42558	0.000727928
DV3014690	Unknown/No Hit	1.34363	0.0485611
DV3002012	Unknown/No Hit	1.32113	0.0108594
DV3005191.1	Unknown/No Hit	1.30252	6.87302e-13
DV3016915	Unknown/No Hit	1.3021	0.0238023
DV3026376.1	Unknown/No Hit	1.27218	0.044557
DV3015174	Unknown/No Hit	1.27077	0.00169969
DV3012054	Unknown/No Hit	1.26862	0.0064613
DV3021039	Unknown/No Hit	1.26774	0.0381824
DV3016405	Unknown/No Hit	1.25282	0.0220145
DV3022639	Unknown/No Hit	1.1842	0.0392944
DV3019232	Unknown/No Hit	1.18012	0.00552488
DV3011375	Unknown/No Hit	1.15991	1.96964e-07
DV3015176	Unknown/No Hit	1.15885	0.0039207
DV3020341	Unknown/No Hit	1.01056	0.00924368
DV3012131	Unknown/No Hit	1.00262	0.0127736
DV3002833.2	WD repeat-containing protein 34	1.02485	0.015897
DV3001324	zinc finger 521-like	1.20316	0.022366
DV3017825	zinc finger MYM-type 1-like	1.04069	0.0207499
DV3013174	zinc finger SWIM domain-containing 5-like	1.26012	0.00146176

## Sheet: 2b Up-regulated genes BtC
Additional File 2b. Significantly up-regulated genes of grape phylloxera L1 larva biotype C
Gene ID [44]	Annotation	Expression level (C versus A)
		Log2FC	Adj-p-value
DV3023339	actin-related 8	3.85918	0.0013754
DV3025542.1	CYP039	2.01359	0.000613997
DV3013182	endonuclease-reverse transcriptase	1.2768	0.0462494
DV3012128	halfway isoform X2	1.00323	0.0193487
DV3018968	transmembrane and TPR repeat-containing CG4341-like	1.50709	0.0324947
DV3023884	tubulointerstitial nephritis antigen-like	1.36949	0.00542177
DV3003400	Unknown/No Hit	1.00382	0.00904171
DV3004313	Unknown/No Hit	1.04304	0.00865185
DV3015799	Unknown/No Hit	1.19484	0.0422947
DV3005677	Unknown/No Hit	1.3728	0.0183778
DV3016482	Unknown/No Hit	1.77892	0.0176982
DV3000104	Unknown/No Hit	2.25597	0.00586473
DV3004314	Unknown/No Hit	2.33673	0.00282439
DV3024036	Unknown/No Hit	4.16181	0.0435729
DV3023993	venom protease-like isoform X1	1.41506	0.0270297
