# Supplementary material for: Comparative Transcriptome Analysis of Two Root-Feeding Grape Phylloxera (D. vitifoliae) Lineages Feeding on a Rootstock and V. vinifera
Source: Insects. 2020 Oct 12;11(10):691. doi: 10.3390/insects11100691 (PMC7601026; doi:10.3390/insects11100691)
Supplement: Supplementary file 1 [file insects-11-00691-s001.zip › insects-953022- supplementary/File_S3.xlsx]

## Sheet: 3a Up-regulated genes BtA
Additional File 3a. Significantly up-regulated genes of grape phylloxera L2-3 larvae biotype A
Gene ID [44]	Annotation	Length	Expression level (A versus C)
		[AA]	Log2FC	Adj-p-value
DV3019693	Unknown/No Hit	83	13.3412	7.20223e-27
DV3021185.2	Predicted Effector 800-20000	185	12.1219	6.56764e-22
DV3019391	Unknown/No Hit	74	11.7571	8.27228e-21
DV3008740	Unknown/No Hit	229	11.6639	2.0896e-20
DV3008774	structural 2	642	11.2819	3.98015e-19
DV3023320.2	Predicted Effector 1363-10000	164	10.4906	1.28893e-40
DV3007993.2	Predicted Effector 198-45000	128	10.4653	2.16585e-16
DV3022681	RNA-directed DNA polymerase from mobile element jockey-like	210	9.99334	4.51759e-15
DV3024538	pol poly	138	9.96669	1.70174e-14
DV3025907.1	Predicted Effector 3807-1000	273	9.44813	5.80204e-42
DV3020568.2	Predicted Effector 475-2500	235	9.30671	4.07615e-25
DV3022971	Unknown/No Hit	294	9.14673	1.21234e-16
DV3025534.1	Predicted Effector 1804-9000	261	9.08976	4.10701e-12
DV3007507	Unknown/No Hit	139	9.04532	1.43657e-11
DV3023606	Unknown/No Hit	72	9.04375	4.80934e-11
DV3021366.1	Predicted Effector 932-65000	556	9.00872	1.02708e-11
DV3024266	Unknown/No Hit	95	9.00146	6.89631e-12
DV3024852.2	Predicted Effector 2380-3000	297	8.77872	3.42769e-11
DV3025573.1	Predicted Effector 1911-13000	280	8.65761	3.21065e-11
DV3026230.1	Predicted Effector 655-18000	454	8.63271	8.24686e-15
DV3024068	bel12 ag transposon poly	106	8.38709	4.09585e-20
DV3023467	Unknown/No Hit	503	8.16761	9.92241e-10
DV3023314	cold shock domain-containing CG9705	134	8.07235	1.83851e-106
DV3009398	Unknown/No Hit	78	8.06365	1.73542e-05
DV3015696.1	Predicted Effector 707-42937	549	7.98472	2.22718e-18
DV3024702.2	Predicted Effector 1099-15537	227	7.88187	5.87687e-09
DV3025753.1	Predicted Effector 2785-500	448	7.4981	5.7541e-21
DV3001303	Unknown/No Hit	98	7.43493	5.15112e-25
DV3014892	Unknown/No Hit	409	7.33462	1.7079e-14
DV3008959	valacyclovir hydrolase	272	7.31784	1.6745e-80
DV3019784	rna-directed dna polymerase from mobile element jockey	139	7.29274	4.47372e-15
DV3025332.1	Predicted Effector 128-30500	180	7.08933	8.78552e-10
DV3020437	Unknown/No Hit	458	6.77609	1.37604e-30
DV3026443.1	Predicted Effector 914-78500	275	6.75065	1.05926e-69
DV3026462.1	Predicted Effector 950-34000	246	6.73019	1.36971e-25
DV3025722.1	Predicted Effector 2552-2000	502	6.62338	4.78838e-50
DV3014018	Unknown/No Hit	96	6.57816	2.824e-08
DV3016925.2	Predicted Effector 791-20563	262	6.46503	5.39557e-95
DV3024752.2	Predicted Effector 1422-12418	290	6.4311	4.13549e-21
DV3001930.1	CYP022	324	6.41927	1.02707e-34
DV3024708.2	Predicted Effector 1130-63000	294	6.39144	3.35094e-14
DV3020972	Unknown/No Hit	67	6.3761	6.8822e-11
DV3000857	NAD-dependent deacetylase Sir2B-like	366	6.35747	1.64274e-21
DV3016938	eukaryotic translation initiation factor 4 gamma 3-like	495	6.28292	8.07114e-15
DV3026133.1	Predicted Effector 559-38000	288	6.27836	1.36975e-47
DV3010925	Unknown/No Hit	573	6.1115	1.79046e-17
DV3016407	RNA-directed DNA polymerase from mobile element jockey-like	418	6.00194	2.34617e-15
DV3025605.1	Predicted Effector 205-147000	294	5.99631	2.69772e-61
DV3015421	helentron 5 helitron transposon replicase helicase endonuclease	148	5.9741	3.49253e-09
DV3020323	Unknown/No Hit	62	5.95108	6.20272e-32
DV3015872.2	40S ribosomal (rpS28)	65	5.94822	1.93716e-10
DV3022828	Unknown/No Hit	234	5.91726	1.36821e-35
DV3025910.1	Predicted Effector 387-145500	228	5.88486	3.346e-39
DV3017653	Unknown/No Hit	162	5.86815	1.64274e-27
DV3000870	zinc finger MYM-type 1-like	829	5.84612	7.19811e-27
DV3019448	ninjurin-1	261	5.75984	1.61706e-38
DV3022992	Transposon Tf2-6 poly	239	5.48078	2.73882e-12
DV3018481	Unknown/No Hit	552	5.45468	8.22068e-57
DV3017941	heat shock 68-like	640	5.39283	1.79659e-10
DV3020683	homeobox 2-like	405	5.33546	2.39858e-18
DV3025016.2	Predicted Effector 597-83932	318	5.33457	1.32078e-21
DV3025295.1	Predicted Effector 1201-42000	175	5.31929	2.61325e-51
DV3016721	Unknown/No Hit	834	5.28872	4.40958e-27
DV3025231.1	Predicted Effector 1075-15500	273	5.25589	5.48652e-25
DV3012533	Unknown/No Hit	88	5.19236	3.5554e-24
DV3000651	Unknown/No Hit	519	5.1923	2.41307e-69
DV3023093.2	Predicted Effector 2135-8266	240	5.18085	3.21135e-52
DV3023479.2	Predicted Effector 2158-2500	122	5.14344	1.46232e-28
DV3019561.2	Predicted Effector 695-20000	125	5.12363	7.30347e-66
DV3011860.2	Predicted Effector 173-282101	278	5.11299	4.10922e-56
DV3017595	probable Ras GTPase-activating isoform X1	931	5.0987	1.65461e-22
DV3023036	Unknown/No Hit	47	5.00904	6.3946e-107
DV3004204.2	Odorant Receptor 45	416	4.97119	2.62384e-12
DV3006044.2	Predicted Effector 51-528574	292	4.90438	1.03669e-13
DV3026470.1	Predicted Effector 966-60000	286	4.87036	3.73705e-49
DV3003840	disulfide-isomerase A6	230	4.84135	2.97094e-21
DV3025253.1	Predicted Effector 11-388500	239	4.77243	1.89267e-23
DV3021365.1	Predicted Effector 932-56293	556	4.75806	7.07539e-25
DV3006454	Transposon TX1 uncharacterized 82 kDa	424	4.71753	2.24087e-24
DV3012856	Unknown/No Hit	169	4.65559	5.16031e-17
DV3024796.2	Predicted Effector 1768-16000	292	4.63344	4.28611e-14
DV3005265.2	Cuticular protein 23	343	4.589	1.42803e-17
DV3009865	blastopia poly	269	4.56663	2.91575e-32
DV3019645.2	Predicted Effector 793-30000	339	4.51953	6.43015e-66
DV3020283	Unknown/No Hit	33	4.4976	6.23735e-12
DV3024740.2	Predicted Effector 134-486950	522	4.43761	4.04197e-16
DV3023451	Unknown/No Hit	114	4.33016	2.78931e-18
DV3025513.1	Predicted Effector 1756-2000	496	4.31925	5.73778e-20
DV3016782.2	Predicted Effector 954-38298	394	4.30442	1.83228e-33
DV3017649.1	Predicted Effector 1134-54800	911	4.29871	2.01023e-42
DV3024203	Unknown/No Hit	154	4.27349	8.02096e-26
DV3024554	ankyrin repeat-containing domain	65	4.24068	1.38219e-16
DV3021134	Unknown/No Hit	279	4.21628	4.33271e-66
DV3019450	Unknown/No Hit	93	4.2006	2.947e-16
DV3024985.2	Predicted Effector 508-54551	209	4.19406	1.74719e-19
DV3020712.1	Predicted Effector 902-37433	553	4.18257	3.05609e-15
DV3025348.1	Predicted Effector 131-300000	334	4.15272	3.75986e-14
DV3022552	Unknown/No Hit	265	4.1372	1.40524e-12
DV3025048.2	Predicted Effector 71-53000	318	4.1295	4.16254e-100
DV3012938	zinc finger FYVE domain-containing 1-like isoform X2	688	4.11341	2.06618e-34
DV3026353.1	Predicted Effector 786-32000	223	4.08744	2.12732e-36
DV3025635.1	Predicted Effector 214-44000	277	4.08402	9.01797e-14
DV3008873	isocitrate dehydrogenase [NAD] subunit mitochondrial-like	444	4.08156	6.1363e-09
DV3007156	R2	832	4.06885	3.72207e-12
DV3010525.1	Predicted Effector 33-568246	926	4.05766	1.70658e-44
DV3026077.1	Predicted Effector 52-405500	271	4.04586	2.55923e-22
DV3018130	Unknown/No Hit	258	3.98938	2.50904e-17
DV3008719	tubulin glycylase 3A-like	525	3.98444	6.02287e-12
DV3024992.2	Predicted Effector 525-121000	297	3.97852	1.32383e-40
DV3020373	Unknown/No Hit	153	3.95966	3.62311e-22
DV3022588	Unknown/No Hit	186	3.93469	1.39053e-12
DV3025708.1	Predicted Effector 245-23500	431	3.8977	1.1992e-14
DV3018108	Unknown/No Hit	102	3.85479	7.92073e-39
DV3010120.2	homeobox protein Hox-B4a	267	3.84192	3.59456e-11
DV3018115	Unknown/No Hit	143	3.82004	1.40148e-11
DV3005245	Unknown/No Hit	113	3.81937	1.22534e-48
DV3017814	Unknown/No Hit	62	3.80261	7.53475e-20
DV3025692.1	Predicted Effector 238-122000	517	3.80067	5.38106e-16
DV3003808	CGG triplet repeat-binding 1-like	195	3.75973	3.9641e-14
DV3005638	Unknown/No Hit	231	3.71604	7.77506e-10
DV3026335.1	Predicted Effector 767-108000	508	3.65342	6.20272e-32
DV3022607.1	Predicted Effector 1400-16500	145	3.64788	1.68626e-14
DV3002487	IQ and AAA domain-containing 1	812	3.64213	1.30339e-11
DV3011751.1	Predicted Effector 492-187634	396	3.62835	3.33832e-26
DV3014251	tetra-peptide repeat homeobox 1-like	331	3.62285	4.81212e-13
DV3023045.2	Predicted Effector 2155-4000	105	3.6073	4.60569e-17
DV3003519.2	Microtubule-associated futsch	2220	3.60629	5.7599e-20
DV3023301	Unknown/No Hit	231	3.5944	1.24974e-55
DV3018042	Unknown/No Hit	114	3.5874	6.85483e-24
DV3005354	O-acetyl-ADP-ribose deacetylase	578	3.58007	2.35661e-11
DV3023571	probable cytochrome P450 6a14	55	3.57355	1.4982e-17
DV3001553	Unknown/No Hit	414	3.56969	1.42012e-07
DV3024716.2	Predicted Effector 1156-5110	314	3.53589	1.80395e-15
DV3016749	Unknown/No Hit	392	3.50017	5.96333e-59
DV3021882.2	proboscipedia	779	3.46204	7.19471e-12
DV3005246	Unknown/No Hit	179	3.44422	6.62315e-15
DV3008963	alpha-mannosidase 2	117	3.4209	1.9818e-12
DV3003391	voltage-dependent L-type calcium channel subunit alpha-1D-like	396	3.4105	8.5299e-33
DV3026426.1	Predicted Effector 895-10000	227	3.40887	5.53399e-12
DV3026153.1	Predicted Effector 573-112088	564	3.38913	1.54526e-20
DV3017273	Unknown/No Hit	669	3.38711	2.46186e-06
DV3015481	piggyBac transposable element-derived 3-like	850	3.3835	7.98806e-12
DV3006744	39S ribosomal mitochondrial	158	3.38348	4.51728e-33
DV3007632	Unknown/No Hit	134	3.30921	7.03333e-21
DV3026399.1	Predicted Effector 85-98622	559	3.30083	2.46333e-13
DV3025618.1	Predicted Effector 2067-1200	237	3.28819	7.57028e-14
DV3012689.2	Cuticular protein 36	221	3.26612	0.0137948
DV3025387.1	Predicted Effector 1395-2500	261	3.25017	3.19599e-29
DV3026231.1	Predicted Effector 655-68500	264	3.24134	1.19753e-10
DV3020682	reverse ribonuclease	690	3.23179	2.76284e-19
DV3007861	Unknown/No Hit	115	3.20272	5.13732e-08
DV3010449	Unknown/No Hit	582	3.1941	6.15937e-13
DV3022936	Unknown/No Hit	106	3.19103	6.28698e-16
DV3018281.2	Predicted Effector 438-103955	225	3.16351	2.79157e-29
DV3024830.2	Predicted Effector 2070-8000	572	3.15227	3.7414e-11
DV3019128	tetra-peptide repeat homeobox 1-like	331	3.14697	2.06215e-10
DV3021210	pol poly	396	3.1423	1.16028e-35
DV3025655.1	Predicted Effector 2212-500	273	3.13547	5.39695e-23
DV3013065	Dihydrouridine synthase domain containing	240	3.11395	1.05465e-17
DV3012927.2	Gustatory receptor 02	405	3.1137	4.16509e-18
DV3014953.2	Predicted Effector 307-171500	104	3.09956	2.75678e-29
DV3011565.1	Peptidase A17-domain containing protein	1730	3.09638	8.27228e-21
DV3016192	histone H2B-like	125	3.09396	5.07433e-09
DV3006121	Unknown/No Hit	111	3.06099	2.75018e-17
DV3012132	Unknown/No Hit	101	3.05748	5.05769e-19
DV3025938.1	Predicted Effector 403-178000	264	3.05197	7.55823e-08
DV3010495	dynein heavy chain axonemal	4161	3.05096	8.81206e-21
DV3010315	Unknown/No Hit	135	3.04597	3.65001e-16
DV3025929.1	Predicted Effector 4-1448000	221	3.02711	1.2492e-11
DV3021664	Unknown/No Hit	81	3.01468	1.71394e-37
DV3025272.1	Predicted Effector 114-254051	572	3.00144	2.61831e-08
DV3025423.1	Predicted Effector 1489-19000	382	3.00025	5.05769e-19
DV3010469	zinc finger BED domain-containing 4-like	226	2.99704	2.29348e-16
DV3021922.2	Predicted Effector 1264-44716	194	2.99094	4.60046e-24
DV3013281	Unknown/No Hit	52	2.98772	8.89672e-12
DV3021614	Unknown/No Hit	290	2.98322	3.62447e-33
DV3018941	Unknown/No Hit	158	2.95971	2.14778e-08
DV3001707.2	legumain-1	461	2.95622	4.02097e-40
DV3019452	Unknown/No Hit	402	2.94833	5.5063e-17
DV3024688.2	Predicted Effector 1006-47973	275	2.94095	5.28967e-07
DV3019648.2	Predicted Effector 793-60000	327	2.93932	3.79706e-11
DV3016431	Unknown/No Hit	101	2.93781	1.75488e-09
DV3025316.1	Predicted Effector 1256-6000	247	2.9367	1.98532e-31
DV3025566.1	Predicted Effector 1888-4000	317	2.92927	2.15296e-11
DV3019560.2	Predicted Effector 695-13750	84	2.91686	3.08366e-14
DV3000366	Dynein heavy chain axonemal	621	2.91424	6.58806e-27
DV3022613	Unknown/No Hit	162	2.87276	2.72501e-06
DV3012915	Unknown/No Hit	70	2.86721	2.24121e-24
DV3007220.1	Predicted Effector 174-272888	898	2.85907	4.41814e-39
DV3025317.1	Predicted Effector 126-355000	290	2.85863	1.29338e-22
DV3022496.2	Predicted Effector 770-25000	235	2.85859	1.88941e-09
DV3024984.2	Predicted Effector 50-564000	291	2.85369	2.84205e-06
DV3007990.2	Predicted Effector 198-3500	114	2.84662	4.2326e-05
DV3018997	blastopia poly	461	2.84253	2.20867e-15
DV3016510	Unknown/No Hit	162	2.83409	1.59767e-06
DV3025536.1	Predicted Effector 1810-10500	279	2.83175	2.68733e-10
DV3007995	Unknown/No Hit	299	2.81453	1.31049e-07
DV3026362.1	Predicted Effector 8-1025000	272	2.80314	8.04881e-15
DV3015176	Unknown/No Hit	72	2.79118	6.31707e-21
DV3010307	Unknown/No Hit	267	2.78706	7.21948e-13
DV3015174	Unknown/No Hit	107	2.7733	6.00144e-09
DV3026070.1	Predicted Effector 510-400500	463	2.76344	2.39646e-09
DV3020931	blastopia poly	395	2.73794	1.17268e-29
DV3025220.1	Predicted Effector 104-4000	259	2.73791	5.08205e-16
DV3022304.1	Predicted Effector 1557-9792	1176	2.7375	1.03776e-17
DV3024709.2	Predicted Effector 1130-20000	293	2.73686	1.35371e-25
DV3014556.2	Odorant Receptor 09	416	2.70785	9.26339e-10
DV3025916.1	Predicted Effector 39-323000	435	2.70468	3.46849e-07
DV3022285	Histone-lysine N-methyltransferase	186	2.70138	6.08233e-10
DV3012855	Unknown/No Hit	177	2.70035	1.19308e-11
DV3006459	RNA-directed DNA polymerase from mobile element jockey-like	626	2.69932	4.63276e-22
DV3019030	Unknown/No Hit	372	2.69845	1.05633e-11
DV3016831.1	Predicted Effector 490-159895	363	2.69534	8.77872e-15
DV3021870.1	Predicted Effector 872-5822	563	2.68915	3.5829e-21
DV3020634	mediator of RNA polymerase II transcription subunit 26	294	2.68626	9.29128e-05
DV3024348	balbiani ring 3	149	2.67813	1.21492e-08
DV3019986	retrovirus-like pol	871	2.67643	1.35178e-06
DV3025049.2	Predicted Effector 71-9000	322	2.67637	1.8339e-27
DV3002916	Unknown/No Hit	168	2.67057	1.25908e-17
DV3023023	Unknown/No Hit	203	2.66812	2.23289e-06
DV3015788.2	Predicted Effector 732-7298	241	2.66755	2.50631e-11
DV3022389.2	Predicted Effector 1632-20000	203	2.66214	9.58766e-14
DV3021457	Unknown/No Hit	89	2.65572	2.54988e-14
DV3025261.1	Predicted Effector 112-282500	267	2.65105	0.000113097
DV3006455	Unknown/No Hit	99	2.64926	9.96757e-26
DV3016929	zinc finger BED domain-containing 1-like	398	2.64669	4.42134e-13
DV3024712.2	Predicted Effector 114-8136	285	2.63643	9.28876e-11
DV3022478.1	Predicted Effector 853-70000	553	2.63514	1.53108e-11
DV3026307.1	Predicted Effector 737-36500	290	2.62631	6.20208e-12
DV3012756.1	Predicted Effector 318-337250	570	2.61994	3.18191e-26
DV3023578	probable H ACA ribonucleo complex subunit 1	175	2.61376	4.79534e-23
DV3002915	Unknown/No Hit	139	2.61336	1.87992e-15
DV3017136	RNA-directed DNA polymerase from mobile element jockey-like	672	2.61034	1.46491e-08
DV3022018	aldose reductase-like	320	2.60736	1.05129e-27
DV3017753.2	Predicted Effector 549-50000	199	2.59794	4.02572e-30
DV3018425.1	Predicted Effector 325-220000	514	2.59616	3.78728e-11
DV3015556.1	Predicted Effector 631-142500	186	2.58695	1.39811e-09
DV3017946	transcription factor AP-2-epsilon isoform X2	203	2.58129	2.27021e-07
DV3012360	Unknown/No Hit	315	2.57641	6.54354e-18
DV3025047.2	Cuticular protein 95	284	2.56278	9.48851e-19
DV3023112	balbiani ring 3-like	892	2.55935	3.64494e-29
DV3012532.1	Predicted Effector 470-315021	884	2.55882	9.27227e-16
DV3025681.1	Predicted Effector 230-108000	496	2.55162	1.88093e-10
DV3025895.1	CYP087	374	2.54734	1.14572e-09
DV3025199.1	Predicted Effector 10-226000	299	2.54687	5.93444e-12
DV3024239	Unknown/No Hit	221	2.54638	1.9208e-14
DV3025379.1	Predicted Effector 1382-11000	462	2.54553	0.000113492
DV3018120	Unknown/No Hit	348	2.54248	1.04329e-11
DV3025208.1	Predicted Effector 1011-33000	267	2.53848	9.17027e-05
DV3024347	enzymatic poly	102	2.53607	1.60668e-12
DV3001352	histone -like	66	2.53266	0.000101099
DV3001451.1	Predicted Effector 7-130000	498	2.52163	8.36403e-08
DV3014250	tetra-peptide repeat homeobox 1-like	331	2.52115	0.0250885
DV3009035	nose resistant to fluoxetine 6-like	726	2.51771	1.17092e-09
DV3024682.2	Predicted Effector 10-194000	282	2.49559	4.50554e-07
DV3009573	Unknown/No Hit	284	2.48229	1.65236e-09
DV3024769.2	Predicted Effector 153-271937	352	2.47958	1.65226e-07
DV3014800	Unknown/No Hit	257	2.47955	2.52229e-11
DV3012052	muscle M-line assembly unc-89-	710	2.47931	2.3176e-36
DV3021401	Unknown/No Hit	93	2.46693	5.96386e-07
DV3018131	Unknown/No Hit	62	2.46486	1.87697e-21
DV3012913	transposable element tc3 transposase	256	2.45688	4.71226e-11
DV3012863.2	insulin-2	122	2.44741	1.50859e-06
DV3022007.1	Predicted Effector 1403-11706	250	2.44587	1.02975e-06
DV3026143.1	Predicted Effector 5652-500	215	2.43653	2.97964e-16
DV3016363	Unknown/No Hit	101	2.43432	8.45606e-10
DV3009396	Unknown/No Hit	99	2.42819	0.049516
DV3025447.1	Predicted Effector 16-930000	220	2.42176	1.61605e-12
DV3020746	Unknown/No Hit	320	2.42025	7.45708e-14
DV3011060	RNA-directed DNA polymerase from mobile element jockey-like	443	2.42015	6.86011e-12
DV3021946	reticulocyte-binding 2 homolog a-like	2342	2.41873	3.49207e-09
DV3020365	Unknown/No Hit	36	2.41166	3.14713e-20
DV3020280	histone sperm-like	202	2.40878	1.45662e-05
DV3017702.2	Cuticular protein 63	138	2.40806	0.0372914
DV3020132	Unknown/No Hit	30	2.3981	7.8109e-16
DV3009790	cyclin-dependent kinase inhibitor 1C-like	101	2.39705	6.69831e-07
DV3025264.1	Predicted Effector 112-26000	264	2.38901	4.39718e-07
DV3023416.2	Predicted Effector 1843-11391	202	2.38833	5.24176e-21
DV3007812	fumarylacetoacetase	406	2.38108	1.69325e-16
DV3017704.2	Cuticular protein 65	138	2.38087	0.0232263
DV3007392	Unknown/No Hit	291	2.37832	1.19467e-07
DV3014610	Unknown/No Hit	155	2.37782	1.17746e-06
DV3019692	Unknown/No Hit	321	2.36986	6.48449e-16
DV3022599	Unknown/No Hit	125	2.36146	9.06459e-11
DV3015053.2	Predicted Effector 277-150326	195	2.3485	8.97817e-06
DV3025577.1	Predicted Effector 1931-6000	305	2.34359	8.59875e-10
DV3007312	Retrovirus-related Pol poly from transposon	415	2.34274	3.88325e-14
DV3020212	Unknown/No Hit	131	2.3303	2.52274e-07
DV3000757.2	Predicted Effector 10-221000	295	2.32915	7.22302e-16
DV3022756.1	Predicted Effector 1628-1188	177	2.3269	1.57386e-13
DV3008556	Unknown/No Hit	194	2.32509	1.72179e-19
DV3025278.1	Predicted Effector 115-239000	251	2.3228	9.96847e-08
DV3017372	Unknown/No Hit	399	2.32141	1.55609e-08
DV3017132.1	Predicted Effector 403-195000	497	2.31576	8.74601e-07
DV3025259.1	Predicted Effector 1104-16500	241	2.31366	4.09257e-05
DV3013459.2	Predicted Effector 133-530000	325	2.30954	0.000334272
DV3026458.1	Predicted Effector 941-43000	391	2.30573	4.25171e-06
DV3005057.2	Unknown/No Hit	181	2.30456	7.97023e-13
DV3025758.1	Predicted Effector 28-576000	464	2.30205	3.28124e-06
DV3025580.1	Predicted Effector 194-93000	248	2.2988	3.21422e-05
DV3009113	Unknown/No Hit	144	2.29822	7.749e-33
DV3021971	reverse transcriptase	642	2.29806	4.85007e-06
DV3015379	Unknown/No Hit	59	2.29085	0.00705123
DV3023051	Unknown/No Hit	100	2.28996	0.000258852
DV3018068	nesprin-1 isoform X1	7229	2.28764	2.195e-13
DV3011283	zinc finger MYM-type 1-like	581	2.28652	1.73591e-06
DV3025056.2	Predicted Effector 7630-1	250	2.28523	1.45748e-09
DV3009163	androgen-dependent TFPI-regulating -like	94	2.2827	1.15808e-09
DV3025864.1	Predicted Effector 354-204000	484	2.28131	7.0638e-11
DV3015838	nesprin-1 isoform X1	383	2.28049	9.10373e-08
DV3013645	Retrovirus-related Pol poly from transposon	208	2.26449	2.6601e-05
DV3025546.1	Predicted Effector 1846-8000	416	2.2633	0.000600639
DV3004353	rho-associated kinase 2-	411	2.24332	6.91317e-14
DV3021619	retrovirus-like pol	956	2.24329	4.04223e-26
DV3025615.1	Predicted Effector 205-170500	260	2.24324	1.05364e-09
DV3014229.1	Predicted Effector 224-15000	505	2.23233	9.67373e-07
DV3019434	Unknown/No Hit	145	2.22589	2.36608e-13
DV3012936.2	Predicted Effector 596-229521	565	2.22422	5.77229e-18
DV3025483.1	Predicted Effector 1685-8500	219	2.21904	5.82837e-10
DV3023175.1	Predicted Effector 1885-9355	1885	2.21089	3.35993e-32
DV3017186.2	Predicted Effector 169-57669	239	2.20649	1.97484e-05
DV3022224.2	Predicted Effector 1890-4323	319	2.2008	0.000393803
DV3013049.1	CYP056	525	2.20067	9.52158e-20
DV3023159	CCR4-NOT transcription complex subunit 2 isoform X1	273	2.19736	5.59833e-11
DV3025975.1	Predicted Effector 427-207000	281	2.19636	6.54326e-07
DV3022635.2	Predicted Effector 1687-22037	344	2.19014	3.32654e-33
DV3010215	Unknown/No Hit	220	2.18487	1.55893e-07
DV3022321.2	Predicted Effector 1800-16918	190	2.17908	1.64049e-06
DV3017100	Unknown/No Hit	124	2.17906	2.44532e-09
DV3026217.1	Predicted Effector 645-77000	475	2.17507	6.69769e-05
DV3007372	alpha-tocopherol transfer -like	208	2.16256	1.23407e-05
DV3019950	Unknown/No Hit	174	2.15854	5.56424e-07
DV3026011.1	Predicted Effector 46-486000	313	2.15488	5.08325e-07
DV3020319	glucose dehydrogenase [ quinone]-like	552	2.15329	0.00149381
DV3024997.2	Predicted Effector 534-153872	394	2.15199	1.84947e-11
DV3018027	Transposon TX1 uncharacterized 82 kDa	1074	2.15008	6.04298e-12
DV3005900.2	balbiani ring protein 3-1	1025	2.14561	3.15622e-27
DV3023073.2	cathepsin B-07	339	2.14159	2.54127e-18
DV3020742	bifunctional endo-1,4-beta-xylanase -like	262	2.13857	0.00136542
DV3025699.1	Predicted Effector 240-762500	263	2.13787	1.98609e-07
DV3008306	Lian-Aa1 retrotransposon	472	2.13577	9.16322e-07
DV3011541	Unknown/No Hit	236	2.1289	1.13342e-07
DV3004243	Unknown/No Hit	528	2.12582	1.89925e-16
DV3023288	Unknown/No Hit	168	2.12562	7.39408e-18
DV3025081.2	Predicted Effector 850-46717	271	2.11862	1.63315e-12
DV3003387	Unknown/No Hit	1243	2.11392	9.87806e-21
DV3024026.1	Predicted Effector 2279-3096	1175	2.11052	1.40148e-11
DV3023513	facilitated trehalose transporter Tret1-like	271	2.10844	9.51302e-20
DV3024973.2	Predicted Effector 484-79786	272	2.10681	0.00328961
DV3017825	zinc finger MYM-type 1-like	347	2.10126	2.55871e-05
DV3004974	Unknown/No Hit	99	2.101	0.00119995
DV3017373	Unknown/No Hit	623	2.10089	9.37849e-17
DV3010352	Unknown/No Hit	200	2.09805	8.9653e-05
DV3007991.2	Predicted Effector 198-11000	110	2.09769	0.00204547
DV3019487	Unknown/No Hit	191	2.09763	8.36871e-09
DV3022331.1	Predicted Effector 1133-38022	185	2.09713	1.15808e-09
DV3021539.1	Predicted Effector 1329-13037	1007	2.09637	1.08567e-23
DV3025304.1	Predicted Effector 122-67000	240	2.09326	1.42016e-08
DV3008944	Unknown/No Hit	65	2.09108	0.00140417
DV3012227	Unknown/No Hit	122	2.08954	1.142e-07
DV3004958	Transposon TX1 uncharacterized 82 kDa	424	2.08607	1.13071e-05
DV3002516.2	60S ribosomal (rpL41)	25	2.08556	4.3374e-30
DV3017930	Unknown/No Hit	62	2.08354	2.83062e-08
DV3020455.1	Predicted Effector 914-44000	269	2.07765	7.54898e-06
DV3021052.1	Predicted Effector 1189-30939	898	2.07648	7.19979e-05
DV3021400.1	Predicted Effector 990-40913	824	2.06768	1.1937e-06
DV3025285.1	Predicted Effector 1168-57000	265	2.06626	3.38318e-05
DV3005699	Unknown/No Hit	79	2.0647	5.07117e-07
DV3026100.1	Predicted Effector 531-1000	291	2.06326	1.10743e-19
DV3008296.1	Predicted Effector 84-343195	655	2.06278	3.51962e-11
DV3025353.1	Predicted Effector 133-28000	294	2.05316	8.13433e-05
DV3019836	RNA-directed DNA polymerase from mobile element jockey-like	804	2.05092	5.59595e-07
DV3008845.2	Predicted Effector 159-294896	383	2.04949	2.47567e-11
DV3011227.1	CYP061	538	2.04784	3.33601e-09
DV3026444.1	Predicted Effector 914-71500	275	2.04647	3.37398e-18
DV3004242.2	Cuticular protein 16	569	2.04526	1.49332e-13
DV3025002.2	Predicted Effector 56-433799	299	2.04357	7.92435e-06
DV3021943	Unknown/No Hit	172	2.03845	1.96502e-06
DV3026121.1	Predicted Effector 551-9000	501	2.03576	6.84077e-22
DV3017367	Unknown/No Hit	243	2.03541	4.33984e-10
DV3011753	Unknown/No Hit	114	2.03438	2.99495e-16
DV3003196	Unknown/No Hit	316	2.03432	0.000383333
DV3024812.2	Predicted Effector 194-62981	522	2.03159	1.00424e-16
DV3019392.2	Predicted Effector 1130-50000	271	2.03111	4.51314e-16
DV3018489	Unknown/No Hit	84	2.02689	1.50519e-05
DV3026292.1	Predicted Effector 720-8000	269	2.02686	0.00763746
DV3005258.2	Predicted Effector 149-562284	338	2.02598	3.25704e-07
DV3004897	Unknown/No Hit	312	2.02574	4.38116e-06
DV3025996.1	Predicted Effector 449-114000	498	2.01151	3.15929e-11
DV3020695	Unknown/No Hit	103	1.99228	3.24862e-05
DV3004260	Unknown/No Hit	165	1.99156	2.98227e-09
DV3016465.2	Predicted Effector 445-190000	218	1.98974	3.14713e-20
DV3003281.2	Predicted Effector 49-436182	573	1.9836	6.3333e-08
DV3026289.1	Predicted Effector 720-52500	256	1.97833	1.58112e-06
DV3024736.2	Predicted Effector 1297-3000	293	1.97626	8.17035e-12
DV3012914	Unknown/No Hit	130	1.97396	2.12531e-18
DV3007278.2	Predicted Effector 126-6505	553	1.97374	1.57916e-07
DV3021331.2	Predicted Effector 1187-22752	192	1.96885	1.32618e-08
DV3019243	Unknown/No Hit	90	1.96694	1.13439e-09
DV3025450.1	Predicted Effector 16-1016500	225	1.96542	0.00138586
DV3002105.2	Predicted Effector 2-119521	303	1.95622	0.00044013
DV3017662.2	Predicted Effector 813-69824	266	1.9555	7.193e-08
DV3019856.2	Predicted Effector 751-71465	313	1.95456	0.000895284
DV3011240.1	Predicted Effector 100-53274	282	1.95109	5.92828e-06
DV3026245.1	Predicted Effector 683-72300	171	1.94599	2.9995e-08
DV3025972.1	Predicted Effector 427-333000	276	1.944	5.66865e-06
DV3016814	Unknown/No Hit	532	1.94234	0.000291844
DV3025017.2	Predicted Effector 598-4588	293	1.93997	2.37152e-06
DV3007747.1	Predicted Effector 558-377808	553	1.93906	1.22088e-13
DV3021505	Unknown/No Hit	85	1.93588	6.45115e-09
DV3023552	Unknown/No Hit	120	1.93377	4.24397e-05
DV3008955	Unknown/No Hit	1906	1.93266	2.58537e-15
DV3018197.2	Predicted Effector 554-27956	114	1.93206	4.5356e-07
DV3000199	Unknown/No Hit	492	1.92887	8.39987e-07
DV3025666.1	Predicted Effector 2257-1500	499	1.92823	0.0114886
DV3001589.1	Predicted Effector 16-949000	206	1.92719	5.98928e-08
DV3013512	craniofacial development 2-like	279	1.92013	4.4563e-06
DV3006249	balbiani ring 3-like	642	1.91705	2.7234e-12
DV3000480.2	DNA (cytosine-5)-methyltransferase 3A	530	1.91658	5.11396e-18
DV3011426	Unknown/No Hit	163	1.9163	1.20013e-08
DV3020684	tick transposon	952	1.91358	1.52537e-26
DV3012934.2	Predicted Effector 596-209084	600	1.91332	6.73178e-06
DV3008006.2	hyphally regulated cell wall protein 3	364	1.91319	8.08372e-08
DV3025558.1	Predicted Effector 186-359000	485	1.90865	6.1429e-10
DV3017093	Unknown/No Hit	200	1.90812	7.62401e-07
DV3005855	cAMP-specific 3 ,5 -cyclic phosphodiesterase	105	1.90755	5.51613e-10
DV3021695.1	Predicted Effector 937-35000	294	1.90696	9.85191e-10
DV3004630	Odorant Receptor 02a-like	371	1.90138	7.52679e-07
DV3026154.1	Predicted Effector 574-214500	245	1.90072	0.000138069
DV3011202	alpha-tocopherol transfer -like	263	1.89864	2.79681e-05
DV3010309	Unknown/No Hit	341	1.89439	3.15491e-08
DV3008489	dynein heavy chain axonemal-like	873	1.89294	2.55574e-05
DV3012384	GATA zinc finger domain-containing 10-like	361	1.88764	0.000436941
DV3021453	YABBY 3-like	165	1.88695	0.000457902
DV3024974.2	Predicted Effector 486-128133	353	1.8862	2.12835e-07
DV3009036	serine threonine- phosphatase 6 regulatory ankyrin repeat subunit A-like isoform X4	557	1.88565	6.05911e-08
DV3019194	Unknown/No Hit	163	1.88401	4.24991e-07
DV3008634	52 kDa repressor of the inhibitor of the kinase-like	157	1.88229	1.33879e-07
DV3015454.2	Predicted Effector 534-302724	401	1.88109	0.000739674
DV3012919.2	Predicted Effector 596-63358	368	1.88002	4.1489e-09
DV3024998.2	Predicted Effector 534-145531	387	1.87555	0.000235209
DV3007718	dihydroorotate dehydrogenase (quinone) mitochondrial	382	1.87553	0.00463724
DV3012455.2	Predicted Effector 185-153162	347	1.87272	1.16028e-09
DV3019698.2	Predicted Effector 743-51634	119	1.86754	3.77156e-05
DV3006468	nuclease HARBI1	65	1.86392	6.60094e-05
DV3017706.2	Cuticular protein 67	155	1.85895	1.03569e-10
DV3025235.1	Predicted Effector 1080-16000	288	1.85879	1.95094e-24
DV3002110.2	Predicted Effector 2-160158	459	1.85821	2.41478e-07
DV3022822	nesprin-1 isoform X7	801	1.8562	3.506e-05
DV3016972.1	Predicted Effector 113-323880	396	1.85616	5.89947e-05
DV3026251.1	Predicted Effector 69-1322000	457	1.85495	0.00814895
DV3015236	Unknown/No Hit	555	1.85314	7.95704e-20
DV3024695.2	Predicted Effector 1073-1	274	1.85242	4.62896e-05
DV3026065.1	Predicted Effector 51-383000	410	1.85133	7.46703e-05
DV3019120	Unknown/No Hit	208	1.84816	9.87733e-11
DV3022195	Unknown/No Hit	186	1.84685	0.000545201
DV3025643.1	Predicted Effector 216-675701	249	1.84036	0.0013766
DV3020322	Unknown/No Hit	98	1.83857	1.40015e-06
DV3013913	zinc finger 567-like isoform X3	495	1.83723	3.20371e-05
DV3001021	leucine-rich repeat-containing 49	838	1.829	1.74188e-06
DV3014252.1	Predicted Effector 290-4784	932	1.82868	3.34081e-09
DV3020076	Unknown/No Hit	506	1.82702	3.01305e-07
DV3023622.2	Predicted Effector 2189-1500	311	1.81759	1.04693e-05
DV3025664.1	Predicted Effector 223-79061	538	1.81731	0.0102884
DV3022596.1	Predicted Effector 1347-14143	1574	1.81559	1.93508e-13
DV3015110	Unknown/No Hit	83	1.81472	0.00551231
DV3020057	low-density lipo receptor-related 2	4259	1.8119	1.36942e-08
DV3020632.2	Predicted Effector 464-95000	134	1.80919	2.04961e-09
DV3023591	Unknown/No Hit	61	1.80858	0.00240013
DV3011568.1	Predicted Effector 245-241873	400	1.80843	6.56236e-08
DV3025600.1	Predicted Effector 203-55000	280	1.80695	0.00493816
DV3021504	craniofacial development 2-like	391	1.80334	0.000101099
DV3021071	Unknown/No Hit	63	1.80309	1.60991e-06
DV3008128	Unknown/No Hit	110	1.79368	3.60881e-05
DV3019336.1	Predicted Effector 1029-7220	494	1.79365	3.28814e-09
DV3015741	endonuclease-reverse transcriptase	268	1.78994	1.29941e-05
DV3023039	Unknown/No Hit	190	1.78929	1.25716e-12
DV3007172	Unknown/No Hit	281	1.78803	5.45665e-12
DV3011487.2	Predicted Effector 76-84333	179	1.78781	9.89645e-08
DV3025044.2	Cuticular protein 96	216	1.78732	3.69235e-09
DV3018368.2	Predicted Effector 1122-48113	393	1.78454	0.000136311
DV3017931	Unknown/No Hit	368	1.78434	2.2795e-09
DV3023022	transposable element tc3 transposase	203	1.78377	2.79193e-06
DV3005952	elongation of very long chain fatty acids 4-like	274	1.77568	1.20852e-05
DV3025205.1	Predicted Effector 1004-29500	274	1.77371	0.00303776
DV3013696.2	lozenge	461	1.77335	2.38339e-07
DV3015486	mRNA-decapping enzyme 1A	423	1.77289	4.03595e-06
DV3007850.2	40S ribosomal (rpS29)	56	1.76875	2.98431e-17
DV3011755	Unknown/No Hit	396	1.76638	1.35805e-07
DV3025090.2	Predicted Effector 955-48000	126	1.74917	8.33934e-06
DV3001151.2	decapentaplegic 3	353	1.74706	0.000543119
DV3007121.1	Predicted Effector 102-178228	561	1.74688	0.000232085
DV3025729.1	Predicted Effector 26-492500	636	1.74584	1.18466e-13
DV3013464.2	Predicted Effector 545-7500	189	1.73959	1.65491e-05
DV3016780.2	Predicted Effector 954-17794	394	1.7339	2.59609e-05
DV3014468	Unknown/No Hit	167	1.73326	4.75278e-10
DV3019564.2	Predicted Effector 695-27500	133	1.73307	0.00016765
DV3016066.2	Predicted Effector 487-183900	216	1.73294	7.50761e-05
DV3019930	puff-specific Bx42	111	1.73186	1.94847e-09
DV3020941.1	Predicted Effector 741-26145	759	1.72937	7.718e-08
DV3026392.1	Predicted Effector 842-52000	499	1.72765	8.58481e-05
DV3025412.1	Predicted Effector 1465-13000	554	1.72732	0.00108287
DV3011377.2	60S ribosomal (rpL39)	51	1.7253	1.24754e-19
DV3012120.1	Predicted Effector 334-210570	733	1.72433	5.04767e-09
DV3013701	serine threonine- phosphatase 2A 65 kDa regulatory subunit A alpha isoform	395	1.72411	6.35771e-06
DV3014945	Unknown/No Hit	220	1.71765	3.65867e-07
DV3026254.1	Predicted Effector 691-80500	291	1.71728	6.72002e-09
DV3021840.1	Predicted Effector 1482-41368	433	1.71653	1.30082e-07
DV3026196.1	Predicted Effector 625-11000	277	1.71553	3.70328e-07
DV3025241.1	Predicted Effector 1087-19000	456	1.71523	0.0125995
DV3019880.2	Predicted Effector 571-28667	195	1.7146	0.000170438
DV3010273	Unknown/No Hit	412	1.70978	0.00451135
DV3018367.2	Predicted Effector 1122-28453	404	1.70818	2.06586e-06
DV3006274	Unknown/No Hit	253	1.70303	0.00144717
DV3019595	centaurin-gamma-1A isoform X2	81	1.70273	3.7213e-05
DV3026209.1	Predicted Effector 634-80103	289	1.70119	0.000795911
DV3022543	Unknown/No Hit	488	1.69788	2.74767e-05
DV3019233	Unknown/No Hit	197	1.69681	5.42458e-08
DV3010806	THAP domain-containing	646	1.69492	4.91754e-09
DV3006133	lachesin	326	1.69128	5.33185e-06
DV3003539	jerky homolog-like	265	1.6899	0.000176538
DV3015159	Unknown/No Hit	16	1.68693	0.000917226
DV3012054	Unknown/No Hit	97	1.68379	1.46669e-07
DV3024756.2	Predicted Effector 1443-18699	307	1.68318	1.33082e-10
DV3015583.2	Predicted Effector 347-100000	153	1.68298	1.01691e-06
DV3013823	Unknown/No Hit	97	1.68004	3.92505e-14
DV3000962	Unknown/No Hit	214	1.67495	3.61864e-13
DV3026006.1	Predicted Effector 46-133500	283	1.67075	4.84757e-11
DV3002499.1	Predicted Effector 41-306186	353	1.66612	6.25195e-05
DV3025275.1	Predicted Effector 115-252000	505	1.66437	3.42057e-06
DV3010926.1	Predicted Effector 349-201617	562	1.66032	4.2834e-06
DV3026376.1	Unknown/No Hit	664	1.65947	0.000450937
DV3021446.2	Predicted Effector 874-27500	134	1.65879	1.30775e-06
DV3025454.1	Predicted Effector 16-1406500	227	1.65614	1.68232e-07
DV3024955.2	Niemann-Pick type C2 2	156	1.65482	1.45519e-07
DV3013505	Unknown/No Hit	164	1.65267	0.000361907
DV3006248	serine threonine- phosphatase 6 regulatory ankyrin repeat subunit A-like isoform X4	387	1.6482	6.11078e-06
DV3020163	Unknown/No Hit	161	1.64809	3.7486e-13
DV3014146.1	Predicted Effector 38-616657	872	1.6473	9.2585e-05
DV3026191.1	Predicted Effector 62-404500	221	1.6456	0.00201236
DV3020131	Unknown/No Hit	222	1.64503	7.70126e-05
DV3015613	Unknown/No Hit	175	1.6406	2.79029e-06
DV3022574	elongation of very long chain fatty acids 4-like	427	1.63993	0.000236845
DV3009143.1	Predicted Effector 418-344558	926	1.63966	3.48322e-11
DV3024318	balbiani ring 3	60	1.63917	3.13902e-06
DV3019745.2	Cuticular protein 83	134	1.63865	5.18707e-06
DV3012988	ATP-dependent RNA helicase glh-4	564	1.63826	3.89865e-06
DV3022290	zinc finger MYM-type 1-like	307	1.63824	0.00019159
DV3011569.1	Predicted Effector 245-283120	414	1.63747	2.12377e-07
DV3001465	Unknown/No Hit	190	1.6341	1.26375e-06
DV3010507	Pol	230	1.62693	0.000970453
DV3015115.2	Predicted Effector 217-212209	175	1.62575	9.34304e-05
DV3023625	integrator complex subunit 1	309	1.62509	1.01251e-06
DV3019314.2	Predicted Effector 651-6308	213	1.62327	0.00446819
DV3025209.1	Predicted Effector 1023-5000	227	1.62156	7.0138e-07
DV3016777	Unknown/No Hit	41	1.61912	2.64521e-12
DV3008420	Unknown/No Hit	280	1.61651	1.50302e-06
DV3000989	facilitated trehalose transporter Tret1-like	496	1.61556	0.000444801
DV3026354.1	Predicted Effector 787-95000	427	1.6101	8.7308e-05
DV3010724	split ends isoform X3	3180	1.60646	5.25756e-11
DV3024954.2	Niemann-Pick type C2 5	162	1.60586	0.000555767
DV3008496	dynein heavy chain axonemal	173	1.60553	0.000537663
DV3005996	Unknown/No Hit	174	1.60478	7.80205e-08
DV3004253.2	Predicted Effector 25-19911	298	1.60461	8.081e-08
DV3019215.2	nanos-1	197	1.59163	0.00235275
DV3021373	Unknown/No Hit	544	1.5905	0.000179477
DV3015528	leucine-rich repeat-containing DDB_G0290503 isoform X1	719	1.58784	5.84053e-09
DV3025503.1	Predicted Effector 172-13000	475	1.58593	0.00120043
DV3007828.1	Predicted Effector 354-23826	1170	1.58561	1.52559e-09
DV3017339.1	Predicted Effector 656-81002	571	1.58419	0.00139693
DV3006669.1	Predicted Effector 251-25612	578	1.58278	0.00140417
DV3020635	Unknown/No Hit	161	1.58177	1.93381e-19
DV3025079.2	Predicted Effector 819-3000	286	1.58069	1.22436e-11
DV3018397.2	Predicted Effector 799-53539	277	1.579	4.2107e-07
DV3011672.2	Predicted Effector 112-37668	272	1.57888	2.80923e-05
DV3004185	tetra-peptide repeat homeobox 1-like	268	1.5786	0.000638533
DV3025688.1	Predicted Effector 2314-5000	450	1.57852	0.00818871
DV3008775	nonstructural NS1	1141	1.57723	0.000220419
DV3019740.2	Cuticular protein 80	157	1.57625	2.26672e-07
DV3019794.1	Predicted Effector 486-6074	552	1.57428	6.96548e-10
DV3014591.2	Cuticular protein 45	213	1.57356	0.00948898
DV3007459	lebercilin isoform X1	355	1.57124	0.00122933
DV3006511	Unknown/No Hit	1406	1.57106	5.94468e-09
DV3022158.2	Predicted Effector 953-12758	194	1.56867	4.89471e-08
DV3006546	Unknown/No Hit	142	1.56763	0.000106886
DV3025324.1	Predicted Effector 128-63000	504	1.56754	1.38304e-05
DV3025913.1	Predicted Effector 39-30000	462	1.56627	8.97362e-09
DV3026357.1	Predicted Effector 789-48500	290	1.56597	4.17464e-05
DV3009648	Unknown/No Hit	255	1.56591	0.00125695
DV3007467.1	Predicted Effector 269-99294	1002	1.56588	4.69699e-07
DV3019674.1	Predicted Effector 262-220000	537	1.56517	0.000505389
DV3013966	Unknown/No Hit	163	1.56317	7.6122e-05
DV3005053.2	coiled-coil and C2 domain-containing protein 2A	1459	1.5626	1.12781e-07
DV3026452.1	Predicted Effector 937-37000	311	1.56229	1.02957e-06
DV3025710.1	Predicted Effector 245-345500	276	1.55955	4.30051e-05
DV3021582	blastopia poly	333	1.55714	1.09426e-08
DV3016887	probable glutamate receptor	645	1.55702	0.000898287
DV3015402.1	Predicted Effector 790-80379	194	1.55172	2.00461e-05
DV3023496	venom protease-like	192	1.54507	0.000548565
DV3025480.1	Predicted Effector 168-816000	266	1.54475	0.0122178
DV3014733.2	enhancer of split 2	195	1.54333	5.97263e-14
DV3000043.2	hunchback	477	1.54266	0.00245622
DV3024798.2	Predicted Effector 179-73829	296	1.54194	0.000905832
DV3012131	Unknown/No Hit	84	1.53906	0.000235209
DV3025309.1	Predicted Effector 1223-17000	347	1.53428	4.95411e-06
DV3017805	calmodulin isoform X1	143	1.53301	1.8962e-11
DV3011826.1	Predicted Effector 276-221404	1332	1.52977	3.57718e-08
DV3025873.1	Predicted Effector 36-256000	273	1.52924	0.00146739
DV3007557	Unknown/No Hit	200	1.52887	2.00257e-05
DV3016728	RNA-directed DNA polymerase from mobile element jockey-like	670	1.52639	0.000367017
DV3025842.1	Predicted Effector 341-458500	293	1.52579	4.25728e-06
DV3004212.2	kruppel	665	1.52545	0.000457756
DV3002032	histidine-rich glyco -like	357	1.52494	5.87263e-06
DV3008395	Unknown/No Hit	75	1.52249	1.34447e-09
DV3009883	yellow-like	438	1.52126	2.048e-07
DV3024739.2	Predicted Effector 134-529539	530	1.52122	0.00138365
DV3008023.2	Unknown/No Hit	90	1.51961	0.00023627
DV3005148	zinc finger ZIC 4	243	1.51724	2.64255e-06
DV3007109	Unknown/No Hit	669	1.51458	0.000139128
DV3020054	nephrin-like isoform X2	691	1.51158	0.000120714
DV3018032.1	Predicted Effector 705-55000	552	1.5113	3.54455e-07
DV3025879.1	Predicted Effector 366-42000	453	1.51044	3.66479e-05
DV3011787	Unknown/No Hit	341	1.51	0.000304295
DV3022870	Unknown/No Hit	52	1.5042	2.56806e-06
DV3012340.2	Unknown/No Hit	235	1.50325	6.51311e-05
DV3000802	Unknown/No Hit	222	1.50126	6.15937e-13
DV3025858.1	Predicted Effector 349-12000	287	1.49944	0.0015209
DV3019437.2	Predicted Effector 846-10000	243	1.49929	2.13271e-06
DV3025981.1	Predicted Effector 433-171500	228	1.49913	0.000479445
DV3010181.2	Predicted Effector 244-51936	405	1.49633	3.49253e-09
DV3004558	zinc finger C3H1 type-like 1	231	1.49517	0.00122933
DV3015616	transposable element tc3 transposase	248	1.49508	0.00145094
DV3025437.1	Predicted Effector 154-680500	220	1.49469	0.00376938
DV3021663.2	Predicted Effector 1093-32425	216	1.49217	0.00113496
DV3021908.2	Predicted Effector 1459-23194	390	1.49208	4.83669e-11
DV3012977.2	Predicted Effector 183-124	285	1.49205	0.00644892
DV3019699	Unknown/No Hit	124	1.4914	0.00355394
DV3016062.2	Predicted Effector 487-113129	219	1.48942	6.4971e-13
DV3017667	tigger transposable element-derived 2-like	530	1.48838	2.65714e-08
DV3023409	Unknown/No Hit	77	1.48747	3.46996e-05
DV3011673	Unknown/No Hit	143	1.48682	0.000134006
DV3026119.1	Predicted Effector 547-69224	302	1.48393	2.77954e-11
DV3008667	glyco	845	1.48336	6.41219e-06
DV3010512	Unknown/No Hit	519	1.4822	4.34716e-09
DV3025765.1	Predicted Effector 28-115000	519	1.48137	4.07708e-05
DV3024697.2	Predicted Effector 1079-7388	230	1.48059	0.00106541
DV3025554.1	Predicted Effector 185-3000	252	1.48032	1.20389e-08
DV3004708.1	Predicted Effector 47-136573	356	1.47809	0.00182844
DV3025222.1	Predicted Effector 1042-41000	444	1.47799	0.00476276
DV3014934.1	Predicted Effector 218-287726	254	1.47734	4.70015e-11
DV3017390.1	protein ovo-2	793	1.47731	0.00240937
DV3025283.1	Predicted Effector 1168-49000	442	1.47361	0.0456908
DV3020516	Unknown/No Hit	176	1.4704	1.2848e-06
DV3009121	helix-loop-helix 1	114	1.47014	0.00106541
DV3025937.1	Predicted Effector 403-162500	508	1.46533	4.2028e-05
DV3001488.2	Predicted Effector 7-800000	105	1.46335	0.000160172
DV3016391	Unknown/No Hit	150	1.46278	2.1769e-10
DV3007197.2	Cuticular protein 26	120	1.46229	1.05131e-06
DV3023275.1	Predicted Effector 1651-8935	706	1.46116	0.000930628
DV3010727.2	Cuticular protein 32	207	1.45965	0.0112019
DV3026235.1	Predicted Effector 658-65273	592	1.45906	0.000135415
DV3016185	EF-hand calcium-binding domain-containing 2-like isoform X1	209	1.45844	0.000912295
DV3010089.2	Predicted Effector 66-370000	231	1.45729	9.73475e-07
DV3020841	Unknown/No Hit	253	1.45686	0.000627997
DV3002006	H ACA ribonucleo complex subunit 3	64	1.45524	3.15996e-22
DV3024929.2	Predicted Effector 385-117000	289	1.45477	0.0383944
DV3021828.2	cathepsin B-05	336	1.45289	3.99076e-14
DV3021370	Unknown/No Hit	533	1.45212	1.77369e-05
DV3006253.1	Predicted Effector 58-423533	1875	1.4512	1.70704e-06
DV3014009	Unknown/No Hit	165	1.4511	4.62861e-06
DV3018047	Unknown/No Hit	256	1.4505	1.71371e-05
DV3011847	Unknown/No Hit	261	1.45001	7.59115e-06
DV3025019.2	Predicted Effector 605-20000	281	1.44973	0.00513554
DV3026122.1	Predicted Effector 551-55000	459	1.44872	9.44308e-06
DV3022737	histone-lysine N-methyltransferase eggless-like	880	1.44739	3.08677e-10
DV3002832.2	Unknown/No Hit	225	1.44664	0.000105498
DV3021179	Unknown/No Hit	235	1.44609	6.52943e-06
DV3011974	10 kDa heat shock mitochondrial	102	1.44547	0.00282732
DV3026094.1	Predicted Effector 53-362500	298	1.44526	1.90203e-05
DV3007637	Unknown/No Hit	93	1.44473	0.0004468
DV3025312.1	Predicted Effector 1229-8500	283	1.44457	2.81659e-05
DV3020052	Unknown/No Hit	181	1.44261	0.00422887
DV3012265.2	Predicted Effector 203-451300	316	1.43859	0.00126487
DV3004055	forkhead box C1	335	1.43581	0.000258363
DV3010893	Ankyrin repeat domain	605	1.43446	0.00329718
DV3025994.1	Predicted Effector 449-105000	483	1.43158	0.00196166
DV3017317	Unknown/No Hit	172	1.43012	0.0033598
DV3018986	Unknown/No Hit	1774	1.42897	0.00315877
DV3014566	Unknown/No Hit	619	1.42568	1.98766e-10
DV3011520.2	Predicted Effector 18-349339	265	1.42503	0.00152484
DV3003538	F-box only 5-like	358	1.42389	0.00178878
DV3011058	Unknown/No Hit	68	1.41925	0.00239771
DV3024795.2	Predicted Effector 1708-928	308	1.41596	4.2712e-06
DV3020480	Unknown/No Hit	206	1.41544	0.000121641
DV3001531	Unknown/No Hit	212	1.41516	5.00175e-06
DV3020699	Unknown/No Hit	342	1.41345	1.67817e-08
DV3020919.2	Predicted Effector 854-16054	200	1.41287	5.59969e-05
DV3016833	Unknown/No Hit	270	1.4126	0.00234637
DV3025732.1	Predicted Effector 264-292000	247	1.41162	0.00385524
DV3021209	homeobox 2-like	405	1.40986	0.000128646
DV3016496.2	Predicted Effector 365-225826	269	1.40976	2.01829e-07
DV3009647	RNA-directed DNA polymerase from mobile element jockey-like	281	1.40972	0.0373385
DV3020254.1	Predicted Effector 1152-4000	499	1.4097	7.31969e-05
DV3002269	phosphatidylinositol-binding clathrin assembly LAP isoform X2	100	1.40808	2.23521e-13
DV3015455.2	Predicted Effector 534-311000	399	1.40796	4.2028e-05
DV3023331	Unknown/No Hit	98	1.40742	0.00166154
DV3022539.1	Predicted Effector 1139-30277	415	1.40652	0.000197567
DV3026442.1	Predicted Effector 914-55000	265	1.40638	9.93426e-05
DV3025286.1	Predicted Effector 1174-29000	482	1.40629	6.01948e-08
DV3008908.2	Gawky	1575	1.40621	6.47835e-10
DV3016786.2	Predicted Effector 954-78352	391	1.40593	0.00312379
DV3001519	drumstick isoform X2	90	1.40409	4.88805e-05
DV3009768	deleted in lung and esophageal cancer 1 isoform X3	1593	1.40363	4.6646e-05
DV3010670.2	Predicted Effector 298-46554	223	1.40232	0.000550424
DV3022405.1	Predicted Effector 1634-3000	318	1.40147	0.00745687
DV3008203	Unknown/No Hit	84	1.39942	0.000376845
DV3024182	ankyrin PH and SEC7 domain containing secG-like	153	1.39875	0.00234637
DV3023899.1	Predicted Effector 802-1785	743	1.39807	3.35431e-05
DV3014382.1	Predicted Effector 593-57290	1430	1.3977	0.000241071
DV3011824	frazzled protein	157	1.39764	3.01414e-11
DV3003274.1	Predicted Effector 49-349601	562	1.39326	0.0265529
DV3008952.1	Predicted Effector 214-385317	1466	1.39286	0.00104595
DV3020129	pancreatic triacylglycerol lipase	532	1.3919	1.89033e-14
DV3020328	putative uncharacterized protein DDB_G0282133	707	1.39093	0.000512825
DV3025946.1	Predicted Effector 406-103500	156	1.39017	1.49399e-06
DV3024993.2	Predicted Effector 529-69627	312	1.38948	2.00526e-05
DV3010614.1	Unknown/No Hit	182	1.38895	0.0010014
DV3003432	alpha-N-acetylgalactosaminidase	427	1.38472	1.07516e-10
DV3012509.1	Predicted Effector 470-155786	651	1.3844	1.22724e-07
DV3020593	DNA-3-methyladenine glycosylase-like isoform X2	231	1.38255	0.000101099
DV3021984	THAP domain-containing	341	1.38097	0.00286668
DV3025814.1	Predicted Effector 318-139500	503	1.38094	0.0165406
DV3026435.1	Predicted Effector 904-4500	549	1.38063	9.87674e-06
DV3014349	Unknown/No Hit	620	1.38025	0.00831764
DV3025327.1	Predicted Effector 128-116000	509	1.37512	0.00654465
DV3004258	Unknown/No Hit	549	1.37434	2.44534e-09
DV3021176	glucose dehydrogenase [ quinone]-like	625	1.37041	2.77256e-06
DV3024771.2	Predicted Effector 153-190000	285	1.37025	8.82695e-05
DV3020311	Transposable element P transposase	329	1.36973	0.000191289
DV3009509	inactive pancreatic lipase-related 1	156	1.36948	0.00197258
DV3002113.2	Predicted Effector 2-187003	384	1.36943	6.47156e-06
DV3000351	troponin C	202	1.36907	0.000697033
DV3024943.2	Predicted Effector 427-225898	293	1.36857	0.000308105
DV3025467.1	Predicted Effector 1654-9000	497	1.36852	0.000493771
DV3024814.2	Predicted Effector 194-127849	560	1.36839	0.00475987
DV3012992.1	Predicted Effector 70-18741	280	1.36227	0.000548192
DV3025634.1	Predicted Effector 214-27000	294	1.36217	0.00243839
DV3000588	Unknown/No Hit	162	1.36062	0.0125195
DV3023312.1	Predicted Effector 1406-14381	555	1.3601	2.09458e-06
DV3009733	cyclin-J	199	1.35736	0.0162448
DV3026449.1	Predicted Effector 936-49000	245	1.35731	0.000624988
DV3024858.2	Predicted Effector 253-215707	306	1.35149	7.42883e-05
DV3020573	Unknown/No Hit	265	1.35103	3.75133e-05
DV3001983.2	Chemosensory protein 6	132	1.34982	0.000141637
DV3009791	Unknown/No Hit	110	1.3485	5.90404e-05
DV3010946.1	Predicted Effector 80-72500	272	1.34768	0.0158675
DV3008026	Unknown/No Hit	209	1.34612	0.0257169
DV3014903	Unknown/No Hit	471	1.34564	0.00601464
DV3014003	retinol dehydrogenase 12-like	162	1.34498	0.000226309
DV3017184	histidine-rich glyco -like	437	1.34447	0.000278178
DV3015488	RNA-directed DNA polymerase from mobile element jockey-like	123	1.34427	1.78258e-06
DV3022546.1	Predicted Effector 1045-13575	1467	1.34381	2.65662e-05
DV3023401	Unknown/No Hit	337	1.33699	0.0014207
DV3004772.2	Unknown/No Hit	630	1.33699	0.000141637
DV3011380	C-Myc-binding -like	241	1.33587	0.00866275
DV3014345	Unknown/No Hit	139	1.33526	2.15156e-16
DV3026025.1	Predicted Effector 470-184432	681	1.33354	1.15437e-09
DV3024151	optomotor-blind -like isoform X2	246	1.33119	0.000338776
DV3007746.1	Predicted Effector 558-373049	551	1.33046	4.09763e-07
DV3018457.1	Predicted Effector 820-52023	608	1.32964	3.16392e-05
DV3026295.1	Predicted Effector 721-154053	578	1.3288	4.98099e-05
DV3026391.1	Predicted Effector 842-41000	501	1.32842	0.000726047
DV3016258.1	Predicted Effector 469-36530	656	1.32796	0.000177303
DV3002995	serine threonine- kinase Nek7 isoform X1	441	1.32753	0.019999
DV3021472	Unknown/No Hit	141	1.32626	0.000353864
DV3019471	regucalcin-like isoform X2	344	1.32047	7.39956e-05
DV3013506	Unknown/No Hit	175	1.3172	0.00115077
DV3007488.1	Predicted Effector 269-250482	1060	1.31657	2.63193e-08
DV3016795.2	Predicted Effector 954-155650	400	1.31654	8.05952e-05
DV3016257.1	Predicted Effector 469-20635	548	1.31541	0.00381119
DV3000008	Unknown/No Hit	528	1.31477	7.61233e-07
DV3024988.2	Predicted Effector 520-171509	559	1.31347	0.0160856
DV3016954	Unknown/No Hit	206	1.31211	0.00120259
DV3025413.1	Predicted Effector 1466-17000	280	1.31164	2.60743e-07
DV3025236.1	Predicted Effector 1080-24000	285	1.31153	0.00022109
DV3014352.2	Predicted Effector 376-210026	187	1.31011	5.98452e-05
DV3013805.1	CYP090	129	1.30979	0.00306106
DV3007511	lethal(2)essential for life-like	110	1.30872	0.0431264
DV3004118	ankyrin repeat RF_0381 isoform X2	624	1.30809	0.0101391
DV3001907.2	Predicted Effector 26-501704	298	1.30748	0.0065774
DV3020922.1	Predicted Effector 1350-29587	230	1.30705	0.000100439
DV3016819.1	Predicted Effector 490-14242	445	1.30626	0.000703507
DV3023119	dentin sialophospho -like	292	1.30301	1.44703e-17
DV3003343	leucine-rich repeat-containing 51-like	263	1.3011	1.81525e-10
DV3001687	Unknown/No Hit	150	1.29936	2.98975e-05
DV3024975.2	microtubule-associated protein futsch-1	314	1.29745	0.000453102
DV3026105.1	Predicted Effector 534-231000	267	1.29699	0.000470965
DV3008887	serine threonine- phosphatase 2A regulatory subunit B subunit gamma-like	466	1.29676	1.77248e-06
DV3025429.1	Predicted Effector 1501-15000	524	1.29567	0.00306634
DV3016813	C-type galactose-binding	234	1.29558	0.00262785
DV3025569.1	Predicted Effector 190-1000	435	1.29448	0.000264183
DV3005492	Unknown/No Hit	32	1.29275	0.000289785
DV3023689	Unknown/No Hit	150	1.29267	0.00763752
DV3006349	Unknown/No Hit	565	1.28965	6.45505e-12
DV3025983.1	Predicted Effector 433-155500	273	1.28961	0.00654465
DV3009236	Unknown/No Hit	100	1.28832	0.000292926
DV3006426.2	Predicted Effector 103-356951	624	1.28802	0.000980157
DV3019117	histidine-rich glyco -like	280	1.28591	0.0137042
DV3018693	glycine-rich cell wall structural -like isoform X1	241	1.28567	0.00011032
DV3009646	Unknown/No Hit	232	1.28553	6.5319e-05
DV3025851.1	Predicted Effector 3410-2000	438	1.28517	0.0244394
DV3023042	Unknown/No Hit	275	1.28482	0.00103844
DV3004157	fork head domain-containing crocodile	356	1.28408	0.000742472
DV3011674	Unknown/No Hit	246	1.28297	0.00352171
DV3016411.1	Predicted Effector 238-201597	254	1.27922	1.35493e-06
DV3023775	Unknown/No Hit	75	1.27883	0.000525929
DV3015758.2	Predicted Effector 411-1717	435	1.27671	0.000325219
DV3025266.1	Predicted Effector 1121-2000	252	1.27664	0.00581644
DV3022022	calponin homology domain-containing DDB_G0272472	81	1.27618	1.01686e-07
DV3005078.2	chromodomain-helicase-DNA-binding protein Mi-2 homolog	2008	1.27512	1.7895e-11
DV3021660.2	Predicted Effector 1093-17711	224	1.27431	0.000925921
DV3013042.1	CYP058	462	1.27243	0.00104972
DV3002543.2	Predicted Effector 41-831372	376	1.27134	0.00124667
DV3022447.1	Predicted Effector 1282-7565	1033	1.26937	9.39998e-06
DV3024959.2	Predicted Effector 474-144000	281	1.26933	0.00799842
DV3012854	fork head domain-containing FD4-like	279	1.26928	6.01948e-08
DV3025470.1	Predicted Effector 167-243000	237	1.26914	1.30257e-05
DV3022589	neural cell adhesion molecule L1 isoform X1	533	1.26884	3.97993e-05
DV3006561.1	Predicted Effector 175-200000	311	1.26622	7.73894e-06
DV3019196.2	Predicted Effector 529-80000	250	1.2656	2.34456e-06
DV3001696	carbonic anhydrase 7-like isoform X2	418	1.26519	0.00535217
DV3025043.2	flap endonuclease 1-2	119	1.26484	0.00353227
DV3007127.2	vasa-2	567	1.26374	0.00190589
DV3025508.1	Predicted Effector 174-2000	251	1.26314	7.88508e-07
DV3025961.1	Predicted Effector 422-22500	228	1.26295	2.35223e-05
DV3008008.2	Unknown/No Hit	108	1.26259	7.41942e-07
DV3005796.2	60S ribosomal (rpL21)	158	1.26124	4.51708e-09
DV3011408	Unknown/No Hit	276	1.26117	0.010724
DV3004277	Unknown/No Hit	72	1.26074	0.000894685
DV3010882	gastric triacylglycerol lipase-like	339	1.26044	0.0422416
DV3012370	Unknown/No Hit	94	1.25953	0.00672043
DV3010511	nuclear receptor coactivator 2 isoform X5	1409	1.25692	3.85095e-08
DV3011638	RNA-directed DNA polymerase from mobile element jockey-like	671	1.25659	0.00351687
DV3024946.2	Predicted Effector 427-217997	292	1.25592	0.000182948
DV3017530	translation machinery-associated 7 homolog	72	1.25463	2.36042e-11
DV3001051.2	angiotensin-converting enzyme	773	1.25462	2.17092e-14
DV3025992.1	Predicted Effector 449-42500	495	1.25336	0.0472891
DV3026384.1	Predicted Effector 819-34000	246	1.25217	0.00252189
DV3012513.1	Predicted Effector 470-190596	689	1.25095	4.23022e-05
DV3011317	Unknown/No Hit	421	1.25053	2.7806e-07
DV3019613	Unknown/No Hit	17	1.24811	1.898e-09
DV3017344.1	Predicted Effector 656-100357	516	1.24693	0.0211596
DV3006819.1	CYP075	495	1.2467	0.0069119
DV3001769	Unknown/No Hit	221	1.24656	0.00518944
DV3025449.1	Predicted Effector 16-957000	219	1.24587	0.0124287
DV3014068.1	Predicted Effector 404-147876	234	1.24326	0.00292025
DV3018143	Unknown/No Hit	97	1.24303	0.0235971
DV3023155.2	Predicted Effector 1862-14374	270	1.241	1.60235e-07
DV3010356	Unknown/No Hit	178	1.24099	0.00187056
DV3003704	Unknown/No Hit	144	1.23934	0.000708248
DV3010388	Unknown/No Hit	70	1.2388	8.30733e-10
DV3025354.1	Predicted Effector 133-269000	238	1.23774	0.00127467
DV3010221	lin-28 homolog	241	1.23767	0.000198278
DV3000363.2	60S ribosomal (rpL34)	119	1.23568	3.37497e-11
DV3023539	neuroblast differentiation-associated AHNAK	2746	1.23555	0.000665861
DV3007423	isovaleryl- mitochondrial	419	1.23444	9.24489e-15
DV3017698.2	Cuticular protein 59	244	1.23435	0.000897565
DV3007577	MD-2-related lipid-recognition -like	155	1.23329	8.23647e-06
DV3014690	Unknown/No Hit	237	1.23291	0.0004146
DV3013174	zinc finger SWIM domain-containing 5-like	170	1.23277	5.73462e-07
DV3001133	reverse transcriptase	405	1.23177	4.42963e-07
DV3016493	Unknown/No Hit	197	1.23053	1.29311e-05
DV3025847.1	Predicted Effector 341-190501	558	1.23042	9.47066e-11
DV3014025	Unknown/No Hit	182	1.23019	0.000899384
DV3001091.2	collagen alpha-1(V) chain	1670	1.22952	1.01672e-10
DV3013269	matrix metallo ase-16 isoform X3	102	1.22908	0.0110363
DV3014473	Unknown/No Hit	111	1.22785	0.000120685
DV3002230.2	60S ribosomal (rpL37A)	92	1.22363	4.82287e-09
DV3025533.1	Predicted Effector 18-516462	547	1.22274	0.0172449
DV3009412	Unknown/No Hit	64	1.22199	0.00290595
DV3004256.2	Predicted Effector 25-57000	307	1.22122	0.001689
DV3002545.2	Predicted Effector 41-850931	374	1.21993	0.0286
DV3007865	Unknown/No Hit	143	1.21855	0.000345456
DV3021594.2	UDP-glycosyltransferase_34	520	1.21726	1.17597e-09
DV3014868	zinc finger basonuclin-2-like isoform X1	142	1.21663	7.5844e-06
DV3010187.2	Predicted Effector 244-124563	358	1.21637	7.48155e-05
DV3026492.1	Predicted Effector 993-23000	547	1.21532	0.0169408
DV3006743.2	Predicted Effector 31-535975	304	1.2142	0.0344289
DV3004821	ankyrin repeat and SAM domain-containing 3-like	253	1.21362	0.0101056
DV3010301	Unknown/No Hit	143	1.21323	2.05261e-05
DV3003828	yellow	420	1.21127	0.00588142
DV3025328.1	Unknown/No Hit	138	1.21049	4.62896e-05
DV3024931.2	Predicted Effector 385-107000	283	1.20968	0.00308687
DV3018209	Unknown/No Hit	483	1.20819	0.0013491
DV3014446.2	Predicted Effector 296-95711	313	1.20814	0.000143637
DV3015101.2	Predicted Effector 217-152500	152	1.20797	0.0270994
DV3025764.1	Predicted Effector 28-127000	519	1.20575	0.00835371
DV3003679	Unknown/No Hit	181	1.20355	0.00397224
DV3018523.1	Predicted Effector 844-56040	270	1.20087	0.00509867
DV3022311.1	Predicted Effector 1568-11756	764	1.20016	0.00355733
DV3023874	Ankyrin repeat-containing domain	182	1.19958	0.00537538
DV3015904	Unknown/No Hit	114	1.19872	0.000253808
DV3006446.2	Predicted Effector 103-576676	264	1.19748	8.34484e-07
DV3024010	low-density lipo receptor-related 2	319	1.19734	0.000925921
DV3016877	Unknown/No Hit	221	1.19646	0.000266495
DV3022547.1	Predicted Effector 1045-32150	845	1.19531	0.00632462
DV3020726.1	Predicted Effector 1408-18977	243	1.19362	0.0102498
DV3011375	Unknown/No Hit	211	1.19185	1.86278e-11
DV3003706.2	nanos-2	347	1.19062	0.0155395
DV3002861.2	protein transport protein Sec61 subunit beta-b	96	1.19041	4.57278e-14
DV3014334.2	Predicted Effector 376-10000	306	1.18987	0.00437849
DV3023223.2	Predicted Effector 1754-7781	310	1.18927	0.00389098
DV3023240	RNA-directed DNA polymerase from mobile element jockey-like	403	1.18843	0.0102352
DV3025093.2	Predicted Effector 9928-93	155	1.18706	0.00506934
DV3025917.1	Predicted Effector 39-477000	266	1.18697	0.00442186
DV3023841.1	Predicted Effector 1669-3138	560	1.18638	0.0285311
DV3010105.2	nanos-3	198	1.18386	0.0474304
DV3018663	acidic repeat-containing	612	1.18291	0.000210234
DV3026393.1	Predicted Effector 842-12000	517	1.18176	0.00243087
DV3017710.2	Cuticular protein 70	147	1.18175	0.0494434
DV3012864.2	60S ribosomal (rpL38)	82	1.18158	1.2143e-09
DV3009211.2	40S ribosomal (rpS21)	83	1.18119	9.93576e-10
DV3025029.2	Predicted Effector 633-23000	276	1.18087	0.000284039
DV3005901.2	Predicted Effector 24-475732	950	1.18013	0.000251996
DV3012073	BCL-6 corepressor	1629	1.17929	3.19426e-05
DV3005734.2	cationic amino acid transporter 2	786	1.17862	2.46976e-05
DV3025588.1	Predicted Effector 198-96000	260	1.17827	0.000353401
DV3000922.2	Cuticular protein 03	118	1.17635	0.0379728
DV3026250.1	Predicted Effector 686-27500	271	1.17433	1.89532e-07
DV3017526.1	Predicted Effector 556-148124	845	1.17381	0.000614069
DV3006034.2	Predicted Effector 51-478076	296	1.17226	0.00161316
DV3002691	RNA-binding cabeza isoform X1	461	1.17223	9.89113e-11
DV3002558.2	Predicted Effector 28-179394	216	1.17087	0.0086555
DV3017347.1	Predicted Effector 656-117729	565	1.1699	0.00326177
DV3007185.1	Predicted Effector 189-389000	515	1.16987	0.00103844
DV3000249	Unknown/No Hit	112	1.16937	3.05024e-05
DV3025438.1	Predicted Effector 1540-4068	571	1.1691	0.00442486
DV3023394	Unknown/No Hit	122	1.16867	0.000668713
DV3019115	histidine-rich glyco -like	424	1.16721	2.41046e-05
DV3006494	Unknown/No Hit	156	1.16627	8.081e-08
DV3021935	Unknown/No Hit	169	1.16548	0.0276095
DV3009030.1	Predicted Effector 362-516371	782	1.16519	0.00365163
DV3020879.1	Predicted Effector 816-37154	819	1.16416	0.00521052
DV3022722	Unknown/No Hit	117	1.16284	0.0114337
DV3003437.1	Predicted Effector 35-812762	736	1.16182	6.00787e-11
DV3009845.2	Unknown/No Hit	180	1.16043	0.00284918
DV3006405	exonuclease GOR isoform X2	781	1.15714	0.00528522
DV3010509	zinc finger Gfi-1b-like	333	1.15674	7.21905e-05
DV3026155.1	Predicted Effector 575-9000	514	1.1566	0.00330719
DV3003568.2	Unknown/No Hit	341	1.15528	0.000977643
DV3016316	Unknown/No Hit	318	1.15522	0.0121237
DV3014265	zinc finger matrin-type 2	191	1.15452	0.00137781
DV3024999.2	Predicted Effector 534-8292	320	1.15411	0.000503985
DV3004869	zinc finger BED domain-containing 4-like	427	1.15323	2.06526e-05
DV3026212.1	Predicted Effector 641-70091	566	1.15232	0.00268867
DV3004912	Unknown/No Hit	217	1.1499	0.0212749
DV3005909.2	Predicted Effector 24-527318	762	1.14699	0.00377759
DV3026306.1	Predicted Effector 737-31000	548	1.14667	1.70188e-05
DV3022575	probable serine threonine- kinase clkA	1717	1.14567	0.00195973
DV3024987.2	Predicted Effector 520-46582	560	1.14451	0.0241889
DV3011076.1	Unknown/No Hit	676	1.14444	9.53471e-06
DV3009568.2	muscle segmentation homeobox	402	1.14264	0.000550495
DV3015173	Unknown/No Hit	107	1.14223	0.0474105
DV3024911.2	Predicted Effector 321-51131	313	1.14082	1.1758e-05
DV3019338.1	Predicted Effector 1029-21154	635	1.13883	0.000492058
DV3022579.2	Predicted Effector 1674-3140	254	1.13836	0.00570342
DV3018763.1	Unknown/No Hit	197	1.13824	0.000183916
DV3015555	Unknown/No Hit	361	1.13741	2.67615e-09
DV3002380	alanine and asparagine-rich -like isoform X3	385	1.13724	0.0440437
DV3016939	O-acetyl-ADP-ribose deacetylase 1	1069	1.13586	0.00323872
DV3021360	Retrovirus-related Pol poly from transposon	238	1.13576	0.00571224
DV3013844	Unknown/No Hit	258	1.13538	0.00566945
DV3025659.1	Predicted Effector 223-236500	256	1.13507	0.00268795
DV3025773.1	Predicted Effector 283-316000	406	1.12925	8.89403e-06
DV3025204.1	Predicted Effector 1002-34000	265	1.12657	2.07233e-06
DV3018376	cell division cycle 20 homolog	522	1.12467	0.0125989
DV3023347	40S ribosomal S27	84	1.12398	3.36099e-07
DV3016732	40S ribosomal S27	84	1.12179	1.38896e-07
DV3025206.1	Predicted Effector 1010-19361	548	1.12091	0.00296294
DV3010587	Unknown/No Hit	271	1.12018	0.00150129
DV3024888.2	Predicted Effector 299-200499	295	1.1184	0.0200644
DV3022242.1	Predicted Effector 819-45000	240	1.11715	0.011914
DV3025795.1	Predicted Effector 304-155000	465	1.11448	0.0250885
DV3026033.1	Predicted Effector 476-120000	255	1.11365	0.0211752
DV3021431	Unknown/No Hit	168	1.11349	0.00108672
DV3016168	bromodomain-containing 4-like isoform X1	1466	1.11311	0.00115928
DV3018897	alpha-2B adrenergic receptor	225	1.11289	0.000866664
DV3015384.2	Predicted Effector 34-365168	238	1.11188	0.00242428
DV3002645	Vesicle transport SEC20	82	1.11181	0.0155045
DV3023322.1	Predicted Effector 834-24562	562	1.11133	0.000791046
DV3013538.2	Predicted Effector 197-42093	375	1.10856	0.0138874
DV3026253.1	Predicted Effector 691-126500	292	1.10835	0.0378676
DV3020175	syntaxin-18	303	1.10834	0.0035169
DV3013334.2	Predicted Effector 340-168928	282	1.10748	3.13031e-07
DV3012138.1	Predicted Effector 177-57209	927	1.10056	1.34731e-09
DV3025833.1	Predicted Effector 338-78000	430	1.1005	0.00086519
DV3009277	Unknown/No Hit	141	1.09977	5.76476e-05
DV3026308.1	Predicted Effector 737-44000	285	1.09943	0.00191964
DV3025933.1	Predicted Effector 401-159000	297	1.0984	0.00926982
DV3005657	6-phosphofructo-2-kinase fructose-2,6-bisphosphatase isoform X3	59	1.09816	1.15504e-07
DV3011518.1	Predicted Effector 18-312158	579	1.09738	0.00240937
DV3024230	40S ribosomal S28	65	1.09669	7.70873e-09
DV3026095.1	Predicted Effector 53-384500	364	1.09636	0.0243092
DV3026304.1	Predicted Effector 737-15000	308	1.09403	0.00210948
DV3007173	Unknown/No Hit	521	1.09279	0.00161507
DV3014119.2	60S ribosomal (rpL26)	151	1.09273	1.1559e-08
DV3000053	Unknown/No Hit	111	1.09226	0.00209841
DV3011146	Unknown/No Hit	473	1.09178	2.01208e-05
DV3019483	Unknown/No Hit	189	1.09033	0.018936
DV3024895.2	Predicted Effector 302-44000	299	1.08861	0.00791657
DV3026398.1	Predicted Effector 85-91640	565	1.08797	0.00363323
DV3015997	SOX domain-containing dichaete-like	311	1.0861	0.00279292
DV3008504	Unknown/No Hit	406	1.08546	0.00024156
DV3025381.1	Predicted Effector 1385-17000	417	1.08527	0.00611953
DV3021081	Transposon Ty3-I Gag-Pol poly	1244	1.08495	0.0126556
DV3007763.2	40S ribosomal (rpS05)	215	1.08493	1.7331e-11
DV3017534	inositol oxygenase	227	1.08358	0.001392
DV3000511	facilitated trehalose transporter Tret1-2 homolog isoform X3	186	1.0829	0.000128809
DV3012106.1	Predicted Effector 334-22874	1063	1.0827	0.000374217
DV3020884	neuropeptide SIFamide receptor-like	423	1.08236	4.66626e-05
DV3019232	Unknown/No Hit	153	1.08174	4.17171e-07
DV3005049.1	Predicted Effector 37-322748	568	1.08031	0.00856972
DV3007524	Unknown/No Hit	99	1.07965	0.00193393
DV3018922	E3 ubiquitin- ligase MYCBP2 isoform X2	2101	1.0779	0.00107684
DV3000714.1	Predicted Effector 27-851372	765	1.0778	7.53247e-05
DV3003599	Unknown/No Hit	123	1.0778	0.0170618
DV3006428	Unknown/No Hit	239	1.07678	0.00460759
DV3000917	zinc finger 512B-like	202	1.07668	0.0151098
DV3002011	pumilio homolog 2 isoform X1	258	1.07562	1.49617e-06
DV3026410.1	Predicted Effector 865-36000	511	1.07539	0.000166841
DV3025768.1	Predicted Effector 28-11000	420	1.07412	0.00094872
DV3009757	COX assembly mitochondrial 2 homolog	102	1.07395	7.06345e-05
DV3012940	lipoma HMGIC fusion partner-like 2	254	1.07351	3.02414e-05
DV3025653.1	Predicted Effector 220-267697	581	1.07295	0.0108164
DV3005243	Unknown/No Hit	102	1.07008	0.00221632
DV3011320.1	CYP052	533	1.06965	5.4764e-09
DV3008523	fizzy-related homolog	579	1.06838	0.0418907
DV3000476.2	kinesin protein KIF12	684	1.06837	0.00355733
DV3005803	stress-associated endoplasmic reticulum 2	67	1.06767	1.15808e-09
DV3024892.2	aromatic-L-amino-acid decarboxylase	485	1.06642	0.00277833
DV3014004	retinol dehydrogenase 11-like	228	1.06636	5.98949e-07
DV3021421	gamma-tubulin complex component 2-like isoform X2	263	1.06573	0.00864871
DV3012978	transcription factor Adf-1-like	608	1.0616	0.0164204
DV3021371	Unknown/No Hit	241	1.05947	0.00478365
DV3000045	nose resistant to fluoxetine 6 isoform X2	825	1.05938	0.00114626
DV3019866.1	Predicted Effector 518-96118	953	1.0593	0.000101099
DV3023362	Unknown/No Hit	191	1.05909	0.0288443
DV3004580	histidine-rich glyco	106	1.05907	0.00657594
DV3005191.1	Unknown/No Hit	3001	1.05872	9.41189e-10
DV3025371.1	Predicted Effector 137-7089	572	1.05809	0.00964205
DV3024729.2	Predicted Effector 12-93000	284	1.05798	0.00513312
DV3023289	nucleolar transcription factor 1-A-like	577	1.05713	0.000527954
DV3013471.2	Predicted Effector 545-77251	476	1.05544	0.000123655
DV3004453.2	Unknown/No Hit	462	1.0552	0.000562825
DV3004647.2	Predicted Effector 42-17029	554	1.05489	0.00731313
DV3009931.2	Predicted Effector 235-47075	190	1.0545	0.00157971
DV3012803	Unknown/No Hit	468	1.05442	0.000237408
DV3000956	G2 mitotic-specific cyclin-B	444	1.05375	0.0197185
DV3017853.2	Predicted Effector 476-5000	104	1.05313	0.0043008
DV3025046.2	Cuticular protein 94	353	1.05256	0.0472891
DV3015232	Unknown/No Hit	173	1.05217	0.0022173
DV3004046	Unknown/No Hit	233	1.05198	0.00800306
DV3004505	twitchin isoform X1	8660	1.05164	0.00185049
DV3017991	cyclic nucleotide-gated cation channel subunit A-like isoform X1	554	1.05092	0.00363631
DV3024694.2	Predicted Effector 1071-4000	308	1.05002	0.00210628
DV3020009	Unknown/No Hit	190	1.04917	6.35339e-05
DV3006189	4-hydroxy-2-oxoglutarate mitochondrial-like	317	1.04891	1.45964e-14
DV3011180	RNA-binding MEX3B	405	1.04849	0.0226073
DV3012528.1	Predicted Effector 470-293529	600	1.04842	0.000353496
DV3022023	Unknown/No Hit	488	1.04827	6.27275e-05
DV3025811.1	Predicted Effector 316-259170	566	1.04821	0.0179097
DV3024870.2	Predicted Effector 278-32824	191	1.04304	0.046649
DV3025974.1	Predicted Effector 427-248000	289	1.04295	4.49196e-05
DV3004485.2	mothers against dpp 5	364	1.0427	0.000361105
DV3006824	facilitated trehalose transporter Tret1-like	527	1.04247	0.000116384
DV3008218	Unknown/No Hit	235	1.04195	6.33125e-10
DV3008418	Unknown/No Hit	303	1.04187	0.0113305
DV3002108.2	Predicted Effector 2-146371	412	1.04061	0.00068633
DV3006267	lipase 3-like	530	1.03875	0.0115801
DV3008807	kynurenine alpha-aminoadipate mitochondrial-like	452	1.03816	0.00153802
DV3020993	Unknown/No Hit	132	1.03807	0.00293805
DV3000827.1	Predicted Effector 10-1278102	710	1.03573	0.000856779
DV3025749.1	Predicted Effector 271-185916	308	1.03568	0.00376228
DV3003966	allatotropin precursor	135	1.03552	7.00113e-05
DV3001453	sentrin-specific protease 1	367	1.03393	0.000896889
DV3024916.2	Predicted Effector 339-287732	273	1.03371	0.00106156
DV3025055.2	nucleolar protein 56	468	1.03356	9.30484e-07
DV3007585	Bromo adjacent homology domain-containing 1	822	1.03247	1.43271e-06
DV3002988	numb isoform X2	65	1.03202	0.000465976
DV3014937	Unknown/No Hit	84	1.03136	0.000106637
DV3010223	phosphoglycerate mutase 2	300	1.02864	0.00785066
DV3019468	Unknown/No Hit	441	1.02845	0.00823788
DV3005604	Unknown/No Hit	135	1.02742	0.00692411
DV3019586	facilitated trehalose transporter Tret1-like	482	1.027	5.43197e-06
DV3012522.1	Predicted Effector 470-246940	710	1.0264	0.000937842
DV3010611	Unknown/No Hit	172	1.02613	0.00634194
DV3022877.1	Predicted Effector 2088-6000	274	1.02532	0.0275906
DV3024810.2	60S ribosomal (rpL40)	128	1.02519	1.17739e-06
DV3004167.2	Predicted Effector 124-527830	205	1.02479	0.00212486
DV3018158.2	40S ribosomal (rpS15A)	130	1.02289	5.85561e-06
DV3002250	Unknown/No Hit	254	1.02266	1.19204e-09
DV3006524	Unknown/No Hit	139	1.02152	1.39789e-05
DV3010785.2	Predicted Effector 381-285750	243	1.02108	3.02522e-05
DV3025050.2	Predicted Effector 71-25000	295	1.01938	1.80586e-05
DV3024986.2	Predicted Effector 51-449533	340	1.01913	0.00162928
DV3002624	Cell wall	609	1.01361	0.0200283
DV3010116.2	ras-related protein Rab-13	203	1.01332	0.0265697
DV3003202.1	Predicted Effector 77-321500	278	1.01266	0.00447445
DV3013704.2	60S ribosomal (rpLP02)	114	1.0123	5.51387e-05
DV3025524.1	Predicted Effector 18-324908	578	1.0119	0.0124281
DV3008130.2	Cuticular protein 90	518	1.0114	6.97612e-06
DV3021112.2	Predicted Effector 588-75912	317	1.01121	0.00299545
DV3005366	dynactin subunit 6	164	1.01035	0.00503035
DV3016433	zinc finger MYM-type 1-like	295	1.01032	0.0174927
DV3025606.1	Predicted Effector 205-144500	278	1.00735	0.000156078
DV3018896	probable G- coupled receptor No18	299	1.00723	0.0034082
DV3011204.1	Predicted Effector 315-1137	387	1.00581	0.0137557
DV3019008	rho GTPase-activating 20 isoform X1	143	1.00513	0.0132465
DV3025942.1	Predicted Effector 406-138500	253	1.00481	4.83248e-05
DV3011428	Unknown/No Hit	140	1.00365	0.000195217
DV3015312.1	Predicted Effector 774-20000	214	1.00351	0.0174607
DV3026028.1	Predicted Effector 472-96000	247	1.00324	0.0245306
DV3004421.1	Predicted Effector 272-249910	1223	1.00286	3.20743e-05
DV3017355	Unknown/No Hit	184	1.00258	0.0113399
DV3004830	arginine-glutamic acid dipeptide repeats -like	480	1.00188	0.0124287
DV3025874.1	Predicted Effector 36-32210	330	1.0011	0.00159139
DV3025915.1	Predicted Effector 39-316500	228	1.00093	0.00603021
DV3002821.2	transcription factor Sox-2	457	0.998653	0.00513312
DV3005483	centrosomal and chromosomal factor	228	0.998152	0.000426208
DV3017754.2	Predicted Effector 549-65000	218	0.998015	2.35397e-05
DV3026112.1	Predicted Effector 538-117000	192	0.996681	0.0352901
DV3005109	mutS homolog 4-like	855	0.996591	0.00931019
DV3013775	mycosubtilin synthase subunit C	882	0.995284	0.000144809

## Sheet: 3b Effector candidates BtA
Additional File 3b. Putative effector candidates of grape phylloxera L2-3 larvae biotype A
Gene ID [44]	Putative functional annotation	Length	Expression level (A versus C)		Secretory pipeline
		[AA]	Log2FC	Adj-p-value	TMHMM	PredGPI	Signal Peptide	SecretomeP (NN score)
DV3019693	Unknown/No Hit	83	13.3412	7.20223e-27	PredHel=0	no	SP(Sec/SPI)	0.901
DV3021185.2	Predicted Effector 800-20000	185	12.1219	6.56764e-22	PredHel=0	no	SP(Sec/SPI)	0.703
DV3019391	Unknown/No Hit	74	11.7571	8.27228e-21	PredHel=0	no	SP(Sec/SPI)	0.874
DV3008740	Unknown/No Hit	229	11.6639	2.0896e-20	PredHel=0	no	OTHER	0.844
DV3024538	pol poly	138	9.96669	1.70174e-14	PredHel=0	no	OTHER	0.742
DV3020568.2	Predicted Effector 475-2500	235	9.30671	4.07615e-25	PredHel=0	no	SP(Sec/SPI)	0.689
DV3023606	Unknown/No Hit	72	9.04375	4.80934e-11	PredHel=0	no	OTHER	0.901
DV3021366.1	Predicted Effector 932-65000	556	9.00872	1.02708e-11	PredHel=0	no	SP(Sec/SPI)	0.509
DV3024852.2	Predicted Effector 2380-3000	297	8.77872	3.42769e-11	PredHel=0	no	SP(Sec/SPI)	0.471
DV3025573.1	Predicted Effector 1911-13000	280	8.65761	3.21065e-11	PredHel=0	no	SP(Sec/SPI)	0.837
DV3009398	Unknown/No Hit	78	8.06365	1.73542e-05	PredHel=0	no	SP(Sec/SPI)	0.933
DV3015696.1	Predicted Effector 707-42937	549	7.98472	2.22718e-18	PredHel=0	no	SP(Sec/SPI)	0.552
DV3024702.2	Predicted Effector 1099-15537	227	7.88187	5.87687e-09	PredHel=0	no	SP(Sec/SPI)	0.416
DV3025753.1	Predicted Effector 2785-500	448	7.4981	5.7541e-21	PredHel=0	no	SP(Sec/SPI)	0.584
DV3001303	Unknown/No Hit	98	7.43493	5.15112e-25	PredHel=0	no	OTHER	0.829
DV3008959	valacyclovir hydrolase	272	7.31784	1.6745e-80	PredHel=0	no	SP(Sec/SPI)	0.543
DV3025332.1	Predicted Effector 128-30500	180	7.08933	8.78552e-10	PredHel=0	no	SP(Sec/SPI)	0.629
DV3026443.1	Predicted Effector 914-78500	275	6.75065	1.05926e-69	PredHel=0	no	SP(Sec/SPI)	0.457
DV3026462.1	Predicted Effector 950-34000	246	6.73019	1.36971e-25	PredHel=0	no	SP(Sec/SPI)	0.408
DV3025722.1	Predicted Effector 2552-2000	502	6.62338	4.78838e-50	PredHel=0	no	SP(Sec/SPI)	0.763
DV3016925.2	Predicted Effector 791-20563	262	6.46503	5.39557e-95	PredHel=0	no	SP(Sec/SPI)	0.173
DV3024752.2	Predicted Effector 1422-12418	290	6.4311	4.13549e-21	PredHel=0	no	SP(Sec/SPI)	0.606
DV3001930.1	CYP022	324	6.41927	1.02707e-34	PredHel=0	no	SP(Sec/SPI)	0.586
DV3024708.2	Predicted Effector 1130-63000	294	6.39144	3.35094e-14	PredHel=0	no	SP(Sec/SPI)	0.448
DV3020972	Unknown/No Hit	67	6.3761	6.8822e-11	PredHel=0	no	OTHER	0.727
DV3026133.1	Predicted Effector 559-38000	288	6.27836	1.36975e-47	PredHel=0	no	SP(Sec/SPI)	0.602
DV3025605.1	Predicted Effector 205-147000	294	5.99631	2.69772e-61	PredHel=0	no	SP(Sec/SPI)	0.624
DV3025910.1	Predicted Effector 387-145500	228	5.88486	3.346e-39	PredHel=0	no	SP(Sec/SPI)	0.584
DV3017653	Unknown/No Hit	162	5.86815	1.64274e-27	PredHel=0	no	OTHER	0.721
DV3022992	Transposon Tf2-6 poly	239	5.48078	2.73882e-12	PredHel=0	no	OTHER	0.681
DV3025295.1	Predicted Effector 1201-42000	175	5.31929	2.61325e-51	PredHel=0	no	OTHER	0.881
DV3025231.1	Predicted Effector 1075-15500	273	5.25589	5.48652e-25	PredHel=0	no	SP(Sec/SPI)	0.484
DV3012533	Unknown/No Hit	88	5.19236	3.5554e-24	PredHel=0	no	OTHER	0.784
DV3023093.2	Predicted Effector 2135-8266	240	5.18085	3.21135e-52	PredHel=0	no	SP(Sec/SPI)	0.597
DV3023479.2	Predicted Effector 2158-2500	122	5.14344	1.46232e-28	PredHel=0	no	SP(Sec/SPI)	0.84
DV3019561.2	Predicted Effector 695-20000	125	5.12363	7.30347e-66	PredHel=0	no	SP(Sec/SPI)	0.693
DV3006044.2	Predicted Effector 51-528574	292	4.90438	1.03669e-13	PredHel=0	no	SP(Sec/SPI)	0.654
DV3026470.1	Predicted Effector 966-60000	286	4.87036	3.73705e-49	PredHel=0	no	SP(Sec/SPI)	0.648
DV3003840	disulfide-isomerase A6	230	4.84135	2.97094e-21	PredHel=0	no	OTHER	0.667
DV3025253.1	Predicted Effector 11-388500	239	4.77243	1.89267e-23	PredHel=0	no	SP(Sec/SPI)	0.426
DV3021365.1	Predicted Effector 932-56293	556	4.75806	7.07539e-25	PredHel=0	no	SP(Sec/SPI)	0.65
DV3006454	Transposon TX1 uncharacterized 82 kDa	424	4.71753	2.24087e-24	PredHel=0	no	OTHER	0.678
DV3024796.2	Predicted Effector 1768-16000	292	4.63344	4.28611e-14	PredHel=0	no	SP(Sec/SPI)	0.433
DV3005265.2	Cuticular protein 23	343	4.589	1.42803e-17	PredHel=0	no	OTHER	0.612
DV3009865	blastopia poly	269	4.56663	2.91575e-32	PredHel=0	no	SP(Sec/SPI)	0.602
DV3019645.2	Predicted Effector 793-30000	339	4.51953	6.43015e-66	PredHel=0	no	SP(Sec/SPI)	0.659
DV3020283	Unknown/No Hit	33	4.4976	6.23735e-12	PredHel=0	no	SP(Sec/SPI)	no prediction
DV3024740.2	Predicted Effector 134-486950	522	4.43761	4.04197e-16	PredHel=0	no	SP(Sec/SPI)	0.777
DV3025513.1	Predicted Effector 1756-2000	496	4.31925	5.73778e-20	PredHel=0	no	SP(Sec/SPI)	0.72
DV3016782.2	Predicted Effector 954-38298	394	4.30442	1.83228e-33	PredHel=0	no	SP(Sec/SPI)	0.438
DV3017649.1	Predicted Effector 1134-54800	911	4.29871	2.01023e-42	PredHel=0	no	SP(Sec/SPI)	0.624
DV3024203	Unknown/No Hit	154	4.27349	8.02096e-26	PredHel=0	no	OTHER	0.713
DV3024554	ankyrin repeat-containing domain	65	4.24068	1.38219e-16	PredHel=0	no	OTHER	0.734
DV3020712.1	Predicted Effector 902-37433	553	4.18257	3.05609e-15	PredHel=0	no	SP(Sec/SPI)	0.684
DV3025048.2	Predicted Effector 71-53000	318	4.1295	4.16254e-100	PredHel=0	no	SP(Sec/SPI)	0.762
DV3026353.1	Predicted Effector 786-32000	223	4.08744	2.12732e-36	PredHel=0	no	SP(Sec/SPI)	0.788
DV3025635.1	Predicted Effector 214-44000	277	4.08402	9.01797e-14	PredHel=0	no	SP(Sec/SPI)	0.445
DV3010525.1	Predicted Effector 33-568246	926	4.05766	1.70658e-44	PredHel=0	no	SP(Sec/SPI)	0.632
DV3026077.1	Predicted Effector 52-405500	271	4.04586	2.55923e-22	PredHel=0	no	SP(Sec/SPI)	0.623
DV3024992.2	Predicted Effector 525-121000	297	3.97852	1.32383e-40	PredHel=0	no	SP(Sec/SPI)	0.609
DV3020373	Unknown/No Hit	153	3.95966	3.62311e-22	PredHel=0	no	SP(Sec/SPI)	0.829
DV3025708.1	Predicted Effector 245-23500	431	3.8977	1.1992e-14	PredHel=0	no	SP(Sec/SPI)	0.474
DV3018108	Unknown/No Hit	102	3.85479	7.92073e-39	PredHel=0	no	OTHER	0.761
DV3010120.2	homeobox protein Hox-B4a	267	3.84192	3.59456e-11	PredHel=0	no	OTHER	0.956
DV3018115	Unknown/No Hit	143	3.82004	1.40148e-11	PredHel=0	no	SP(Sec/SPI)	0.565
DV3017814	Unknown/No Hit	62	3.80261	7.53475e-20	PredHel=0	no	OTHER	0.769
DV3025692.1	Predicted Effector 238-122000	517	3.80067	5.38106e-16	PredHel=0	no	SP(Sec/SPI)	0.496
DV3005638	Unknown/No Hit	231	3.71604	7.77506e-10	PredHel=0	no	OTHER	0.729
DV3026335.1	Predicted Effector 767-108000	508	3.65342	6.20272e-32	PredHel=0	no	SP(Sec/SPI)	0.687
DV3022607.1	Predicted Effector 1400-16500	145	3.64788	1.68626e-14	PredHel=0	no	OTHER	0.867
DV3014251	tetra-peptide repeat homeobox 1-like	331	3.62285	4.81212e-13	PredHel=0	no	SP(Sec/SPI)	0.385
DV3023301	Unknown/No Hit	231	3.5944	1.24974e-55	PredHel=0	no	OTHER	0.602
DV3018042	Unknown/No Hit	114	3.5874	6.85483e-24	PredHel=0	no	OTHER	0.781
DV3005246	Unknown/No Hit	179	3.44422	6.62315e-15	PredHel=0	no	SP(Sec/SPI)	0.488
DV3026426.1	Predicted Effector 895-10000	227	3.40887	5.53399e-12	PredHel=0	no	SP(Sec/SPI)	0.743
DV3026153.1	Predicted Effector 573-112088	564	3.38913	1.54526e-20	PredHel=0	no	SP(Sec/SPI)	0.421
DV3007632	Unknown/No Hit	134	3.30921	7.03333e-21	PredHel=0	no	OTHER	0.841
DV3012689.2	Cuticular protein 36	221	3.26612	0.0137948	PredHel=0	no	SP(Sec/SPI)	0.615
DV3025387.1	Predicted Effector 1395-2500	261	3.25017	3.19599e-29	PredHel=0	no	SP(Sec/SPI)	0.375
DV3026231.1	Predicted Effector 655-68500	264	3.24134	1.19753e-10	PredHel=0	no	SP(Sec/SPI)	0.442
DV3018281.2	Predicted Effector 438-103955	225	3.16351	2.79157e-29	PredHel=0	no	SP(Sec/SPI)	0.587
DV3024830.2	Predicted Effector 2070-8000	572	3.15227	3.7414e-11	PredHel=0	no	SP(Sec/SPI)	0.6
DV3019128	tetra-peptide repeat homeobox 1-like	331	3.14697	2.06215e-10	PredHel=0	no	SP(Sec/SPI)	0.385
DV3014953.2	Predicted Effector 307-171500	104	3.09956	2.75678e-29	PredHel=0	no	SP(Sec/SPI)	0.93
DV3010315	Unknown/No Hit	135	3.04597	3.65001e-16	PredHel=0	no	OTHER	0.66
DV3025272.1	Predicted Effector 114-254051	572	3.00144	2.61831e-08	PredHel=0	no	SP(Sec/SPI)	0.524
DV3010469	zinc finger BED domain-containing 4-like	226	2.99704	2.29348e-16	PredHel=0	no	OTHER	0.689
DV3021922.2	Predicted Effector 1264-44716	194	2.99094	4.60046e-24	PredHel=0	no	SP(Sec/SPI)	0.803
DV3013281	Unknown/No Hit	52	2.98772	8.89672e-12	PredHel=0	no	OTHER	0.644
DV3018941	Unknown/No Hit	158	2.95971	2.14778e-08	PredHel=0	no	OTHER	0.872
DV3001707.2	legumain-1	461	2.95622	4.02097e-40	PredHel=0	no	SP(Sec/SPI)	0.589
DV3019452	Unknown/No Hit	402	2.94833	5.5063e-17	PredHel=0	no	OTHER	0.782
DV3024688.2	Predicted Effector 1006-47973	275	2.94095	5.28967e-07	PredHel=0	no	SP(Sec/SPI)	0.676
DV3025316.1	Predicted Effector 1256-6000	247	2.9367	1.98532e-31	PredHel=0	no	SP(Sec/SPI)	0.56
DV3025566.1	Predicted Effector 1888-4000	317	2.92927	2.15296e-11	PredHel=0	no	SP(Sec/SPI)	0.497
DV3019560.2	Predicted Effector 695-13750	84	2.91686	3.08366e-14	PredHel=0	no	SP(Sec/SPI)	0.407
DV3007220.1	Predicted Effector 174-272888	898	2.85907	4.41814e-39	PredHel=0	no	SP(Sec/SPI)	0.612
DV3022496.2	Predicted Effector 770-25000	235	2.85859	1.88941e-09	PredHel=0	no	SP(Sec/SPI)	0.576
DV3024984.2	Predicted Effector 50-564000	291	2.85369	2.84205e-06	PredHel=0	no	SP(Sec/SPI)	0.716
DV3007990.2	Predicted Effector 198-3500	114	2.84662	4.2326e-05	PredHel=0	no	SP(Sec/SPI)	0.662
DV3025536.1	Predicted Effector 1810-10500	279	2.83175	2.68733e-10	PredHel=0	no	OTHER	0.707
DV3026362.1	Predicted Effector 8-1025000	272	2.80314	8.04881e-15	PredHel=0	no	SP(Sec/SPI)	0.775
DV3010307	Unknown/No Hit	267	2.78706	7.21948e-13	PredHel=0	no	OTHER	0.657
DV3025220.1	Predicted Effector 104-4000	259	2.73791	5.08205e-16	PredHel=0	no	OTHER	0.622
DV3022304.1	Predicted Effector 1557-9792	1176	2.7375	1.03776e-17	PredHel=0	no	SP(Sec/SPI)	0.572
DV3024709.2	Predicted Effector 1130-20000	293	2.73686	1.35371e-25	PredHel=0	no	SP(Sec/SPI)	0.551
DV3025916.1	Predicted Effector 39-323000	435	2.70468	3.46849e-07	PredHel=0	no	SP(Sec/SPI)	0.427
DV3022285	Histone-lysine N-methyltransferase	186	2.70138	6.08233e-10	PredHel=0	no	OTHER	0.728
DV3021870.1	Predicted Effector 872-5822	563	2.68915	3.5829e-21	PredHel=0	no	SP(Sec/SPI)	0.536
DV3025049.2	Predicted Effector 71-9000	322	2.67637	1.8339e-27	PredHel=0	no	SP(Sec/SPI)	0.668
DV3015788.2	Predicted Effector 732-7298	241	2.66755	2.50631e-11	PredHel=0	no	SP(Sec/SPI)	0.791
DV3022389.2	Predicted Effector 1632-20000	203	2.66214	9.58766e-14	PredHel=0	no	SP(Sec/SPI)	0.755
DV3025261.1	Predicted Effector 112-282500	267	2.65105	0.000113097	PredHel=0	no	SP(Sec/SPI)	0.323
DV3006455	Unknown/No Hit	99	2.64926	9.96757e-26	PredHel=0	no	OTHER	0.699
DV3016929	zinc finger BED domain-containing 1-like	398	2.64669	4.42134e-13	PredHel=0	no	OTHER	0.663
DV3022478.1	Predicted Effector 853-70000	553	2.63514	1.53108e-11	PredHel=0	no	SP(Sec/SPI)	0.564
DV3026307.1	Predicted Effector 737-36500	290	2.62631	6.20208e-12	PredHel=0	no	SP(Sec/SPI)	0.471
DV3017753.2	Predicted Effector 549-50000	199	2.59794	4.02572e-30	PredHel=0	no	SP(Sec/SPI)	0.456
DV3017946	transcription factor AP-2-epsilon isoform X2	203	2.58129	2.27021e-07	PredHel=0	no	OTHER	0.669
DV3012360	Unknown/No Hit	315	2.57641	6.54354e-18	PredHel=0	no	OTHER	0.671
DV3012532.1	Predicted Effector 470-315021	884	2.55882	9.27227e-16	PredHel=0	no	SP(Sec/SPI)	0.583
DV3025199.1	Predicted Effector 10-226000	299	2.54687	5.93444e-12	PredHel=0	no	SP(Sec/SPI)	0.806
DV3024239	Unknown/No Hit	221	2.54638	1.9208e-14	PredHel=0	no	OTHER	0.786
DV3025379.1	Predicted Effector 1382-11000	462	2.54553	0.000113492	PredHel=0	no	SP(Sec/SPI)	0.584
DV3024347	enzymatic poly	102	2.53607	1.60668e-12	PredHel=0	no	OTHER	0.711
DV3001352	histone -like	66	2.53266	0.000101099	PredHel=0	no	OTHER	0.805
DV3001451.1	Predicted Effector 7-130000	498	2.52163	8.36403e-08	PredHel=0	no	SP(Sec/SPI)	0.56
DV3014250	tetra-peptide repeat homeobox 1-like	331	2.52115	0.0250885	PredHel=0	no	SP(Sec/SPI)	0.397
DV3024682.2	Predicted Effector 10-194000	282	2.49559	4.50554e-07	PredHel=0	no	SP(Sec/SPI)	0.704
DV3024769.2	Predicted Effector 153-271937	352	2.47958	1.65226e-07	PredHel=0	no	SP(Sec/SPI)	0.617
DV3021401	Unknown/No Hit	93	2.46693	5.96386e-07	PredHel=0	no	SP(Sec/SPI)	0.254
DV3022007.1	Predicted Effector 1403-11706	250	2.44587	1.02975e-06	PredHel=0	no	SP(Sec/SPI)	0.428
DV3016363	Unknown/No Hit	101	2.43432	8.45606e-10	PredHel=0	no	OTHER	0.815
DV3017702.2	Cuticular protein 63	138	2.40806	0.0372914	PredHel=0	no	SP(Sec/SPI)	0.426
DV3025264.1	Predicted Effector 112-26000	264	2.38901	4.39718e-07	PredHel=0	no	SP(Sec/SPI)	0.685
DV3023416.2	Predicted Effector 1843-11391	202	2.38833	5.24176e-21	PredHel=0	no	SP(Sec/SPI)	0.769
DV3007812	fumarylacetoacetase	406	2.38108	1.69325e-16	PredHel=0	no	OTHER	0.699
DV3017704.2	Cuticular protein 65	138	2.38087	0.0232263	PredHel=0	no	SP(Sec/SPI)	0.426
DV3022599	Unknown/No Hit	125	2.36146	9.06459e-11	PredHel=0	no	OTHER	0.753
DV3015053.2	Predicted Effector 277-150326	195	2.3485	8.97817e-06	PredHel=0	no	SP(Sec/SPI)	0.713
DV3025577.1	Predicted Effector 1931-6000	305	2.34359	8.59875e-10	PredHel=0	no	OTHER	0.821
DV3020212	Unknown/No Hit	131	2.3303	2.52274e-07	PredHel=0	no	OTHER	0.83
DV3000757.2	Predicted Effector 10-221000	295	2.32915	7.22302e-16	PredHel=0	no	SP(Sec/SPI)	0.594
DV3022756.1	Predicted Effector 1628-1188	177	2.3269	1.57386e-13	PredHel=0	no	OTHER	0.769
DV3008556	Unknown/No Hit	194	2.32509	1.72179e-19	PredHel=0	no	OTHER	0.668
DV3017372	Unknown/No Hit	399	2.32141	1.55609e-08	PredHel=0	no	SP(Sec/SPI)	0.463
DV3017132.1	Predicted Effector 403-195000	497	2.31576	8.74601e-07	PredHel=0	no	SP(Sec/SPI)	0.32
DV3025259.1	Predicted Effector 1104-16500	241	2.31366	4.09257e-05	PredHel=0	no	SP(Sec/SPI)	0.544
DV3013459.2	Predicted Effector 133-530000	325	2.30954	0.000334272	PredHel=0	no	SP(Sec/SPI)	0.606
DV3026458.1	Predicted Effector 941-43000	391	2.30573	4.25171e-06	PredHel=0	no	SP(Sec/SPI)	0.404
DV3005057.2	Unknown/No Hit	181	2.30456	7.97023e-13	PredHel=0	no	SP(Sec/SPI)	0.503
DV3025758.1	Predicted Effector 28-576000	464	2.30205	3.28124e-06	PredHel=0	no	SP(Sec/SPI)	0.586
DV3025580.1	Predicted Effector 194-93000	248	2.2988	3.21422e-05	PredHel=0	no	SP(Sec/SPI)	0.627
DV3023051	Unknown/No Hit	100	2.28996	0.000258852	PredHel=0	no	OTHER	0.667
DV3015838	nesprin-1 isoform X1	383	2.28049	9.10373e-08	PredHel=0	no	OTHER	0.805
DV3013645	Retrovirus-related Pol poly from transposon	208	2.26449	2.6601e-05	PredHel=0	no	OTHER	0.853
DV3025546.1	Predicted Effector 1846-8000	416	2.2633	0.000600639	PredHel=0	no	SP(Sec/SPI)	0.545
DV3014229.1	Predicted Effector 224-15000	505	2.23233	9.67373e-07	PredHel=0	no	SP(Sec/SPI)	0.528
DV3019434	Unknown/No Hit	145	2.22589	2.36608e-13	PredHel=0	no	SP(Sec/SPI)	0.827
DV3025483.1	Predicted Effector 1685-8500	219	2.21904	5.82837e-10	PredHel=0	no	SP(Sec/SPI)	0.584
DV3023175.1	Predicted Effector 1885-9355	1885	2.21089	3.35993e-32	PredHel=0	no	SP(Sec/SPI)	0.509
DV3017186.2	Predicted Effector 169-57669	239	2.20649	1.97484e-05	PredHel=0	no	OTHER	0.661
DV3025975.1	Predicted Effector 427-207000	281	2.19636	6.54326e-07	PredHel=0	no	SP(Sec/SPI)	0.844
DV3022635.2	Predicted Effector 1687-22037	344	2.19014	3.32654e-33	PredHel=0	no	SP(Sec/SPI)	0.764
DV3010215	Unknown/No Hit	220	2.18487	1.55893e-07	PredHel=0	no	OTHER	0.831
DV3022321.2	Predicted Effector 1800-16918	190	2.17908	1.64049e-06	PredHel=0	no	SP(Sec/SPI)	0.915
DV3026217.1	Predicted Effector 645-77000	475	2.17507	6.69769e-05	PredHel=0	no	OTHER	0.685
DV3007372	alpha-tocopherol transfer -like	208	2.16256	1.23407e-05	PredHel=0	no	OTHER	0.712
DV3019950	Unknown/No Hit	174	2.15854	5.56424e-07	PredHel=0	no	SP(Sec/SPI)	0.659
DV3026011.1	Predicted Effector 46-486000	313	2.15488	5.08325e-07	PredHel=0	no	SP(Sec/SPI)	0.536
DV3020319	glucose dehydrogenase [ quinone]-like	552	2.15329	0.00149381	PredHel=0	no	SP(Sec/SPI)	0.549
DV3005900.2	balbiani ring protein 3-1	1025	2.14561	3.15622e-27	PredHel=0	no	OTHER	0.625
DV3023073.2	cathepsin B-07	339	2.14159	2.54127e-18	PredHel=0	no	SP(Sec/SPI)	0.531
DV3020742	bifunctional endo-1,4-beta-xylanase -like	262	2.13857	0.00136542	PredHel=0	no	SP(Sec/SPI)	0.539
DV3025699.1	Predicted Effector 240-762500	263	2.13787	1.98609e-07	PredHel=0	no	SP(Sec/SPI)	0.595
DV3004243	Unknown/No Hit	528	2.12582	1.89925e-16	PredHel=0	no	SP(Sec/SPI)	0.341
DV3025081.2	Predicted Effector 850-46717	271	2.11862	1.63315e-12	PredHel=0	no	SP(Sec/SPI)	0.661
DV3024973.2	Predicted Effector 484-79786	272	2.10681	0.00328961	PredHel=0	no	SP(Sec/SPI)	0.551
DV3004974	Unknown/No Hit	99	2.101	0.00119995	PredHel=0	no	OTHER	0.952
DV3010352	Unknown/No Hit	200	2.09805	8.9653e-05	PredHel=0	no	OTHER	0.778
DV3007991.2	Predicted Effector 198-11000	110	2.09769	0.00204547	PredHel=0	no	SP(Sec/SPI)	0.495
DV3019487	Unknown/No Hit	191	2.09763	8.36871e-09	PredHel=0	no	SP(Sec/SPI)	0.784
DV3022331.1	Predicted Effector 1133-38022	185	2.09713	1.15808e-09	PredHel=0	no	SP(Sec/SPI)	0.692
DV3021539.1	Predicted Effector 1329-13037	1007	2.09637	1.08567e-23	PredHel=0	no	SP(Sec/SPI)	0.482
DV3008944	Unknown/No Hit	65	2.09108	0.00140417	PredHel=0	no	OTHER	0.878
DV3012227	Unknown/No Hit	122	2.08954	1.142e-07	PredHel=0	no	SP(Sec/SPI)	0.876
DV3017930	Unknown/No Hit	62	2.08354	2.83062e-08	PredHel=0	no	OTHER	0.866
DV3020455.1	Predicted Effector 914-44000	269	2.07765	7.54898e-06	PredHel=0	no	SP(Sec/SPI)	0.445
DV3021052.1	Predicted Effector 1189-30939	898	2.07648	7.19979e-05	PredHel=0	no	SP(Sec/SPI)	0.576
DV3025285.1	Predicted Effector 1168-57000	265	2.06626	3.38318e-05	PredHel=0	no	SP(Sec/SPI)	0.69
DV3005699	Unknown/No Hit	79	2.0647	5.07117e-07	PredHel=0	no	OTHER	0.824
DV3026100.1	Predicted Effector 531-1000	291	2.06326	1.10743e-19	PredHel=0	no	SP(Sec/SPI)	0.539
DV3008296.1	Predicted Effector 84-343195	655	2.06278	3.51962e-11	PredHel=0	no	SP(Sec/SPI)	0.695
DV3008845.2	Predicted Effector 159-294896	383	2.04949	2.47567e-11	PredHel=0	no	SP(Sec/SPI)	0.712
DV3004242.2	Cuticular protein 16	569	2.04526	1.49332e-13	PredHel=0	no	SP(Sec/SPI)	0.227
DV3025002.2	Predicted Effector 56-433799	299	2.04357	7.92435e-06	PredHel=0	no	SP(Sec/SPI)	0.656
DV3021943	Unknown/No Hit	172	2.03845	1.96502e-06	PredHel=0	no	OTHER	0.684
DV3026121.1	Predicted Effector 551-9000	501	2.03576	6.84077e-22	PredHel=0	no	SP(Sec/SPI)	0.552
DV3011753	Unknown/No Hit	114	2.03438	2.99495e-16	PredHel=0	no	SP(Sec/SPI)	0.808
DV3003196	Unknown/No Hit	316	2.03432	0.000383333	PredHel=0	no	SP(Sec/SPI)	0.843
DV3024812.2	Predicted Effector 194-62981	522	2.03159	1.00424e-16	PredHel=0	no	SP(Sec/SPI)	0.404
DV3026292.1	Predicted Effector 720-8000	269	2.02686	0.00763746	PredHel=0	no	SP(Sec/SPI)	0.888
DV3005258.2	Predicted Effector 149-562284	338	2.02598	3.25704e-07	PredHel=0	no	SP(Sec/SPI)	0.656
DV3025996.1	Predicted Effector 449-114000	498	2.01151	3.15929e-11	PredHel=0	no	OTHER	0.643
DV3004260	Unknown/No Hit	165	1.99156	2.98227e-09	PredHel=0	no	OTHER	0.687
DV3016465.2	Predicted Effector 445-190000	218	1.98974	3.14713e-20	PredHel=0	no	SP(Sec/SPI)	0.5
DV3003281.2	Predicted Effector 49-436182	573	1.9836	6.3333e-08	PredHel=0	no	SP(Sec/SPI)	0.659
DV3026289.1	Predicted Effector 720-52500	256	1.97833	1.58112e-06	PredHel=0	no	SP(Sec/SPI)	0.755
DV3024736.2	Predicted Effector 1297-3000	293	1.97626	8.17035e-12	PredHel=0	no	SP(Sec/SPI)	0.318
DV3007278.2	Predicted Effector 126-6505	553	1.97374	1.57916e-07	PredHel=0	no	SP(Sec/SPI)	0.704
DV3021331.2	Predicted Effector 1187-22752	192	1.96885	1.32618e-08	PredHel=0	no	SP(Sec/SPI)	0.923
DV3025450.1	Predicted Effector 16-1016500	225	1.96542	0.00138586	PredHel=0	no	SP(Sec/SPI)	0.6
DV3002105.2	Predicted Effector 2-119521	303	1.95622	0.00044013	PredHel=0	no	SP(Sec/SPI)	0.689
DV3019856.2	Predicted Effector 751-71465	313	1.95456	0.000895284	PredHel=0	no	SP(Sec/SPI)	0.158
DV3011240.1	Predicted Effector 100-53274	282	1.95109	5.92828e-06	PredHel=0	no	SP(Sec/SPI)	0.673
DV3025972.1	Predicted Effector 427-333000	276	1.944	5.66865e-06	PredHel=0	no	SP(Sec/SPI)	0.677
DV3007747.1	Predicted Effector 558-377808	553	1.93906	1.22088e-13	PredHel=0	no	SP(Sec/SPI)	0.553
DV3023552	Unknown/No Hit	120	1.93377	4.24397e-05	PredHel=0	no	SP(Sec/SPI)	0.868
DV3018197.2	Predicted Effector 554-27956	114	1.93206	4.5356e-07	PredHel=0	no	SP(Sec/SPI)	0.779
DV3025666.1	Predicted Effector 2257-1500	499	1.92823	0.0114886	PredHel=0	no	SP(Sec/SPI)	0.61
DV3013512	craniofacial development 2-like	279	1.92013	4.4563e-06	PredHel=0	no	OTHER	0.821
DV3006249	balbiani ring 3-like	642	1.91705	2.7234e-12	PredHel=0	no	OTHER	0.685
DV3012934.2	Predicted Effector 596-209084	600	1.91332	6.73178e-06	PredHel=0	no	SP(Sec/SPI)	0.628
DV3008006.2	hyphally regulated cell wall protein 3	364	1.91319	8.08372e-08	PredHel=0	no	OTHER	0.679
DV3005855	cAMP-specific 3 ,5 -cyclic phosphodiesterase	105	1.90755	5.51613e-10	PredHel=0	no	OTHER	0.607
DV3021695.1	Predicted Effector 937-35000	294	1.90696	9.85191e-10	PredHel=0	no	SP(Sec/SPI)	0.707
DV3026154.1	Predicted Effector 574-214500	245	1.90072	0.000138069	PredHel=0	no	SP(Sec/SPI)	0.77
DV3009036	serine threonine- phosphatase 6 regulatory ankyrin repeat subunit A-like isoform X4	557	1.88565	6.05911e-08	PredHel=0	no	SP(Sec/SPI)	0.624
DV3008634	52 kDa repressor of the inhibitor of the kinase-like	157	1.88229	1.33879e-07	PredHel=0	no	OTHER	0.694
DV3015454.2	Predicted Effector 534-302724	401	1.88109	0.000739674	PredHel=0	no	SP(Sec/SPI)	0.628
DV3012919.2	Predicted Effector 596-63358	368	1.88002	4.1489e-09	PredHel=0	no	SP(Sec/SPI)	0.28
DV3019698.2	Predicted Effector 743-51634	119	1.86754	3.77156e-05	PredHel=0	no	OTHER	0.832
DV3006468	nuclease HARBI1	65	1.86392	6.60094e-05	PredHel=0	no	OTHER	0.876
DV3017706.2	Cuticular protein 67	155	1.85895	1.03569e-10	PredHel=0	no	SP(Sec/SPI)	0.936
DV3025235.1	Predicted Effector 1080-16000	288	1.85879	1.95094e-24	PredHel=0	no	SP(Sec/SPI)	0.308
DV3002110.2	Predicted Effector 2-160158	459	1.85821	2.41478e-07	PredHel=0	no	SP(Sec/SPI)	0.588
DV3016972.1	Predicted Effector 113-323880	396	1.85616	5.89947e-05	PredHel=0	no	SP(Sec/SPI)	0.652
DV3024695.2	Predicted Effector 1073-1	274	1.85242	4.62896e-05	PredHel=0	no	SP(Sec/SPI)	0.608
DV3026065.1	Predicted Effector 51-383000	410	1.85133	7.46703e-05	PredHel=0	no	SP(Sec/SPI)	0.638
DV3019120	Unknown/No Hit	208	1.84816	9.87733e-11	PredHel=0	no	SP(Sec/SPI)	0.883
DV3022195	Unknown/No Hit	186	1.84685	0.000545201	PredHel=0	no	SP(Sec/SPI)	0.63
DV3025643.1	Predicted Effector 216-675701	249	1.84036	0.0013766	PredHel=0	no	OTHER	0.649
DV3013913	zinc finger 567-like isoform X3	495	1.83723	3.20371e-05	PredHel=0	no	OTHER	0.644
DV3020076	Unknown/No Hit	506	1.82702	3.01305e-07	PredHel=0	no	OTHER	0.635
DV3025664.1	Predicted Effector 223-79061	538	1.81731	0.0102884	PredHel=0	no	SP(Sec/SPI)	0.646
DV3022596.1	Predicted Effector 1347-14143	1574	1.81559	1.93508e-13	PredHel=0	no	SP(Sec/SPI)	0.541
DV3020632.2	Predicted Effector 464-95000	134	1.80919	2.04961e-09	PredHel=0	no	OTHER	0.671
DV3023591	Unknown/No Hit	61	1.80858	0.00240013	PredHel=0	no	OTHER	0.858
DV3025600.1	Predicted Effector 203-55000	280	1.80695	0.00493816	PredHel=0	no	SP(Sec/SPI)	0.488
DV3019336.1	Predicted Effector 1029-7220	494	1.79365	3.28814e-09	PredHel=0	no	SP(Sec/SPI)	0.535
DV3015741	endonuclease-reverse transcriptase	268	1.78994	1.29941e-05	PredHel=0	no	OTHER	0.723
DV3023039	Unknown/No Hit	190	1.78929	1.25716e-12	PredHel=0	no	OTHER	0.755
DV3007172	Unknown/No Hit	281	1.78803	5.45665e-12	PredHel=0	no	SP(Sec/SPI)	0.35
DV3011487.2	Predicted Effector 76-84333	179	1.78781	9.89645e-08	PredHel=0	no	SP(Sec/SPI)	0.68
DV3018368.2	Predicted Effector 1122-48113	393	1.78454	0.000136311	PredHel=0	no	SP(Sec/SPI)	0.3
DV3025205.1	Predicted Effector 1004-29500	274	1.77371	0.00303776	PredHel=0	no	SP(Sec/SPI)	0.936
DV3007850.2	40S ribosomal (rpS29)	56	1.76875	2.98431e-17	PredHel=0	no	OTHER	0.759
DV3025090.2	Predicted Effector 955-48000	126	1.74917	8.33934e-06	PredHel=0	no	SP(Sec/SPI)	0.826
DV3001151.2	decapentaplegic 3	353	1.74706	0.000543119	PredHel=0	no	SP(Sec/SPI)	0.841
DV3007121.1	Predicted Effector 102-178228	561	1.74688	0.000232085	PredHel=0	no	OTHER	0.62
DV3025729.1	Predicted Effector 26-492500	636	1.74584	1.18466e-13	PredHel=0	no	SP(Sec/SPI)	0.458
DV3016780.2	Predicted Effector 954-17794	394	1.7339	2.59609e-05	PredHel=0	no	SP(Sec/SPI)	0.657
DV3019564.2	Predicted Effector 695-27500	133	1.73307	0.00016765	PredHel=0	no	SP(Sec/SPI)	0.943
DV3016066.2	Predicted Effector 487-183900	216	1.73294	7.50761e-05	PredHel=0	no	SP(Sec/SPI)	0.366
DV3019930	puff-specific Bx42	111	1.73186	1.94847e-09	PredHel=0	no	OTHER	0.656
DV3020941.1	Predicted Effector 741-26145	759	1.72937	7.718e-08	PredHel=0	no	SP(Sec/SPI)	0.62
DV3026392.1	Predicted Effector 842-52000	499	1.72765	8.58481e-05	PredHel=0	no	SP(Sec/SPI)	0.595
DV3025412.1	Predicted Effector 1465-13000	554	1.72732	0.00108287	PredHel=0	no	SP(Sec/SPI)	0.623
DV3012120.1	Predicted Effector 334-210570	733	1.72433	5.04767e-09	PredHel=0	no	SP(Sec/SPI)	0.706
DV3021840.1	Predicted Effector 1482-41368	433	1.71653	1.30082e-07	PredHel=0	no	SP(Sec/SPI)	0.653
DV3025241.1	Predicted Effector 1087-19000	456	1.71523	0.0125995	PredHel=0	no	SP(Sec/SPI)	0.573
DV3019880.2	Predicted Effector 571-28667	195	1.7146	0.000170438	PredHel=0	no	SP(Sec/SPI)	0.88
DV3006274	Unknown/No Hit	253	1.70303	0.00144717	PredHel=0	no	SP(Sec/SPI)	0.629
DV3019595	centaurin-gamma-1A isoform X2	81	1.70273	3.7213e-05	PredHel=0	no	OTHER	0.728
DV3026209.1	Predicted Effector 634-80103	289	1.70119	0.000795911	PredHel=0	no	SP(Sec/SPI)	0.689
DV3022543	Unknown/No Hit	488	1.69788	2.74767e-05	PredHel=0	no	OTHER	0.604
DV3006133	lachesin	326	1.69128	5.33185e-06	PredHel=0	no	SP(Sec/SPI)	0.597
DV3012054	Unknown/No Hit	97	1.68379	1.46669e-07	PredHel=0	no	SP(Sec/SPI)	0.852
DV3024756.2	Predicted Effector 1443-18699	307	1.68318	1.33082e-10	PredHel=0	no	SP(Sec/SPI)	0.359
DV3015583.2	Predicted Effector 347-100000	153	1.68298	1.01691e-06	PredHel=0	no	SP(Sec/SPI)	0.674
DV3013823	Unknown/No Hit	97	1.68004	3.92505e-14	PredHel=0	no	OTHER	0.799
DV3002499.1	Predicted Effector 41-306186	353	1.66612	6.25195e-05	PredHel=0	no	SP(Sec/SPI)	0.675
DV3010926.1	Predicted Effector 349-201617	562	1.66032	4.2834e-06	PredHel=0	no	OTHER	0.705
DV3025454.1	Predicted Effector 16-1406500	227	1.65614	1.68232e-07	PredHel=0	no	SP(Sec/SPI)	0.518
DV3024955.2	Niemann-Pick type C2 2	156	1.65482	1.45519e-07	PredHel=0	no	SP(Sec/SPI)	0.868
DV3006248	serine threonine- phosphatase 6 regulatory ankyrin repeat subunit A-like isoform X4	387	1.6482	6.11078e-06	PredHel=0	no	OTHER	0.703
DV3020163	Unknown/No Hit	161	1.64809	3.7486e-13	PredHel=0	no	OTHER	0.854
DV3014146.1	Predicted Effector 38-616657	872	1.6473	9.2585e-05	PredHel=0	no	SP(Sec/SPI)	0.587
DV3026191.1	Predicted Effector 62-404500	221	1.6456	0.00201236	PredHel=0	no	SP(Sec/SPI)	0.532
DV3020131	Unknown/No Hit	222	1.64503	7.70126e-05	PredHel=0	no	OTHER	0.668
DV3009143.1	Predicted Effector 418-344558	926	1.63966	3.48322e-11	PredHel=0	no	SP(Sec/SPI)	0.525
DV3024318	balbiani ring 3	60	1.63917	3.13902e-06	PredHel=0	no	OTHER	0.717
DV3019745.2	Cuticular protein 83	134	1.63865	5.18707e-06	PredHel=0	no	SP(Sec/SPI)	0.806
DV3022290	zinc finger MYM-type 1-like	307	1.63824	0.00019159	PredHel=0	no	OTHER	0.667
DV3011569.1	Predicted Effector 245-283120	414	1.63747	2.12377e-07	PredHel=0	no	SP(Sec/SPI)	0.506
DV3015115.2	Predicted Effector 217-212209	175	1.62575	9.34304e-05	PredHel=0	no	SP(Sec/SPI)	0.694
DV3023625	integrator complex subunit 1	309	1.62509	1.01251e-06	PredHel=0	no	OTHER	0.782
DV3019314.2	Predicted Effector 651-6308	213	1.62327	0.00446819	PredHel=0	no	SP(Sec/SPI)	0.762
DV3025209.1	Predicted Effector 1023-5000	227	1.62156	7.0138e-07	PredHel=0	no	SP(Sec/SPI)	0.558
DV3026354.1	Predicted Effector 787-95000	427	1.6101	8.7308e-05	PredHel=0	no	SP(Sec/SPI)	0.37
DV3024954.2	Niemann-Pick type C2 5	162	1.60586	0.000555767	PredHel=0	no	SP(Sec/SPI)	0.79
DV3005996	Unknown/No Hit	174	1.60478	7.80205e-08	PredHel=0	no	OTHER	0.894
DV3004253.2	Predicted Effector 25-19911	298	1.60461	8.081e-08	PredHel=0	no	SP(Sec/SPI)	0.617
DV3019215.2	nanos-1	197	1.59163	0.00235275	PredHel=0	no	OTHER	0.784
DV3007828.1	Predicted Effector 354-23826	1170	1.58561	1.52559e-09	PredHel=0	no	SP(Sec/SPI)	0.67
DV3017339.1	Predicted Effector 656-81002	571	1.58419	0.00139693	PredHel=0	no	SP(Sec/SPI)	0.617
DV3006669.1	Predicted Effector 251-25612	578	1.58278	0.00140417	PredHel=0	no	SP(Sec/SPI)	0.287
DV3020635	Unknown/No Hit	161	1.58177	1.93381e-19	PredHel=0	no	SP(Sec/SPI)	0.757
DV3025079.2	Predicted Effector 819-3000	286	1.58069	1.22436e-11	PredHel=0	no	SP(Sec/SPI)	0.577
DV3018397.2	Predicted Effector 799-53539	277	1.579	4.2107e-07	PredHel=0	no	SP(Sec/SPI)	0.703
DV3004185	tetra-peptide repeat homeobox 1-like	268	1.5786	0.000638533	PredHel=0	no	SP(Sec/SPI)	0.219
DV3025688.1	Predicted Effector 2314-5000	450	1.57852	0.00818871	PredHel=0	no	SP(Sec/SPI)	0.589
DV3019740.2	Cuticular protein 80	157	1.57625	2.26672e-07	PredHel=0	no	SP(Sec/SPI)	0.97
DV3019794.1	Predicted Effector 486-6074	552	1.57428	6.96548e-10	PredHel=0	no	SP(Sec/SPI)	0.628
DV3014591.2	Cuticular protein 45	213	1.57356	0.00948898	PredHel=0	no	SP(Sec/SPI)	0.736
DV3022158.2	Predicted Effector 953-12758	194	1.56867	4.89471e-08	PredHel=0	no	SP(Sec/SPI)	0.473
DV3025324.1	Predicted Effector 128-63000	504	1.56754	1.38304e-05	PredHel=0	no	SP(Sec/SPI)	0.552
DV3026357.1	Predicted Effector 789-48500	290	1.56597	4.17464e-05	PredHel=0	no	SP(Sec/SPI)	0.443
DV3007467.1	Predicted Effector 269-99294	1002	1.56588	4.69699e-07	PredHel=0	no	SP(Sec/SPI)	0.594
DV3019674.1	Predicted Effector 262-220000	537	1.56517	0.000505389	PredHel=0	no	SP(Sec/SPI)	0.544
DV3013966	Unknown/No Hit	163	1.56317	7.6122e-05	PredHel=0	no	SP(Sec/SPI)	0.347
DV3026452.1	Predicted Effector 937-37000	311	1.56229	1.02957e-06	PredHel=0	no	SP(Sec/SPI)	0.523
DV3015402.1	Predicted Effector 790-80379	194	1.55172	2.00461e-05	PredHel=0	no	SP(Sec/SPI)	0.656
DV3025480.1	Predicted Effector 168-816000	266	1.54475	0.0122178	PredHel=0	no	SP(Sec/SPI)	0.554
DV3014733.2	enhancer of split 2	195	1.54333	5.97263e-14	PredHel=0	no	OTHER	0.639
DV3000043.2	hunchback	477	1.54266	0.00245622	PredHel=0	no	OTHER	0.748
DV3024798.2	Predicted Effector 179-73829	296	1.54194	0.000905832	PredHel=0	no	SP(Sec/SPI)	0.677
DV3012131	Unknown/No Hit	84	1.53906	0.000235209	PredHel=0	no	SP(Sec/SPI)	0.954
DV3025309.1	Predicted Effector 1223-17000	347	1.53428	4.95411e-06	PredHel=0	no	SP(Sec/SPI)	0.496
DV3017805	calmodulin isoform X1	143	1.53301	1.8962e-11	PredHel=0	no	OTHER	0.709
DV3011826.1	Predicted Effector 276-221404	1332	1.52977	3.57718e-08	PredHel=0	no	SP(Sec/SPI)	0.338
DV3025873.1	Predicted Effector 36-256000	273	1.52924	0.00146739	PredHel=0	no	SP(Sec/SPI)	0.6
DV3007557	Unknown/No Hit	200	1.52887	2.00257e-05	PredHel=0	no	OTHER	0.653
DV3025842.1	Predicted Effector 341-458500	293	1.52579	4.25728e-06	PredHel=0	no	SP(Sec/SPI)	0.514
DV3002032	histidine-rich glyco -like	357	1.52494	5.87263e-06	PredHel=0	no	SP(Sec/SPI)	0.59
DV3008395	Unknown/No Hit	75	1.52249	1.34447e-09	PredHel=0	no	OTHER	0.949
DV3024739.2	Predicted Effector 134-529539	530	1.52122	0.00138365	PredHel=0	no	SP(Sec/SPI)	0.702
DV3008023.2	Unknown/No Hit	90	1.51961	0.00023627	PredHel=0	no	OTHER	0.786
DV3005148	zinc finger ZIC 4	243	1.51724	2.64255e-06	PredHel=0	no	OTHER	0.693
DV3018032.1	Predicted Effector 705-55000	552	1.5113	3.54455e-07	PredHel=0	no	SP(Sec/SPI)	0.587
DV3022870	Unknown/No Hit	52	1.5042	2.56806e-06	PredHel=0	no	OTHER	0.872
DV3000802	Unknown/No Hit	222	1.50126	6.15937e-13	PredHel=0	no	OTHER	0.847
DV3025858.1	Predicted Effector 349-12000	287	1.49944	0.0015209	PredHel=0	no	SP(Sec/SPI)	0.605
DV3019437.2	Predicted Effector 846-10000	243	1.49929	2.13271e-06	PredHel=0	no	SP(Sec/SPI)	0.166
DV3025981.1	Predicted Effector 433-171500	228	1.49913	0.000479445	PredHel=0	no	SP(Sec/SPI)	0.718
DV3025437.1	Predicted Effector 154-680500	220	1.49469	0.00376938	PredHel=0	no	SP(Sec/SPI)	0.891
DV3021663.2	Predicted Effector 1093-32425	216	1.49217	0.00113496	PredHel=0	no	SP(Sec/SPI)	0.807
DV3021908.2	Predicted Effector 1459-23194	390	1.49208	4.83669e-11	PredHel=0	no	SP(Sec/SPI)	0.572
DV3012977.2	Predicted Effector 183-124	285	1.49205	0.00644892	PredHel=0	no	SP(Sec/SPI)	0.567
DV3019699	Unknown/No Hit	124	1.4914	0.00355394	PredHel=0	no	SP(Sec/SPI)	0.908
DV3016062.2	Predicted Effector 487-113129	219	1.48942	6.4971e-13	PredHel=0	no	SP(Sec/SPI)	0.585
DV3011673	Unknown/No Hit	143	1.48682	0.000134006	PredHel=0	no	OTHER	0.908
DV3026119.1	Predicted Effector 547-69224	302	1.48393	2.77954e-11	PredHel=0	no	SP(Sec/SPI)	0.641
DV3025765.1	Predicted Effector 28-115000	519	1.48137	4.07708e-05	PredHel=0	no	SP(Sec/SPI)	0.497
DV3024697.2	Predicted Effector 1079-7388	230	1.48059	0.00106541	PredHel=0	no	SP(Sec/SPI)	0.521
DV3025554.1	Predicted Effector 185-3000	252	1.48032	1.20389e-08	PredHel=0	no	SP(Sec/SPI)	0.649
DV3025283.1	Predicted Effector 1168-49000	442	1.47361	0.0456908	PredHel=0	no	SP(Sec/SPI)	0.635
DV3009121	helix-loop-helix 1	114	1.47014	0.00106541	PredHel=0	no	OTHER	0.916
DV3025937.1	Predicted Effector 403-162500	508	1.46533	4.2028e-05	PredHel=0	no	SP(Sec/SPI)	0.286
DV3001488.2	Predicted Effector 7-800000	105	1.46335	0.000160172	PredHel=0	no	SP(Sec/SPI)	0.896
DV3026235.1	Predicted Effector 658-65273	592	1.45906	0.000135415	PredHel=0	no	SP(Sec/SPI)	0.574
DV3010089.2	Predicted Effector 66-370000	231	1.45729	9.73475e-07	PredHel=0	no	SP(Sec/SPI)	0.91
DV3002006	H ACA ribonucleo complex subunit 3	64	1.45524	3.15996e-22	PredHel=0	no	OTHER	0.838
DV3024929.2	Predicted Effector 385-117000	289	1.45477	0.0383944	PredHel=0	no	SP(Sec/SPI)	0.711
DV3021828.2	cathepsin B-05	336	1.45289	3.99076e-14	PredHel=0	no	SP(Sec/SPI)	0.649
DV3006253.1	Predicted Effector 58-423533	1875	1.4512	1.70704e-06	PredHel=0	no	SP(Sec/SPI)	0.508
DV3018047	Unknown/No Hit	256	1.4505	1.71371e-05	PredHel=0	no	OTHER	0.685
DV3026122.1	Predicted Effector 551-55000	459	1.44872	9.44308e-06	PredHel=0	no	SP(Sec/SPI)	0.481
DV3002832.2	Unknown/No Hit	225	1.44664	0.000105498	PredHel=0	no	OTHER	0.76
DV3007637	Unknown/No Hit	93	1.44473	0.0004468	PredHel=0	no	OTHER	0.886
DV3025312.1	Predicted Effector 1229-8500	283	1.44457	2.81659e-05	PredHel=0	no	SP(Sec/SPI)	0.683
DV3012265.2	Predicted Effector 203-451300	316	1.43859	0.00126487	PredHel=0	no	SP(Sec/SPI)	0.438
DV3004055	forkhead box C1	335	1.43581	0.000258363	PredHel=0	no	OTHER	0.609
DV3017317	Unknown/No Hit	172	1.43012	0.0033598	PredHel=0	no	SP(Sec/SPI)	0.523
DV3011520.2	Predicted Effector 18-349339	265	1.42503	0.00152484	PredHel=0	no	SP(Sec/SPI)	0.522
DV3003538	F-box only 5-like	358	1.42389	0.00178878	PredHel=0	no	OTHER	0.61
DV3024795.2	Predicted Effector 1708-928	308	1.41596	4.2712e-06	PredHel=0	no	SP(Sec/SPI)	0.653
DV3020480	Unknown/No Hit	206	1.41544	0.000121641	PredHel=0	no	OTHER	0.899
DV3020699	Unknown/No Hit	342	1.41345	1.67817e-08	PredHel=0	no	SP(Sec/SPI)	0.59
DV3020919.2	Predicted Effector 854-16054	200	1.41287	5.59969e-05	PredHel=0	no	SP(Sec/SPI)	0.695
DV3016833	Unknown/No Hit	270	1.4126	0.00234637	PredHel=0	no	OTHER	0.638
DV3016496.2	Predicted Effector 365-225826	269	1.40976	2.01829e-07	PredHel=0	no	SP(Sec/SPI)	0.428
DV3020254.1	Predicted Effector 1152-4000	499	1.4097	7.31969e-05	PredHel=0	no	SP(Sec/SPI)	0.66
DV3002269	phosphatidylinositol-binding clathrin assembly LAP isoform X2	100	1.40808	2.23521e-13	PredHel=0	no	OTHER	0.649
DV3023331	Unknown/No Hit	98	1.40742	0.00166154	PredHel=0	no	OTHER	0.783
DV3022539.1	Predicted Effector 1139-30277	415	1.40652	0.000197567	PredHel=0	no	SP(Sec/SPI)	0.471
DV3026442.1	Predicted Effector 914-55000	265	1.40638	9.93426e-05	PredHel=0	no	SP(Sec/SPI)	0.563
DV3025286.1	Predicted Effector 1174-29000	482	1.40629	6.01948e-08	PredHel=0	no	SP(Sec/SPI)	0.528
DV3001519	drumstick isoform X2	90	1.40409	4.88805e-05	PredHel=0	no	OTHER	0.742
DV3010670.2	Predicted Effector 298-46554	223	1.40232	0.000550424	PredHel=0	no	SP(Sec/SPI)	0.65
DV3024182	ankyrin PH and SEC7 domain containing secG-like	153	1.39875	0.00234637	PredHel=0	no	OTHER	0.629
DV3014382.1	Predicted Effector 593-57290	1430	1.3977	0.000241071	PredHel=0	no	SP(Sec/SPI)	0.598
DV3011824	frazzled protein	157	1.39764	3.01414e-11	PredHel=0	no	SP(Sec/SPI)	0.894
DV3003274.1	Predicted Effector 49-349601	562	1.39326	0.0265529	PredHel=0	no	SP(Sec/SPI)	0.361
DV3008952.1	Predicted Effector 214-385317	1466	1.39286	0.00104595	PredHel=0	no	SP(Sec/SPI)	0.51
DV3020129	pancreatic triacylglycerol lipase	532	1.3919	1.89033e-14	PredHel=0	no	SP(Sec/SPI)	0.752
DV3025946.1	Predicted Effector 406-103500	156	1.39017	1.49399e-06	PredHel=0	no	SP(Sec/SPI)	0.757
DV3024993.2	Predicted Effector 529-69627	312	1.38948	2.00526e-05	PredHel=0	no	SP(Sec/SPI)	0.734
DV3012509.1	Predicted Effector 470-155786	651	1.3844	1.22724e-07	PredHel=0	no	SP(Sec/SPI)	0.626
DV3025814.1	Predicted Effector 318-139500	503	1.38094	0.0165406	PredHel=0	no	SP(Sec/SPI)	0.517
DV3026435.1	Predicted Effector 904-4500	549	1.38063	9.87674e-06	PredHel=0	no	SP(Sec/SPI)	0.646
DV3025327.1	Predicted Effector 128-116000	509	1.37512	0.00654465	PredHel=0	no	SP(Sec/SPI)	0.39
DV3009509	inactive pancreatic lipase-related 1	156	1.36948	0.00197258	PredHel=0	no	OTHER	0.616
DV3002113.2	Predicted Effector 2-187003	384	1.36943	6.47156e-06	PredHel=0	no	SP(Sec/SPI)	0.549
DV3024943.2	Predicted Effector 427-225898	293	1.36857	0.000308105	PredHel=0	no	SP(Sec/SPI)	0.747
DV3025467.1	Predicted Effector 1654-9000	497	1.36852	0.000493771	PredHel=0	no	SP(Sec/SPI)	0.531
DV3024814.2	Predicted Effector 194-127849	560	1.36839	0.00475987	PredHel=0	no	SP(Sec/SPI)	0.294
DV3012992.1	Predicted Effector 70-18741	280	1.36227	0.000548192	PredHel=0	no	SP(Sec/SPI)	0.665
DV3025634.1	Predicted Effector 214-27000	294	1.36217	0.00243839	PredHel=0	no	SP(Sec/SPI)	0.337
DV3023312.1	Predicted Effector 1406-14381	555	1.3601	2.09458e-06	PredHel=0	no	SP(Sec/SPI)	0.581
DV3009733	cyclin-J	199	1.35736	0.0162448	PredHel=0	no	OTHER	0.856
DV3026449.1	Predicted Effector 936-49000	245	1.35731	0.000624988	PredHel=0	no	SP(Sec/SPI)	0.471
DV3024858.2	Predicted Effector 253-215707	306	1.35149	7.42883e-05	PredHel=0	no	SP(Sec/SPI)	0.714
DV3020573	Unknown/No Hit	265	1.35103	3.75133e-05	PredHel=0	no	SP(Sec/SPI)	0.493
DV3001983.2	Chemosensory protein 6	132	1.34982	0.000141637	PredHel=0	no	SP(Sec/SPI)	0.738
DV3009791	Unknown/No Hit	110	1.3485	5.90404e-05	PredHel=0	no	SP(Sec/SPI)	0.616
DV3010946.1	Predicted Effector 80-72500	272	1.34768	0.0158675	PredHel=0	no	SP(Sec/SPI)	0.681
DV3015488	RNA-directed DNA polymerase from mobile element jockey-like	123	1.34427	1.78258e-06	PredHel=0	no	OTHER	0.814
DV3022546.1	Predicted Effector 1045-13575	1467	1.34381	2.65662e-05	PredHel=0	no	SP(Sec/SPI)	0.579
DV3023401	Unknown/No Hit	337	1.33699	0.0014207	PredHel=0	no	OTHER	0.659
DV3011380	C-Myc-binding -like	241	1.33587	0.00866275	PredHel=0	no	OTHER	0.971
DV3026025.1	Predicted Effector 470-184432	681	1.33354	1.15437e-09	PredHel=0	no	SP(Sec/SPI)	0.734
DV3024151	optomotor-blind -like isoform X2	246	1.33119	0.000338776	PredHel=0	no	OTHER	0.772
DV3007746.1	Predicted Effector 558-373049	551	1.33046	4.09763e-07	PredHel=0	no	SP(Sec/SPI)	0.603
DV3018457.1	Predicted Effector 820-52023	608	1.32964	3.16392e-05	PredHel=0	no	SP(Sec/SPI)	0.574
DV3026295.1	Predicted Effector 721-154053	578	1.3288	4.98099e-05	PredHel=0	no	SP(Sec/SPI)	0.545
DV3026391.1	Predicted Effector 842-41000	501	1.32842	0.000726047	PredHel=0	no	SP(Sec/SPI)	0.612
DV3016258.1	Predicted Effector 469-36530	656	1.32796	0.000177303	PredHel=0	no	SP(Sec/SPI)	0.624
DV3021472	Unknown/No Hit	141	1.32626	0.000353864	PredHel=0	no	OTHER	0.67
DV3016257.1	Predicted Effector 469-20635	548	1.31541	0.00381119	PredHel=0	no	SP(Sec/SPI)	0.661
DV3000008	Unknown/No Hit	528	1.31477	7.61233e-07	PredHel=0	no	OTHER	0.646
DV3024988.2	Predicted Effector 520-171509	559	1.31347	0.0160856	PredHel=0	no	SP(Sec/SPI)	0.39
DV3025413.1	Predicted Effector 1466-17000	280	1.31164	2.60743e-07	PredHel=0	no	SP(Sec/SPI)	0.842
DV3025236.1	Predicted Effector 1080-24000	285	1.31153	0.00022109	PredHel=0	no	SP(Sec/SPI)	0.246
DV3014352.2	Predicted Effector 376-210026	187	1.31011	5.98452e-05	PredHel=0	no	OTHER	0.858
DV3007511	lethal(2)essential for life-like	110	1.30872	0.0431264	PredHel=0	no	OTHER	0.926
DV3001907.2	Predicted Effector 26-501704	298	1.30748	0.0065774	PredHel=0	no	SP(Sec/SPI)	0.444
DV3020922.1	Predicted Effector 1350-29587	230	1.30705	0.000100439	PredHel=0	no	SP(Sec/SPI)	0.629
DV3016819.1	Predicted Effector 490-14242	445	1.30626	0.000703507	PredHel=0	no	SP(Sec/SPI)	0.59
DV3001687	Unknown/No Hit	150	1.29936	2.98975e-05	PredHel=0	no	OTHER	0.725
DV3016813	C-type galactose-binding	234	1.29558	0.00262785	PredHel=0	no	SP(Sec/SPI)	0.559
DV3025569.1	Predicted Effector 190-1000	435	1.29448	0.000264183	PredHel=0	no	SP(Sec/SPI)	0.471
DV3025983.1	Predicted Effector 433-155500	273	1.28961	0.00654465	PredHel=0	no	SP(Sec/SPI)	0.833
DV3019117	histidine-rich glyco -like	280	1.28591	0.0137042	PredHel=0	no	SP(Sec/SPI)	0.388
DV3016411.1	Predicted Effector 238-201597	254	1.27922	1.35493e-06	PredHel=0	no	SP(Sec/SPI)	0.643
DV3015758.2	Predicted Effector 411-1717	435	1.27671	0.000325219	PredHel=0	no	SP(Sec/SPI)	0.65
DV3025266.1	Predicted Effector 1121-2000	252	1.27664	0.00581644	PredHel=0	no	SP(Sec/SPI)	0.527
DV3022022	calponin homology domain-containing DDB_G0272472	81	1.27618	1.01686e-07	PredHel=0	no	OTHER	0.827
DV3021660.2	Predicted Effector 1093-17711	224	1.27431	0.000925921	PredHel=0	no	SP(Sec/SPI)	0.589
DV3002543.2	Predicted Effector 41-831372	376	1.27134	0.00124667	PredHel=0	no	SP(Sec/SPI)	0.754
DV3022447.1	Predicted Effector 1282-7565	1033	1.26937	9.39998e-06	PredHel=0	no	SP(Sec/SPI)	0.506
DV3024959.2	Predicted Effector 474-144000	281	1.26933	0.00799842	PredHel=0	no	SP(Sec/SPI)	0.582
DV3025470.1	Predicted Effector 167-243000	237	1.26914	1.30257e-05	PredHel=0	no	SP(Sec/SPI)	0.693
DV3022589	neural cell adhesion molecule L1 isoform X1	533	1.26884	3.97993e-05	PredHel=0	no	OTHER	0.652
DV3019196.2	Predicted Effector 529-80000	250	1.2656	2.34456e-06	PredHel=0	no	SP(Sec/SPI)	0.665
DV3001696	carbonic anhydrase 7-like isoform X2	418	1.26519	0.00535217	PredHel=0	no	SP(Sec/SPI)	0.618
DV3025508.1	Predicted Effector 174-2000	251	1.26314	7.88508e-07	PredHel=0	no	SP(Sec/SPI)	0.721
DV3008008.2	Unknown/No Hit	108	1.26259	7.41942e-07	PredHel=0	no	OTHER	0.708
DV3005796.2	60S ribosomal (rpL21)	158	1.26124	4.51708e-09	PredHel=0	no	OTHER	0.806
DV3004277	Unknown/No Hit	72	1.26074	0.000894685	PredHel=0	no	OTHER	0.791
DV3010882	gastric triacylglycerol lipase-like	339	1.26044	0.0422416	PredHel=0	no	SP(Sec/SPI)	0.734
DV3012370	Unknown/No Hit	94	1.25953	0.00672043	PredHel=0	no	SP(Sec/SPI)	0.816
DV3024946.2	Predicted Effector 427-217997	292	1.25592	0.000182948	PredHel=0	no	SP(Sec/SPI)	0.794
DV3017530	translation machinery-associated 7 homolog	72	1.25463	2.36042e-11	PredHel=0	no	OTHER	0.745
DV3026384.1	Predicted Effector 819-34000	246	1.25217	0.00252189	PredHel=0	no	SP(Sec/SPI)	0.848
DV3012513.1	Predicted Effector 470-190596	689	1.25095	4.23022e-05	PredHel=0	no	SP(Sec/SPI)	0.56
DV3017344.1	Predicted Effector 656-100357	516	1.24693	0.0211596	PredHel=0	no	SP(Sec/SPI)	0.531
DV3014068.1	Predicted Effector 404-147876	234	1.24326	0.00292025	PredHel=0	no	SP(Sec/SPI)	0.63
DV3018143	Unknown/No Hit	97	1.24303	0.0235971	PredHel=0	no	SP(Sec/SPI)	0.846
DV3010356	Unknown/No Hit	178	1.24099	0.00187056	PredHel=0	no	SP(Sec/SPI)	0.771
DV3010388	Unknown/No Hit	70	1.2388	8.30733e-10	PredHel=0	no	OTHER	0.83
DV3025354.1	Predicted Effector 133-269000	238	1.23774	0.00127467	PredHel=0	no	SP(Sec/SPI)	0.485
DV3017698.2	Cuticular protein 59	244	1.23435	0.000897565	PredHel=0	no	SP(Sec/SPI)	0.126
DV3007577	MD-2-related lipid-recognition -like	155	1.23329	8.23647e-06	PredHel=0	no	SP(Sec/SPI)	0.913
DV3013174	zinc finger SWIM domain-containing 5-like	170	1.23277	5.73462e-07	PredHel=0	no	OTHER	0.874
DV3001133	reverse transcriptase	405	1.23177	4.42963e-07	PredHel=0	no	OTHER	0.634
DV3016493	Unknown/No Hit	197	1.23053	1.29311e-05	PredHel=0	no	SP(Sec/SPI)	0.833
DV3025847.1	Predicted Effector 341-190501	558	1.23042	9.47066e-11	PredHel=0	no	SP(Sec/SPI)	0.708
DV3014025	Unknown/No Hit	182	1.23019	0.000899384	PredHel=0	no	OTHER	0.799
DV3002230.2	60S ribosomal (rpL37A)	92	1.22363	4.82287e-09	PredHel=0	no	OTHER	0.644
DV3025533.1	Predicted Effector 18-516462	547	1.22274	0.0172449	PredHel=0	no	SP(Sec/SPI)	0.497
DV3004256.2	Predicted Effector 25-57000	307	1.22122	0.001689	PredHel=0	no	SP(Sec/SPI)	0.503
DV3002545.2	Predicted Effector 41-850931	374	1.21993	0.0286	PredHel=0	no	SP(Sec/SPI)	0.684
DV3007865	Unknown/No Hit	143	1.21855	0.000345456	PredHel=0	no	OTHER	0.721
DV3014868	zinc finger basonuclin-2-like isoform X1	142	1.21663	7.5844e-06	PredHel=0	no	OTHER	0.823
DV3010187.2	Predicted Effector 244-124563	358	1.21637	7.48155e-05	PredHel=0	no	SP(Sec/SPI)	0.742
DV3004821	ankyrin repeat and SAM domain-containing 3-like	253	1.21362	0.0101056	PredHel=0	no	OTHER	0.615
DV3010301	Unknown/No Hit	143	1.21323	2.05261e-05	PredHel=0	no	SP(Sec/SPI)	0.701
DV3025328.1	Unknown/No Hit	138	1.21049	4.62896e-05	PredHel=0	no	SP(Sec/SPI)	0.566
DV3024931.2	Predicted Effector 385-107000	283	1.20968	0.00308687	PredHel=0	no	SP(Sec/SPI)	0.772
DV3014446.2	Predicted Effector 296-95711	313	1.20814	0.000143637	PredHel=0	no	SP(Sec/SPI)	0.443
DV3015101.2	Predicted Effector 217-152500	152	1.20797	0.0270994	PredHel=0	no	SP(Sec/SPI)	0.854
DV3018523.1	Predicted Effector 844-56040	270	1.20087	0.00509867	PredHel=0	no	SP(Sec/SPI)	0.521
DV3022311.1	Predicted Effector 1568-11756	764	1.20016	0.00355733	PredHel=0	no	SP(Sec/SPI)	0.535
DV3006446.2	Predicted Effector 103-576676	264	1.19748	8.34484e-07	PredHel=0	no	SP(Sec/SPI)	0.823
DV3024010	low-density lipo receptor-related 2	319	1.19734	0.000925921	PredHel=0	no	OTHER	0.623
DV3016877	Unknown/No Hit	221	1.19646	0.000266495	PredHel=0	no	OTHER	0.662
DV3022547.1	Predicted Effector 1045-32150	845	1.19531	0.00632462	PredHel=0	no	SP(Sec/SPI)	0.685
DV3020726.1	Predicted Effector 1408-18977	243	1.19362	0.0102498	PredHel=0	no	SP(Sec/SPI)	0.765
DV3014334.2	Predicted Effector 376-10000	306	1.18987	0.00437849	PredHel=0	no	SP(Sec/SPI)	0.534
DV3025093.2	Predicted Effector 9928-93	155	1.18706	0.00506934	PredHel=0	no	SP(Sec/SPI)	0.591
DV3025917.1	Predicted Effector 39-477000	266	1.18697	0.00442186	PredHel=0	no	SP(Sec/SPI)	0.535
DV3023841.1	Predicted Effector 1669-3138	560	1.18638	0.0285311	PredHel=0	no	SP(Sec/SPI)	0.639
DV3010105.2	nanos-3	198	1.18386	0.0474304	PredHel=0	no	OTHER	0.905
DV3017710.2	Cuticular protein 70	147	1.18175	0.0494434	PredHel=0	no	SP(Sec/SPI)	0.166
DV3012864.2	60S ribosomal (rpL38)	82	1.18158	1.2143e-09	PredHel=0	no	OTHER	0.716
DV3009211.2	40S ribosomal (rpS21)	83	1.18119	9.93576e-10	PredHel=0	no	OTHER	0.82
DV3005901.2	Predicted Effector 24-475732	950	1.18013	0.000251996	PredHel=0	no	SP(Sec/SPI)	0.71
DV3000922.2	Cuticular protein 03	118	1.17635	0.0379728	PredHel=0	no	SP(Sec/SPI)	0.928
DV3026250.1	Predicted Effector 686-27500	271	1.17433	1.89532e-07	PredHel=0	no	SP(Sec/SPI)	0.729
DV3017526.1	Predicted Effector 556-148124	845	1.17381	0.000614069	PredHel=0	no	SP(Sec/SPI)	0.587
DV3006034.2	Predicted Effector 51-478076	296	1.17226	0.00161316	PredHel=0	no	SP(Sec/SPI)	0.562
DV3017347.1	Predicted Effector 656-117729	565	1.1699	0.00326177	PredHel=0	no	SP(Sec/SPI)	0.594
DV3025438.1	Predicted Effector 1540-4068	571	1.1691	0.00442486	PredHel=0	no	OTHER	0.65
DV3023394	Unknown/No Hit	122	1.16867	0.000668713	PredHel=0	no	OTHER	0.868
DV3019115	histidine-rich glyco -like	424	1.16721	2.41046e-05	PredHel=0	no	SP(Sec/SPI)	0.318
DV3006494	Unknown/No Hit	156	1.16627	8.081e-08	PredHel=0	no	OTHER	0.74
DV3021935	Unknown/No Hit	169	1.16548	0.0276095	PredHel=0	no	SP(Sec/SPI)	0.57
DV3009030.1	Predicted Effector 362-516371	782	1.16519	0.00365163	PredHel=0	no	SP(Sec/SPI)	0.669
DV3020879.1	Predicted Effector 816-37154	819	1.16416	0.00521052	PredHel=0	no	SP(Sec/SPI)	0.731
DV3003437.1	Predicted Effector 35-812762	736	1.16182	6.00787e-11	PredHel=0	no	SP(Sec/SPI)	0.675
DV3010509	zinc finger Gfi-1b-like	333	1.15674	7.21905e-05	PredHel=0	no	OTHER	0.839
DV3026155.1	Predicted Effector 575-9000	514	1.1566	0.00330719	PredHel=0	no	SP(Sec/SPI)	0.486
DV3024999.2	Predicted Effector 534-8292	320	1.15411	0.000503985	PredHel=0	no	SP(Sec/SPI)	0.306
DV3026212.1	Predicted Effector 641-70091	566	1.15232	0.00268867	PredHel=0	no	SP(Sec/SPI)	0.767
DV3005909.2	Predicted Effector 24-527318	762	1.14699	0.00377759	PredHel=0	no	SP(Sec/SPI)	0.629
DV3026306.1	Predicted Effector 737-31000	548	1.14667	1.70188e-05	PredHel=0	no	SP(Sec/SPI)	0.353
DV3011076.1	Unknown/No Hit	676	1.14444	9.53471e-06	PredHel=0	no	SP(Sec/SPI)	0.751
DV3024911.2	Predicted Effector 321-51131	313	1.14082	1.1758e-05	PredHel=0	no	SP(Sec/SPI)	0.65
DV3022579.2	Predicted Effector 1674-3140	254	1.13836	0.00570342	PredHel=0	no	SP(Sec/SPI)	0.532
DV3018763.1	Unknown/No Hit	197	1.13824	0.000183916	PredHel=0	no	SP(Sec/SPI)	0.468
DV3002380	alanine and asparagine-rich -like isoform X3	385	1.13724	0.0440437	PredHel=0	no	SP(Sec/SPI)	0.774
DV3021360	Retrovirus-related Pol poly from transposon	238	1.13576	0.00571224	PredHel=0	no	OTHER	0.655
DV3025659.1	Predicted Effector 223-236500	256	1.13507	0.00268795	PredHel=0	no	SP(Sec/SPI)	0.704
DV3025773.1	Predicted Effector 283-316000	406	1.12925	8.89403e-06	PredHel=0	no	SP(Sec/SPI)	0.616
DV3025204.1	Predicted Effector 1002-34000	265	1.12657	2.07233e-06	PredHel=0	no	SP(Sec/SPI)	0.665
DV3023347	40S ribosomal S27	84	1.12398	3.36099e-07	PredHel=0	no	OTHER	0.638
DV3016732	40S ribosomal S27	84	1.12179	1.38896e-07	PredHel=0	no	OTHER	0.638
DV3025206.1	Predicted Effector 1010-19361	548	1.12091	0.00296294	PredHel=0	no	SP(Sec/SPI)	0.591
DV3010587	Unknown/No Hit	271	1.12018	0.00150129	PredHel=0	no	SP(Sec/SPI)	0.44
DV3022242.1	Predicted Effector 819-45000	240	1.11715	0.011914	PredHel=0	no	SP(Sec/SPI)	0.746
DV3021431	Unknown/No Hit	168	1.11349	0.00108672	PredHel=0	no	OTHER	0.823
DV3023322.1	Predicted Effector 834-24562	562	1.11133	0.000791046	PredHel=0	no	SP(Sec/SPI)	0.558
DV3013538.2	Predicted Effector 197-42093	375	1.10856	0.0138874	PredHel=0	no	SP(Sec/SPI)	0.828
DV3026253.1	Predicted Effector 691-126500	292	1.10835	0.0378676	PredHel=0	no	SP(Sec/SPI)	0.627
DV3013334.2	Predicted Effector 340-168928	282	1.10748	3.13031e-07	PredHel=0	no	SP(Sec/SPI)	0.721
DV3012138.1	Predicted Effector 177-57209	927	1.10056	1.34731e-09	PredHel=0	no	SP(Sec/SPI)	0.709
DV3025833.1	Predicted Effector 338-78000	430	1.1005	0.00086519	PredHel=0	no	SP(Sec/SPI)	0.338
DV3026308.1	Predicted Effector 737-44000	285	1.09943	0.00191964	PredHel=0	no	SP(Sec/SPI)	0.728
DV3025933.1	Predicted Effector 401-159000	297	1.0984	0.00926982	PredHel=0	no	SP(Sec/SPI)	0.494
DV3005657	6-phosphofructo-2-kinase fructose-2,6-bisphosphatase isoform X3	59	1.09816	1.15504e-07	PredHel=0	no	OTHER	0.744
DV3011518.1	Predicted Effector 18-312158	579	1.09738	0.00240937	PredHel=0	no	SP(Sec/SPI)	0.434
DV3026304.1	Predicted Effector 737-15000	308	1.09403	0.00210948	PredHel=0	no	SP(Sec/SPI)	0.672
DV3007173	Unknown/No Hit	521	1.09279	0.00161507	PredHel=0	no	SP(Sec/SPI)	0.463
DV3000053	Unknown/No Hit	111	1.09226	0.00209841	PredHel=0	no	OTHER	0.683
DV3019483	Unknown/No Hit	189	1.09033	0.018936	PredHel=0	no	OTHER	0.627
DV3025381.1	Predicted Effector 1385-17000	417	1.08527	0.00611953	PredHel=0	no	SP(Sec/SPI)	0.377
DV3007763.2	40S ribosomal (rpS05)	215	1.08493	1.7331e-11	PredHel=0	no	OTHER	0.665
DV3017534	inositol oxygenase	227	1.08358	0.001392	PredHel=0	no	SP(Sec/SPI)	0.675
DV3019232	Unknown/No Hit	153	1.08174	4.17171e-07	PredHel=0	no	OTHER	0.955
DV3005049.1	Predicted Effector 37-322748	568	1.08031	0.00856972	PredHel=0	no	SP(Sec/SPI)	0.495
DV3000714.1	Predicted Effector 27-851372	765	1.0778	7.53247e-05	PredHel=0	no	SP(Sec/SPI)	0.689
DV3006428	Unknown/No Hit	239	1.07678	0.00460759	PredHel=0	no	OTHER	0.754
DV3000917	zinc finger 512B-like	202	1.07668	0.0151098	PredHel=0	no	SP(Sec/SPI)	0.75
DV3025768.1	Predicted Effector 28-11000	420	1.07412	0.00094872	PredHel=0	no	SP(Sec/SPI)	0.63
DV3009757	COX assembly mitochondrial 2 homolog	102	1.07395	7.06345e-05	PredHel=0	no	OTHER	0.922
DV3005243	Unknown/No Hit	102	1.07008	0.00221632	PredHel=0	no	SP(Sec/SPI)	0.911
DV3021371	Unknown/No Hit	241	1.05947	0.00478365	PredHel=0	no	OTHER	0.844
DV3019866.1	Predicted Effector 518-96118	953	1.0593	0.000101099	PredHel=0	no	SP(Sec/SPI)	0.49
DV3023362	Unknown/No Hit	191	1.05909	0.0288443	PredHel=0	no	OTHER	0.783
DV3004580	histidine-rich glyco	106	1.05907	0.00657594	PredHel=0	no	SP(Sec/SPI)	0.405
DV3005191.1	Unknown/No Hit	3001	1.05872	9.41189e-10	PredHel=0	no	SP(Sec/SPI)	0.064
DV3025371.1	Predicted Effector 137-7089	572	1.05809	0.00964205	PredHel=0	no	SP(Sec/SPI)	0.392
DV3024729.2	Predicted Effector 12-93000	284	1.05798	0.00513312	PredHel=0	no	SP(Sec/SPI)	0.654
DV3013471.2	Predicted Effector 545-77251	476	1.05544	0.000123655	PredHel=0	no	SP(Sec/SPI)	0.639
DV3004647.2	Predicted Effector 42-17029	554	1.05489	0.00731313	PredHel=0	no	SP(Sec/SPI)	0.673
DV3009931.2	Predicted Effector 235-47075	190	1.0545	0.00157971	PredHel=0	no	SP(Sec/SPI)	0.55
DV3017853.2	Predicted Effector 476-5000	104	1.05313	0.0043008	PredHel=0	no	SP(Sec/SPI)	0.596
DV3015232	Unknown/No Hit	173	1.05217	0.0022173	PredHel=0	no	OTHER	0.837
DV3024694.2	Predicted Effector 1071-4000	308	1.05002	0.00210628	PredHel=0	no	SP(Sec/SPI)	0.5
DV3012528.1	Predicted Effector 470-293529	600	1.04842	0.000353496	PredHel=0	no	SP(Sec/SPI)	0.634
DV3025811.1	Predicted Effector 316-259170	566	1.04821	0.0179097	PredHel=0	no	SP(Sec/SPI)	0.564
DV3024870.2	Predicted Effector 278-32824	191	1.04304	0.046649	PredHel=0	no	SP(Sec/SPI)	0.725
DV3025974.1	Predicted Effector 427-248000	289	1.04295	4.49196e-05	PredHel=0	no	SP(Sec/SPI)	0.726
DV3008418	Unknown/No Hit	303	1.04187	0.0113305	PredHel=0	no	SP(Sec/SPI)	0.45
DV3002108.2	Predicted Effector 2-146371	412	1.04061	0.00068633	PredHel=0	no	SP(Sec/SPI)	0.612
DV3020993	Unknown/No Hit	132	1.03807	0.00293805	PredHel=0	no	OTHER	0.854
DV3000827.1	Predicted Effector 10-1278102	710	1.03573	0.000856779	PredHel=0	no	SP(Sec/SPI)	0.662
DV3025749.1	Predicted Effector 271-185916	308	1.03568	0.00376228	PredHel=0	no	SP(Sec/SPI)	0.617
DV3024916.2	Predicted Effector 339-287732	273	1.03371	0.00106156	PredHel=0	no	SP(Sec/SPI)	0.644
DV3002988	numb isoform X2	65	1.03202	0.000465976	PredHel=0	no	OTHER	0.849
DV3014937	Unknown/No Hit	84	1.03136	0.000106637	PredHel=0	no	OTHER	0.817
DV3019468	Unknown/No Hit	441	1.02845	0.00823788	PredHel=0	no	OTHER	0.843
DV3005604	Unknown/No Hit	135	1.02742	0.00692411	PredHel=0	no	OTHER	0.809
DV3012522.1	Predicted Effector 470-246940	710	1.0264	0.000937842	PredHel=0	no	SP(Sec/SPI)	0.644
DV3010611	Unknown/No Hit	172	1.02613	0.00634194	PredHel=0	no	SP(Sec/SPI)	0.938
DV3022877.1	Predicted Effector 2088-6000	274	1.02532	0.0275906	PredHel=0	no	SP(Sec/SPI)	0.678
DV3024810.2	60S ribosomal (rpL40)	128	1.02519	1.17739e-06	PredHel=0	no	OTHER	0.687
DV3018158.2	40S ribosomal (rpS15A)	130	1.02289	5.85561e-06	PredHel=0	no	OTHER	0.68
DV3002250	Unknown/No Hit	254	1.02266	1.19204e-09	PredHel=0	no	OTHER	0.855
DV3006524	Unknown/No Hit	139	1.02152	1.39789e-05	PredHel=0	no	SP(Sec/SPI)	0.724
DV3010785.2	Predicted Effector 381-285750	243	1.02108	3.02522e-05	PredHel=0	no	SP(Sec/SPI)	0.751
DV3025050.2	Predicted Effector 71-25000	295	1.01938	1.80586e-05	PredHel=0	no	SP(Sec/SPI)	0.747
DV3024986.2	Predicted Effector 51-449533	340	1.01913	0.00162928	PredHel=0	no	SP(Sec/SPI)	0.675
DV3003202.1	Predicted Effector 77-321500	278	1.01266	0.00447445	PredHel=0	no	SP(Sec/SPI)	0.459
DV3025524.1	Predicted Effector 18-324908	578	1.0119	0.0124281	PredHel=0	no	SP(Sec/SPI)	0.401
DV3008130.2	Cuticular protein 90	518	1.0114	6.97612e-06	PredHel=0	no	SP(Sec/SPI)	0.367
DV3021112.2	Predicted Effector 588-75912	317	1.01121	0.00299545	PredHel=0	no	SP(Sec/SPI)	0.169
DV3005366	dynactin subunit 6	164	1.01035	0.00503035	PredHel=0	no	OTHER	0.637
DV3016433	zinc finger MYM-type 1-like	295	1.01032	0.0174927	PredHel=0	no	OTHER	0.802
DV3025606.1	Predicted Effector 205-144500	278	1.00735	0.000156078	PredHel=0	no	SP(Sec/SPI)	0.466
DV3011204.1	Predicted Effector 315-1137	387	1.00581	0.0137557	PredHel=0	no	SP(Sec/SPI)	0.614
DV3019008	rho GTPase-activating 20 isoform X1	143	1.00513	0.0132465	PredHel=0	no	OTHER	0.632
DV3025942.1	Predicted Effector 406-138500	253	1.00481	4.83248e-05	PredHel=0	no	SP(Sec/SPI)	0.539
DV3015312.1	Predicted Effector 774-20000	214	1.00351	0.0174607	PredHel=0	no	SP(Sec/SPI)	0.584
DV3026028.1	Predicted Effector 472-96000	247	1.00324	0.0245306	PredHel=0	no	SP(Sec/SPI)	0.641
DV3004421.1	Predicted Effector 272-249910	1223	1.00286	3.20743e-05	PredHel=0	no	SP(Sec/SPI)	0.528
DV3025915.1	Predicted Effector 39-316500	228	1.00093	0.00603021	PredHel=0	no	SP(Sec/SPI)	0.751
DV3005483	centrosomal and chromosomal factor	228	0.998152	0.000426208	PredHel=0	no	OTHER	0.858
DV3017754.2	Predicted Effector 549-65000	218	0.998015	2.35397e-05	PredHel=0	no	SP(Sec/SPI)	0.516
DV3026112.1	Predicted Effector 538-117000	192	0.996681	0.0352901	PredHel=0	no	OTHER	0.697

## Sheet: 3c Up-regulated Genes BtC
Additional File 3c. Significantly up-regulated genes of grape phylloxera L2-3 larvae biotype C
Gene ID [44]	Annotation	Length	Expression level (C versus A)
		[AA]	Log2FC	Adj-p-value
DV3018284.2	Predicted Effector 438-145210	215	14.7734	4.73339e-32
DV3023239	reverse transcriptase	563	12.2903	1.27423e-22
DV3022274.2	Predicted Effector 1213-5891	196	12.0053	1.54723e-36
DV3025844.1	Predicted Effector 341-498500	296	11.3289	4.99171e-18
DV3023838	Unknown/No Hit	97	10.9195	4.75812e-18
DV3025723.1	Predicted Effector 2557-1500	270	10.6587	6.69629e-17
DV3026448.1	Predicted Effector 936-16500	234	10.5757	5.97377e-16
DV3017299	tigger transposable element-derived 7-like	165	10.1866	1.2338e-15
DV3026290.1	Predicted Effector 720-35000	256	9.97533	7.16542e-14
DV3024734.2	Predicted Effector 1272-10000	187	9.85062	6.13666e-14
DV3018285.2	Predicted Effector 438-169103	222	9.84544	1.04365e-13
DV3025448.1	Predicted Effector 16-941000	227	9.6843	9.01039e-14
DV3022913	Unknown/No Hit	92	9.64371	5.4706e-116
DV3022623.1	Predicted Effector 1505-5000	185	9.64248	7.5953e-23
DV3004259	Unknown/No Hit	206	9.60472	5.28731e-70
DV3025876.1	Predicted Effector 3602-1000	246	9.45357	2.30181e-65
DV3023400.2	Predicted Effector 2049-3765	175	9.38595	3.72543e-12
DV3023144	nonstructural NS1	696	8.98058	1.1863e-11
DV3025769.1	Predicted Effector 28-2500	374	8.86833	4.70015e-11
DV3002812	Unknown/No Hit	143	8.75743	5.96969e-11
DV3020673	Unknown/No Hit	545	8.65341	4.71226e-11
DV3010147	Unknown/No Hit	49	8.61532	1.07527e-21
DV3024493	Retrotransposable element Tf2 155 kDa type 1	76	8.51703	1.13225e-10
DV3022493.2	Predicted Effector 1117-40009	344	8.5087	8.81206e-21
DV3020674	RNA-directed DNA polymerase from mobile element jockey-like	872	8.4086	1.39534e-10
DV3017374	Unknown/No Hit	200	8.39843	8.37241e-14
DV3022071.1	Predicted Effector 1186-17563	241	8.39036	3.00478e-10
DV3019383.1	Predicted Effector 1019-60000	246	8.36535	7.20131e-18
DV3017454	cold shock domain-containing CG9705	134	8.28054	8.89249e-63
DV3016324	transposable element tc3 transposase	277	7.8454	2.9366e-55
DV3023514.1	Predicted Effector 1585-6512	1531	7.7809	6.50829e-52
DV3020963	Unknown/No Hit	204	7.45275	1.1236e-62
DV3001253.1	Predicted Effector 69-1253000	563	7.38935	1.3395e-37
DV3011125	zinc finger MYM-type 1-like	429	7.35427	3.51708e-15
DV3025339.1	Predicted Effector 1302-750	261	7.31707	1.9315e-27
DV3025225.1	Predicted Effector 1044-32000	253	7.20987	1.51317e-09
DV3026494.1	Predicted Effector 998-5000	294	6.98628	2.382e-12
DV3024741.2	Predicted Effector 1348-24190	279	6.88704	3.06298e-06
DV3009219	Unknown/No Hit	645	6.81156	3.16892e-151
DV3025538.1	Predicted Effector 1824-8750	288	6.61462	3.71861e-43
DV3010151	SCAN domain-containing 3	121	6.57871	2.94287e-12
DV3024875.2	cathepsin B-09	337	6.53016	5.16634e-144
DV3022980	sin3 histone deacetylase corepressor complex component SDS3 isoform X2	217	6.52643	4.42537e-08
DV3023340.2	Predicted Effector 1089-33721	329	6.48531	6.30816e-30
DV3023854	membrane-bound alkaline phosphatase-like	240	6.43689	1.70365e-23
DV3022326	ras-related Rab-8A	231	6.32865	1.15808e-09
DV3009472	Unknown/No Hit	605	6.16748	3.81162e-07
DV3011233.1	CYP063	267	6.00798	3.27205e-15
DV3025436.1	Predicted Effector 154-660500	138	5.96126	2.73052e-27
DV3018976	Unknown/No Hit	132	5.842	5.58801e-17
DV3017673.1	Predicted Effector 667-1945	497	5.72228	4.28611e-14
DV3021902.2	Predicted Effector 1079-14934	227	5.70932	3.1664e-16
DV3020957	Unknown/No Hit	79	5.70092	4.13549e-21
DV3021790	reverse transcriptase	270	5.69043	2.13107e-24
DV3015434	nonstructural NS1	667	5.54477	4.05429e-08
DV3025955.1	Predicted Effector 417-2000	513	5.52685	6.96394e-40
DV3018493.2	Predicted Effector 606-71133	285	5.46802	1.59234e-98
DV3006571.2	Predicted Effector 175-342601	369	5.36226	5.68989e-10
DV3023482	lactosylceramide 4-alpha-galactosyltransferase-like	333	5.3391	5.55778e-20
DV3019010	jerky homolog-like	189	5.28972	9.31796e-15
DV3008742.2	cathepsin B-12	291	5.24323	1.27271e-124
DV3023585.1	Predicted Effector 4218-500	387	5.23429	5.67496e-08
DV3026186.1	Predicted Effector 613-79000	462	5.17885	8.73675e-46
DV3020275	leucine-rich repeat-containing DDB_G0290503	197	5.1593	3.56847e-26
DV3025770.1	Predicted Effector 28-63000	258	5.1044	7.86475e-51
DV3026120.1	Predicted Effector 5481-500	251	5.02237	2.42509e-78
DV3025683.1	Predicted Effector 230-112000	306	4.95993	1.48558e-07
DV3025462.1	Predicted Effector 1624-12000	240	4.95446	4.95821e-86
DV3020003.1	Predicted Effector 946-78750	270	4.94273	3.766e-20
DV3019929	Unknown/No Hit	664	4.89611	3.09679e-09
DV3026285.1	Predicted Effector 716-35526	320	4.88082	4.06143e-13
DV3009105	52 kDa repressor of the inhibitor of the kinase-like	135	4.79546	1.91604e-17
DV3026477.1	Predicted Effector 969-26000	518	4.78042	7.15584e-24
DV3023659	Unknown/No Hit	103	4.76751	3.62311e-22
DV3024786.2	Predicted Effector 1647-16221	293	4.73597	7.4166e-08
DV3017266.1	Predicted Effector 682-6600	524	4.73324	2.52259e-33
DV3026359.1	Predicted Effector 795-100721	574	4.67947	2.34937e-13
DV3017102.2	Predicted Effector 311-172552	243	4.67841	5.37999e-37
DV3003425.1	Predicted Effector 35-685215	915	4.67016	2.42841e-26
DV3013435.1	Predicted Effector 133-500	232	4.63797	1.41599e-07
DV3022271.1	Predicted Effector 1371-19155	236	4.61662	1.95453e-14
DV3008459	Unknown/No Hit	411	4.60982	2.80411e-08
DV3022246	Unknown/No Hit	90	4.57502	9.21226e-17
DV3022191	gastric triacylglycerol lipase-like	397	4.51789	5.01148e-23
DV3021155	Unknown/No Hit	95	4.46364	5.67832e-09
DV3013889	Unknown/No Hit	70	4.46302	1.16046e-09
DV3020355.1	Predicted Effector 1000-3436	928	4.46021	1.03202e-49
DV3015407	Unknown/No Hit	105	4.40781	4.82138e-12
DV3025051.2	Predicted Effector 710-100000	129	4.27309	3.4129e-19
DV3020001	Unknown/No Hit	391	4.26138	9.61699e-30
DV3021474.1	Predicted Effector 1547-20832	240	4.25628	9.1327e-25
DV3025560.1	Predicted Effector 188-28500	269	4.21134	1.50611e-23
DV3025777.1	Predicted Effector 2861-1250	229	4.2111	6.75977e-18
DV3025461.1	Predicted Effector 1624-9000	226	4.2099	1.48835e-47
DV3023894	Retrovirus-related Pol poly from transposon	284	4.19266	1.86578e-49
DV3010271.1	Predicted Effector 121-55929	1088	4.10688	5.78484e-36
DV3022570	Unknown/No Hit	188	4.06923	3.58502e-16
DV3025065.2	Predicted Effector 777-13196	305	4.03042	1.26009e-13
DV3025356.1	Predicted Effector 1335-10000	247	4.01865	1.56753e-27
DV3026106.1	Predicted Effector 534-242000	129	3.96429	5.03656e-55
DV3016054	Unknown/No Hit	199	3.95071	5.20665e-10
DV3021262	Unknown/No Hit	286	3.92787	5.79737e-24
DV3001809	E3 ubiquitin- ligase RNF8-like isoform X2	198	3.91073	1.50759e-19
DV3018975	Unknown/No Hit	403	3.89355	2.15598e-23
DV3016461	Unknown/No Hit	168	3.87735	8.08024e-15
DV3023597	KRAB-A domain-containing 2-like	213	3.87098	8.15521e-09
DV3025619.1	Predicted Effector 2067-6300	215	3.86917	3.9151e-28
DV3017580	Unknown/No Hit	190	3.82894	1.4795e-11
DV3022384	Unknown/No Hit	343	3.82023	1.9453e-11
DV3016720	Unknown/No Hit	66	3.81354	2.45695e-19
DV3021890	RNA-directed DNA polymerase from mobile element jockey-like	419	3.80075	1.9453e-11
DV3025498.1	Predicted Effector 170-476500	448	3.77385	3.48062e-28
DV3011567.1	Predicted Effector 245-208217	409	3.76823	1.5748e-24
DV3012432	Unknown/No Hit	59	3.74588	4.98549e-16
DV3023402.2	Predicted Effector 1458-25000	96	3.74176	2.02656e-12
DV3016483.2	Chemosensory protein 8	142	3.73349	0.00488859
DV3019308.1	Predicted Effector 1601-14537	474	3.73265	4.12048e-15
DV3013983.2	Predicted Effector 165-5680	159	3.67239	7.31026e-35
DV3025703.1	Predicted Effector 244-2500	377	3.66576	3.48158e-06
DV3005518	E3 ubiquitin- ligase RNF8-like	268	3.66284	1.32769e-09
DV3011575	Unknown/No Hit	130	3.65771	2.15598e-23
DV3019891.2	Predicted Effector 826-64143	201	3.64819	5.94606e-26
DV3009937	Unknown/No Hit	193	3.63087	3.98631e-17
DV3012076	transcription factor Adf-1-like	335	3.61686	8.58134e-10
DV3026172.1	Predicted Effector 589-68000	288	3.61436	4.97918e-13
DV3001438.2	Predicted Effector 7-17634	194	3.60276	1.39111e-43
DV3015438.2	Predicted Effector 534-40288	372	3.54803	1.37706e-13
DV3017620.2	Predicted Effector 335-91780	358	3.54441	4.15513e-33
DV3014061.1	Predicted Effector 404-58809	235	3.52935	3.4615e-11
DV3016068.2	Predicted Effector 487-243740	211	3.50737	1.847e-15
DV3023138	Unknown/No Hit	114	3.49898	6.55527e-10
DV3009106	Unknown/No Hit	109	3.49755	4.89701e-21
DV3007713.2	Predicted Effector 13-702982	346	3.49574	4.48225e-18
DV3020124.1	Predicted Effector 995-53300	562	3.49428	1.08435e-16
DV3020152	Unknown/No Hit	642	3.43376	3.60874e-13
DV3022092	Unknown/No Hit	74	3.41284	3.01242e-07
DV3011576	Unknown/No Hit	58	3.40931	2.9755e-14
DV3017401.2	Predicted Effector 294-209740	233	3.39688	4.75794e-11
DV3024865.2	Predicted Effector 269-338979	293	3.34643	9.13529e-12
DV3011818	phosphate carrier mitochondrial	337	3.32834	0.000224243
DV3022161.2	Predicted Effector 1257-15773	137	3.32365	5.82404e-07
DV3003115	dynein heavy chain axonemal-like	2966	3.29183	5.26414e-15
DV3011794	Unknown/No Hit	109	3.27085	1.76657e-22
DV3009570	serpin B4-like isoform X4	374	3.25843	2.46643e-22
DV3021203	WEB family chloroplastic	217	3.24918	5.53816e-10
DV3008014	Unknown/No Hit	92	3.22352	3.08372e-17
DV3003805	Unknown/No Hit	120	3.21739	7.05708e-20
DV3022919.1	Predicted Effector 1116-5873	251	3.2168	2.78825e-11
DV3025240.1	Predicted Effector 1087-27500	458	3.19901	6.69153e-37
DV3025583.1	Predicted Effector 196-13000	449	3.1889	6.04053e-09
DV3025610.1	Predicted Effector 205-167000	247	3.17822	3.97359e-23
DV3006376	Unknown/No Hit	197	3.16948	0.0364869
DV3011431	glycerate kinase	462	3.1691	6.32034e-12
DV3025440.1	Predicted Effector 1571-13500	216	3.16553	1.66934e-13
DV3020858.2	Predicted Effector 950-18118	190	3.16005	6.28473e-13
DV3022612.2	Predicted Effector 1078-50000	295	3.12968	3.63976e-07
DV3013890	Unknown/No Hit	350	3.10734	3.23004e-31
DV3025289.1	Predicted Effector 1182-17500	512	3.10613	3.65939e-11
DV3011120	probable serine threonine- kinase clkA	462	3.0989	1.29653e-10
DV3019465	mpv17 isoform X1	181	3.06871	0.00277481
DV3026201.1	Predicted Effector 630-69000	305	3.05836	1.01672e-10
DV3023817	Unknown/No Hit	70	3.03718	3.62932e-12
DV3007415.1	dynamin-1	677	3.03128	1.07737e-19
DV3000737	alpha-tocopherol transfer -like	312	2.99963	6.15777e-26
DV3016312	Unknown/No Hit	185	2.99316	7.17583e-05
DV3025247.1	Predicted Effector 1099-1000	260	2.98742	2.12531e-18
DV3026333.1	Predicted Effector 767-38000	445	2.98665	2.3724e-06
DV3015332	Unknown/No Hit	519	2.97732	1.83555e-08
DV3024797.2	Predicted Effector 1773-12000	273	2.9512	1.94517e-16
DV3018295.1	Predicted Effector 716-135397	559	2.94223	7.49684e-11
DV3022407	Unknown/No Hit	89	2.90409	3.94584e-21
DV3016952	Unknown/No Hit	116	2.88688	1.09773e-10
DV3024681.2	Predicted Effector 10-197000	298	2.86213	8.55843e-20
DV3025614.1	Predicted Effector 205-154000	262	2.85604	8.31015e-05
DV3011369	transmembrane 17-like	79	2.85414	1.37604e-10
DV3020327.2	Predicted Effector 568-50000	196	2.85397	2.63079e-10
DV3021463.2	Predicted Effector 1157-2110	292	2.84702	5.42166e-08
DV3005512	leucine-rich repeat-containing DDB_G0290503 isoform X3	399	2.84319	4.01568e-11
DV3020586	Unknown/No Hit	167	2.83364	3.28987e-08
DV3021409	Unknown/No Hit	108	2.81923	6.35491e-09
DV3014432	major facilitator superfamily domain-containing 6-like isoform X1	349	2.75579	3.89769e-21
DV3021979.1	Predicted Effector 931-22500	255	2.73608	3.49665e-07
DV3000382.1	Predicted Effector 8-859752	516	2.71902	1.4843e-06
DV3025693.1	Predicted Effector 2392-3432	561	2.69559	6.40992e-08
DV3004314	Unknown/No Hit	67	2.65878	7.59049e-08
DV3002451	dynein heavy chain axonemal	4315	2.64034	7.2045e-08
DV3023321	serpin B4-like isoform X4	292	2.63612	0.00014362
DV3024919.2	Predicted Effector 340-79000	510	2.63213	6.27556e-08
DV3025434.1	Predicted Effector 1525-9000	263	2.62181	1.90203e-05
DV3018402.2	Predicted Effector 799-90907	164	2.62016	1.6846e-07
DV3008747.2	cathepsin B-03	346	2.61439	1.61202e-18
DV3004141	cleavage stimulation factor subunit 1-like	234	2.60716	1.67948e-07
DV3005412	IWS1 homolog A isoform X1	211	2.59245	1.05124e-08
DV3011121	zinc finger MYM-type 1-like	1045	2.58909	1.98609e-07
DV3021656.1	Predicted Effector 1417-14000	497	2.56621	8.27228e-21
DV3009124	neuropathy target esterase sws isoform X2	983	2.55456	3.20467e-11
DV3015806	Unknown/No Hit	407	2.53861	7.19302e-16
DV3011430	mitochondrial inner membrane protease ATP23 homolog	247	2.53759	7.22557e-40
DV3019970	ATP-dependent DNA helicase PIF1	1129	2.51916	3.92966e-06
DV3007578.2	Niemann-Pick type C2 7	155	2.51359	2.90775e-22
DV3016219	Unknown/No Hit	291	2.49197	5.91217e-08
DV3021949	Unknown/No Hit	853	2.48643	0.000103069
DV3025597.1	Predicted Effector 200-461922	243	2.48629	1.48325e-16
DV3022770	ubiquitin domain-containing UBFD1-like	257	2.48501	1.14701e-23
DV3019039.2	Predicted Effector 1198-73223	136	2.47844	3.66124e-05
DV3018253	Disks large like 5	168	2.47688	2.1769e-10
DV3022019	peroxidase-like isoform X1	585	2.46509	0.0415039
DV3023398	Unknown/No Hit	182	2.43867	0.000151646
DV3024913.2	Predicted Effector 335-136696	207	2.43477	7.8048e-12
DV3016400	Unknown/No Hit	729	2.43327	8.89205e-26
DV3000769	Unknown/No Hit	555	2.42272	3.13836e-08
DV3020276	mitochondrial	381	2.4034	3.79299e-14
DV3025782.1	Predicted Effector 291-8000	526	2.38716	1.08959e-08
DV3006011	Unknown/No Hit	102	2.38208	2.05963e-05
DV3010087	Unknown/No Hit	74	2.35765	6.98577e-08
DV3025570.1	Predicted Effector 1904-2500	485	2.35085	2.50387e-08
DV3020340	pol poly	382	2.34717	1.55532e-05
DV3021627	Unknown/No Hit	203	2.34568	6.96923e-06
DV3020589	Unknown/No Hit	136	2.34423	1.80982e-05
DV3007670	senecionine N-oxygenase-like	360	2.33985	0.000832391
DV3010088	RNA-directed DNA polymerase from mobile element jockey-like	241	2.33703	1.88202e-09
DV3023649.1	Predicted Effector 2519-3800	300	2.33622	2.76675e-10
DV3021968.1	CYP060	455	2.32828	7.33098e-12
DV3020361	probable pseudouridine-5 -phosphatase	210	2.32812	5.65303e-06
DV3026204.1	Predicted Effector 630-269000	298	2.32777	7.03938e-13
DV3025701.1	Predicted Effector 240-98000	247	2.30447	4.45734e-12
DV3019883	Unknown/No Hit	96	2.30376	9.29413e-10
DV3021169	M-phase inducer phosphatase 3-like	318	2.30124	5.40248e-06
DV3025825.1	Predicted Effector 325-192500	450	2.27653	1.52614e-16
DV3019625	Unknown/No Hit	194	2.27009	4.78485e-09
DV3022536.1	ATP-binding cassette transporter sub-family H member 3 partial	443	2.26982	1.1849e-11
DV3022353	Unknown/No Hit	131	2.26895	1.10771e-08
DV3019312.1	Predicted Effector 1601-36000	450	2.26887	3.16042e-06
DV3023535	acyl- -binding	86	2.26447	2.07252e-14
DV3007522	Unknown/No Hit	73	2.26049	5.00007e-06
DV3021129	glucose dehydrogenase [ quinone]-like	584	2.25117	3.45266e-08
DV3002895	Unknown/No Hit	74	2.23825	3.94e-29
DV3010392	tigger transposable element-derived 2-like	360	2.23208	5.09866e-07
DV3021823	Unknown/No Hit	434	2.23197	1.08614e-05
DV3004882	probable pyruvate dehydrogenase E1 component subunit mitochondrial	392	2.22921	0.0243699
DV3023518	general transcription factor II-I-like	155	2.20521	2.28674e-13
DV3025419.1	Predicted Effector 1486-14000	548	2.16922	0.000112701
DV3025705.1	Predicted Effector 245-177000	218	2.16214	7.49906e-08
DV3013133	Unknown/No Hit	177	2.15699	4.00731e-17
DV3011960	Unknown/No Hit	39	2.15687	0.00724942
DV3025552.1	Predicted Effector 185-11000	266	2.15571	4.71925e-21
DV3003403	Tropomyosin- isoforms 9A A B	162	2.15473	1.1116e-07
DV3024808.2	Predicted Effector 1872-1166	276	2.152	1.81881e-12
DV3021122	Unknown/No Hit	68	2.14355	1.10342e-05
DV3005818	neuropeptide Y receptor-like	379	2.14032	9.20899e-08
DV3017943	heat shock 68-like	640	2.12996	0.00136542
DV3013584.1	ATP-binding cassette transporter sub-family H member 10	541	2.12799	2.98416e-09
DV3025458.1	Predicted Effector 161-6500	231	2.12568	1.7881e-06
DV3025446.1	Predicted Effector 16-463000	223	2.11811	6.32056e-11
DV3025424.1	Predicted Effector 149-393500	285	2.11723	3.15491e-08
DV3000391	alkylated DNA repair alkB homolog 8	244	2.11273	1.9315e-27
DV3016521	transposable element tc3 transposase	124	2.1044	2.34433e-11
DV3022540	Unknown/No Hit	337	2.0921	0.000182592
DV3006451.2	Predicted Effector 103-630000	262	2.08321	7.27254e-11
DV3021322.1	Predicted Effector 785-30404	899	2.0818	2.19656e-14
DV3014239	synaptic vesicle glyco 2B-like isoform X2	525	2.07562	8.71579e-13
DV3026332.1	Predicted Effector 767-91500	441	2.06801	1.91159e-07
DV3008991	WD repeat-containing 63	1449	2.05989	1.5757e-09
DV3026255.1	Predicted Effector 691-84000	291	2.05375	1.69701e-17
DV3022291	multiple epidermal growth factor-like domains	220	2.05229	5.30255e-09
DV3023161	neural cell adhesion molecule L1 isoform X1	254	2.03679	8.17035e-12
DV3010762	Unknown/No Hit	137	2.03439	0.000502937
DV3026475.1	Predicted Effector 968-11000	464	2.03199	4.64788e-11
DV3016311	Unknown/No Hit	193	2.02913	8.5301e-06
DV3012840.1	gustatory receptor 14	415	2.02872	6.13743e-09
DV3020997	Unknown/No Hit	155	2.01978	0.000279861
DV3002072	H(+) Cl(-) exchange transporter 7-like	151	2.00866	0.00788879
DV3002889	modular serine protease-like	659	2.00703	1.91747e-17
DV3012110	senecionine N-oxygenase-like	460	2.00584	1.87195e-08
DV3002074	H(+) Cl(-) exchange transporter 7	707	2.00287	3.21242e-06
DV3019017.1	Predicted Effector 547-34460	488	2.00029	4.67338e-08
DV3001929.2	Predicted Effector 26-705000	143	1.99253	1.59302e-07
DV3006568	Unknown/No Hit	81	1.99126	9.04725e-07
DV3019953	probable calcium-binding CML18	207	1.98435	3.54609e-14
DV3013545.2	Predicted Effector 197-87483	339	1.98063	0.000269693
DV3020505	venom protease-like	108	1.9763	3.37433e-10
DV3021989	Unknown/No Hit	94	1.97623	1.72746e-05
DV3007937	Unknown/No Hit	172	1.96954	2.12786e-12
DV3014060	homeobox 2-like	352	1.96606	0.00038091
DV3015158	reverse ribonuclease	532	1.96156	1.46744e-07
DV3026009.1	Predicted Effector 46-11000	288	1.95824	0.000134876
DV3023545	Unknown/No Hit	125	1.95083	1.23354e-05
DV3002271	zinc finger BED domain-containing 1-like	307	1.94511	4.43849e-09
DV3017522	serine threonine- kinase ICK	441	1.94402	7.01949e-09
DV3000288	chorion peroxidase	671	1.94394	1.25923e-11
DV3021480	Unknown/No Hit	99	1.93677	4.08481e-19
DV3025866.1	Predicted Effector 355-102000	262	1.93288	4.09257e-05
DV3025786.1	Predicted Effector 299-374000	240	1.92409	6.32056e-11
DV3005990.2	acyl-CoA-binding protein-1b	86	1.91142	1.20005e-05
DV3020527.1	Predicted Effector 676-8635	250	1.91133	1.05197e-07
DV3025411.1	Predicted Effector 1456-13500	493	1.91065	4.1157e-10
DV3020523	Unknown/No Hit	205	1.91044	7.21432e-05
DV3013409.2	dynein-1	595	1.9104	6.53578e-10
DV3009078	probable tubulin polyglutamylase TTLL1	390	1.89957	0.00213717
DV3022431	Unknown/No Hit	125	1.8961	5.0507e-08
DV3025952.1	Predicted Effector 409-151245	271	1.8959	1.70658e-44
DV3007684	potassium voltage-gated channel subfamily KQT member 1 isoform X1	513	1.89361	2.31277e-05
DV3013259	Ig-like V-type domain-containing FAM187A	481	1.8936	2.52188e-05
DV3009776	zinc finger MYM-type 1-like	307	1.88975	0.00225404
DV3000365	major facilitator superfamily domain-containing 6-like isoform X1	426	1.87898	4.09269e-13
DV3022541	homeobox 2-like	358	1.876	0.000629391
DV3008019	Unknown/No Hit	505	1.86617	0.000219046
DV3015460	Unknown/No Hit	120	1.85218	0.00139376
DV3026286.1	Predicted Effector 716-116043	508	1.84696	0.000469355
DV3007337	tRNA (uracil-5-)-methyltransferase homolog A	625	1.83085	8.22009e-10
DV3025359.1	Predicted Effector 134-438444	531	1.82979	9.16322e-07
DV3026004.1	Predicted Effector 46-140000	300	1.81969	0.00163552
DV3023587	ATP synthase subunit mitochondrial	72	1.81939	0.000162104
DV3021289	Unknown/No Hit	77	1.81474	3.75553e-05
DV3010357	ankyrin repeat-containing	1164	1.81463	7.52147e-11
DV3000728.2	Cuticular protein 89	450	1.80995	0.000246693
DV3013984	Unknown/No Hit	194	1.80963	2.90201e-10
DV3015733.1	Predicted Effector 415-198640	1277	1.8046	1.37604e-10
DV3025482.1	Predicted Effector 1685-12000	233	1.80415	2.36264e-08
DV3025820.1	Predicted Effector 325-152000	520	1.80114	3.65305e-09
DV3026073.1	Predicted Effector 517-73000	266	1.79543	4.16554e-14
DV3005106	sodium- and chloride-dependent GABA transporter 1-like	704	1.79538	0.00311424
DV3023292.2	Predicted Effector 1675-10012	136	1.78928	7.60109e-05
DV3022654	Unknown/No Hit	220	1.78676	4.57131e-08
DV3007497.1	Predicted Effector 269-285085	981	1.78657	1.83578e-13
DV3006337	Unknown/No Hit	67	1.78601	0.000134426
DV3007741	Golgi-specific brefeldin A-resistance guanine nucleotide exchange factor 1	1104	1.77804	1.71053e-06
DV3001101	flocculation FLO11 isoform X1	839	1.77138	0.000605277
DV3022051	nesprin-1	146	1.77137	0.000602593
DV3001649.2	CYP078	520	1.7711	9.08484e-05
DV3015779.1	Predicted Effector 625-52500	289	1.76738	1.96864e-14
DV3026192.1	Predicted Effector 62-450500	220	1.76548	0.00095009
DV3025641.1	Predicted Effector 214-216500	227	1.75579	4.02914e-08
DV3016677	Unknown/No Hit	471	1.75539	3.83975e-07
DV3024696.2	Predicted Effector 1079-721	228	1.75258	1.65702e-08
DV3022370.1	Predicted Effector 869-40000	525	1.75114	3.36925e-07
DV3000711.2	Odorant Binding Protein Truncated	389	1.73655	6.60243e-05
DV3017920.1	CYP041	466	1.73613	1.53975e-06
DV3011370	Unknown/No Hit	60	1.73429	7.59035e-08
DV3026437.1	Predicted Effector 907-32000	553	1.73365	4.2712e-06
DV3016791	SET and MYND domain-containing 4	659	1.7296	0.000533762
DV3000764	Unknown/No Hit	347	1.72905	5.49546e-07
DV3025257.1	Predicted Effector 11-1010000	259	1.72795	2.52668e-05
DV3019350	Unknown/No Hit	1027	1.72066	3.8776e-05
DV3013301.2	kunitz-type serine protease inhibitor A	132	1.72029	0.00677213
DV3015059.2	Predicted Effector 277-180628	199	1.71755	5.67215e-06
DV3025402.1	Predicted Effector 144-490000	180	1.71734	7.81175e-10
DV3021525	Unknown/No Hit	121	1.71562	4.18594e-16
DV3019371.2	Predicted Effector 479-90000	135	1.71449	1.27274e-06
DV3020299	glutamate receptor kainate 2-like	302	1.71257	4.93683e-07
DV3012497	zinc finger BED domain-containing 1-like isoform X1	100	1.7112	0.00897104
DV3009900	msta	535	1.70948	0.00242561
DV3025787.1	Predicted Effector 299-363000	258	1.70868	1.11855e-09
DV3019626.1	Predicted Effector 566-17500	506	1.70676	6.16732e-11
DV3007830.1	peroxiredoxin-5 mitochondrial	156	1.69934	1.42939e-09
DV3019077	Unknown/No Hit	183	1.69893	0.0079115
DV3024782.2	Predicted Effector 159-238020	289	1.69811	0.00393075
DV3020837	serine protease 44-like	432	1.69389	1.90193e-06
DV3016172.2	Predicted Effector 717-110000	355	1.69014	0.000818044
DV3022185	Unknown/No Hit	733	1.68593	1.04448e-06
DV3025647.1	Predicted Effector 218-321000	302	1.68533	4.61764e-05
DV3025852.1	Predicted Effector 344-118000	298	1.68507	9.89645e-08
DV3008694	Unknown/No Hit	117	1.68461	9.17343e-06
DV3009595.2	Odorant Receptor 02	411	1.6778	1.08525e-05
DV3018678	Unknown/No Hit	427	1.67748	6.4142e-07
DV3013659	coiled-coil domain-containing 39	861	1.67111	0.000135415
DV3024703.2	Predicted Effector 1099-19732	227	1.66926	0.0107118
DV3022600	Unknown/No Hit	258	1.66852	5.26247e-16
DV3011961	Unknown/No Hit	129	1.66723	0.000177003
DV3004313	Unknown/No Hit	99	1.66645	2.50173e-06
DV3016067.2	Predicted Effector 487-216611	216	1.66359	1.70572e-06
DV3026483.1	Predicted Effector 979-24500	256	1.65765	1.42958e-11
DV3015406	Unknown/No Hit	150	1.65517	4.89805e-06
DV3009959.2	Predicted Effector 52-29237	196	1.64914	3.22753e-10
DV3003990	F-box LRR-repeat 21	603	1.6463	0.000126869
DV3025468.1	Predicted Effector 1654-21000	499	1.64434	1.44799e-06
DV3026455.1	Predicted Effector 94-19573	580	1.63489	1.18598e-05
DV3021653.2	Predicted Effector 859-13411	250	1.63365	3.42368e-10
DV3015703	Unknown/No Hit	311	1.63067	0.000305073
DV3017389	Unknown/No Hit	67	1.62563	0.00235275
DV3002486.2	Predicted Effector 41-215000	171	1.62403	2.09065e-07
DV3025529.1	Predicted Effector 18-566375	561	1.62347	3.39534e-06
DV3002865.2	protein msta	468	1.62273	0.00291453
DV3016299	WEB family chloroplastic	95	1.62109	0.00282732
DV3000718	glycosyl hydrolase family 32	549	1.61621	2.75018e-17
DV3014878	glutamate receptor kainate 2-like isoform X2	877	1.61162	0.0170029
DV3024706.2	Predicted Effector 1123-23678	245	1.60573	1.56224e-05
DV3024157	Unknown/No Hit	28	1.60523	0.000522865
DV3003450.1	Predicted Effector 35-857554	796	1.60502	3.05609e-15
DV3015602	Unknown/No Hit	85	1.60445	0.000131206
DV3012320	Unknown/No Hit	147	1.60291	0.00524844
DV3014369	homeodomain-only -like	75	1.60052	1.92947e-05
DV3000624	Unknown/No Hit	154	1.59807	5.71674e-12
DV3018729	Unknown/No Hit	213	1.59719	2.07971e-09
DV3020717.1	Predicted Effector 706-61029	535	1.59482	2.90198e-05
DV3002964	glutamate receptor kainate 2-like	906	1.59421	0.0203466
DV3026310.1	Predicted Effector 739-83000	528	1.58718	5.46504e-10
DV3015025	Unknown/No Hit	226	1.58453	6.5487e-19
DV3009866	major royal jelly 1	380	1.58284	0.0470705
DV3012267	Unknown/No Hit	383	1.58279	0.000222136
DV3014671	sidekick isoform X2	2099	1.57659	1.69845e-10
DV3025230.1	Predicted Effector 1067-41425	554	1.57305	1.87769e-05
DV3017456	Unknown/No Hit	474	1.56468	0.00538204
DV3013125	zinc finger BED domain-containing 1-like	94	1.56192	1.50573e-13
DV3016739	Unknown/No Hit	135	1.55917	0.000222422
DV3016523	Unknown/No Hit	306	1.55801	0.000781109
DV3009209	Trafficking kinesin-binding 1	136	1.55627	8.89543e-08
DV3002827.2	poly %5BADP-ribose%5D polymerase 12	315	1.55121	5.93037e-11
DV3026322.1	Predicted Effector 757-68000	309	1.54368	3.47605e-06
DV3006359	Unknown/No Hit	180	1.54316	0.0146532
DV3004812	Unknown/No Hit	82	1.54003	9.39998e-06
DV3025246.1	Predicted Effector 1099-4500	259	1.53929	3.48002e-15
DV3020123.1	Predicted Effector 995-49489	563	1.53768	0.000713252
DV3014158	Unknown/No Hit	98	1.53635	0.000151844
DV3026316.1	Predicted Effector 746-49500	270	1.53594	0.000267407
DV3021200	zinc finger BED domain-containing 1-like	132	1.53419	6.97073e-21
DV3026148.1	Predicted Effector 571-10000	260	1.53337	0.000598502
DV3002727	histidine methyltransferase 1 homolog	248	1.53271	3.36549e-13
DV3019963	Unknown/No Hit	245	1.5309	1.53447e-06
DV3022816.2	Predicted Effector 1563-10000	230	1.52861	2.41405e-08
DV3003423.2	Predicted Effector 35-633986	462	1.5282	0.000138069
DV3021363	Unknown/No Hit	213	1.52798	0.000537663
DV3003481	acyl- thioesterase 2	196	1.52758	3.46728e-05
DV3025745.1	Predicted Effector 2072-1000	543	1.5262	0.000147892
DV3021611	Unknown/No Hit	265	1.52536	6.5347e-07
DV3012704	adenine nucleotide translocase insect1	311	1.52133	0.00581644
DV3001803.2	Predicted Effector 12-108000	285	1.51879	2.96396e-25
DV3020526	Unknown/No Hit	205	1.51248	0.0404288
DV3018028.1	Predicted Effector 705-31481	554	1.50611	2.05418e-07
DV3005736.2	adhesion G protein-coupled receptor E3	344	1.5059	1.95154e-07
DV3001514	Unknown/No Hit	105	1.50386	1.58112e-06
DV3014426.1	major facilitator superfamily domain-containing protein 6-B-3	582	1.50377	5.29885e-11
DV3017992	Unknown/No Hit	214	1.50239	0.00156711
DV3017062	Unknown/No Hit	124	1.50185	0.0165375
DV3003641	phytoene desaturase-like	529	1.49598	9.65018e-09
DV3025228.1	Predicted Effector 1047-45500	286	1.49534	0.00260935
DV3004075	Unknown/No Hit	457	1.49151	1.21085e-06
DV3021345	zinc finger FYVE domain-containing 1-like isoform X2	688	1.4879	3.12686e-14
DV3024801.2	Predicted Effector 1838-3846	293	1.48737	0.0270441
DV3003008.1	Predicted Effector 36-465000	245	1.48504	2.80889e-05
DV3007695	glutamate-gated chloride channel isoform X13	440	1.48226	1.01892e-10
DV3022038	1,5-anhydro-D-fructose reductase	345	1.48056	0.00162971
DV3025476.1	Predicted Effector 168-806000	291	1.47678	7.97337e-06
DV3022406	glutamate receptor kainate 2	378	1.47234	1.4362e-05
DV3004762	Unknown/No Hit	514	1.46967	4.4298e-06
DV3021171	alpha-sarcoglycan isoform X1	181	1.46927	0.000320883
DV3011957	Unknown/No Hit	153	1.46742	1.10884e-07
DV3019231	Unknown/No Hit	318	1.46292	3.55349e-05
DV3022140.1	Predicted Effector 1345-4000	520	1.46077	0.00502432
DV3011173	Unknown/No Hit	72	1.45703	0.000585078
DV3016298	WEB family chloroplastic	243	1.45702	0.00186272
DV3014861.2	Odorant Receptor 06	414	1.45684	0.0249319
DV3025741.1	Predicted Effector 27-1032500	519	1.45482	0.000100637
DV3005156	glutamate receptor U1-like	600	1.4541	0.000379148
DV3009919	gamma-interferon-inducible lysosomal thiol reductase-like	233	1.4529	0.0156901
DV3010484.2	short wavelength opsin	371	1.45288	0.0241604
DV3016945	toll-like receptor 3	652	1.45261	0.00113848
DV3000795	zinc finger BED domain-containing 1	100	1.45208	0.00225173
DV3020631.2	Predicted Effector 464-85000	152	1.45163	1.94941e-11
DV3008738	kielin chordin isoform X1	285	1.44815	3.61775e-08
DV3010837	Unknown/No Hit	360	1.44564	0.000134485
DV3017119	Unknown/No Hit	121	1.44129	0.00205445
DV3003788	Unknown/No Hit	550	1.44067	3.01162e-06
DV3009968	Unknown/No Hit	84	1.43966	9.28684e-06
DV3019145	Unknown/No Hit	124	1.43914	0.000140477
DV3007116.2	Predicted Effector 102-16155	561	1.43825	7.95521e-12
DV3004978	heterogeneous nuclear ribonucleo C-like 3	289	1.43677	3.04593e-05
DV3022247.1	Predicted Effector 1355-26133	308	1.43375	2.3724e-06
DV3023736	N-acetyl-D-glucosamine kinase	95	1.43308	1.57625e-05
DV3024783.2	Predicted Effector 1609-770	262	1.42994	0.0240803
DV3001251.2	cathepsin B-14	319	1.4298	3.71477e-21
DV3020751.1	Predicted Effector 691-114500	301	1.42948	0.000245315
DV3011238	Unknown/No Hit	97	1.42895	0.000952985
DV3020524	Unknown/No Hit	86	1.42637	0.000756159
DV3022062	Unknown/No Hit	274	1.42437	0.0024347
DV3015442.2	Predicted Effector 534-110185	388	1.42117	0.00013781
DV3022576	3-hydroxyisobutyrate mitochondrial	344	1.41864	3.14066e-08
DV3025250.1	Predicted Effector 11-749500	239	1.41394	6.00864e-07
DV3022863	Unknown/No Hit	141	1.41288	1.04521e-15
DV3024945.2	Predicted Effector 427-193151	275	1.41203	4.66895e-28
DV3013197.1	ATP-binding cassette transporter sub-family G member 20 scarlet	688	1.41181	0.0228995
DV3000219	sodium-dependent dopamine transporter	612	1.41172	1.36119e-05
DV3026401.1	Predicted Effector 853-87000	269	1.41055	0.008376
DV3008570	plant intracellular Ras-group-related LRR 7-like	353	1.40919	0.00559944
DV3013800.1	Predicted Effector 284-145000	567	1.40824	1.55532e-05
DV3006956.2	facilitated trehalose transporter Tret1-1	480	1.40817	1.84184e-10
DV3003783.2	Predicted Effector 137-387918	498	1.40692	3.17577e-05
DV3004352	Unknown/No Hit	385	1.40528	5.37684e-05
DV3001606	photoreceptor-specific nuclear receptor-like	510	1.402	5.44463e-07
DV3015518	C-type lectin 37Da isoform X2	444	1.4019	8.18307e-07
DV3020912.1	Predicted Effector 906-45932	926	1.4014	4.01156e-09
DV3000911	Unknown/No Hit	180	1.40113	3.19649e-11
DV3004659	Unknown/No Hit	180	1.40032	4.65509e-13
DV3005677	Unknown/No Hit	66	1.40002	0.00140417
DV3020575	Unknown/No Hit	157	1.39273	1.78723e-14
DV3013867	Unknown/No Hit	442	1.39252	0.0110159
DV3019191.2	Predicted Effector 529-20000	265	1.39021	4.30445e-05
DV3018352	Unknown/No Hit	142	1.39018	0.000498592
DV3014550	cytochrome b ascorbate-dependent 3-like	200	1.38353	4.10025e-09
DV3016861	Unknown/No Hit	159	1.38352	0.000425985
DV3023436.1	Predicted Effector 2182-537	235	1.38328	1.64813e-06
DV3014753	ATP synthase subunit mitochondrial	84	1.37631	1.16154e-08
DV3026371.1	Predicted Effector 80-480500	294	1.37457	0.00601464
DV3013783.1	Predicted Effector 284-42245	579	1.37405	0.00205445
DV3014976.1	Predicted Effector 280-54778	452	1.37402	0.00175025
DV3004026	serpin B4-like isoform X4	333	1.37094	1.847e-15
DV3021821	very-long-chain 3-oxoacyl- reductase	320	1.36974	0.000787929
DV3007642	radial spoke head 6 homolog A	531	1.36793	1.06996e-07
DV3002233	long-chain-fatty-acid-- ligase 1	661	1.35904	0.00947113
DV3011834	takeout-like	257	1.35819	8.12461e-09
DV3010764	Unknown/No Hit	114	1.35089	3.97844e-05
DV3023431.1	Predicted Effector 1490-1676	447	1.35028	0.00138873
DV3005376	meiosis-specific with OB domain-containing	406	1.34815	9.58814e-05
DV3013145	N-acetyltransferase 6	166	1.34595	3.54541e-05
DV3003896.2	pasha-1	647	1.34588	1.10825e-11
DV3016848	epsilon-sarcoglycan isoform X1	296	1.34515	0.0116974
DV3015341.1	E3 ubiquitin-protein ligase RNF123	1244	1.34038	2.26672e-07
DV3002963	glutamate receptor kainate 2-like	899	1.33602	0.000512549
DV3024685.2	Predicted Effector 10-241000	383	1.33363	7.6705e-07
DV3018507	Unknown/No Hit	117	1.33086	0.0426392
DV3004225	RNA exonuclease 4	222	1.3288	0.00259562
DV3008615	homeobox TGIF2-like	168	1.32749	2.74221e-05
DV3019884	Unknown/No Hit	159	1.32729	0.00392887
DV3015167	Unknown/No Hit	254	1.32383	0.0142806
DV3005364	valine--tRNA ligase-like	375	1.32253	1.35418e-07
DV3005145	Unknown/No Hit	334	1.31861	0.00819636
DV3025711.1	Predicted Effector 247-132500	254	1.31778	0.00136542
DV3012491	Unknown/No Hit	76	1.31679	1.04471e-12
DV3012942	Unknown/No Hit	74	1.31359	2.32191e-06
DV3011131	facilitated trehalose transporter Tret1-like	455	1.31204	9.09335e-16
DV3019838	Unknown/No Hit	188	1.31092	0.00376848
DV3026326.1	Predicted Effector 757-7000	310	1.30807	0.00498501
DV3015704.1	Predicted Effector 707-81088	548	1.30787	4.60833e-05
DV3013182	endonuclease-reverse transcriptase	364	1.30698	0.0173915
DV3010389	pancreatic lipase-related 2-like	324	1.30695	0.000135128
DV3013737.2	sclerostin domain-containing 1	565	1.30584	0.0103529
DV3003988	peptide transporter family 1-like	442	1.30583	1.01956e-07
DV3026085.1	Predicted Effector 521-24000	256	1.30386	2.93192e-09
DV3006211	transient receptor potential cation channel subfamily A member 1	1234	1.29972	5.1636e-05
DV3003094.2	Predicted Effector 86-30000	186	1.29902	0.000182495
DV3025238.1	Predicted Effector 1084-1000	512	1.29766	6.51599e-05
DV3020788	Unknown/No Hit	326	1.28895	2.60776e-08
DV3025076.2	Predicted Effector 806-45780	323	1.28815	0.000219514
DV3019962	Unknown/No Hit	223	1.27967	0.00672043
DV3005470	pyridoxine pyridoxamine 5 -phosphate oxidase	296	1.27649	0.0287465
DV3002677	isocitrate dehydrogenase [NAD] subunit mitochondrial	400	1.27433	8.52787e-06
DV3018484	probable medium-chain specific acyl- mitochondrial	93	1.27227	5.86381e-09
DV3022458	ninjurin-1	267	1.26789	8.30456e-09
DV3003697	Unknown/No Hit	253	1.26722	4.86585e-06
DV3025517.1	Predicted Effector 178-372000	488	1.26665	0.0151344
DV3014165	Unknown/No Hit	207	1.26218	3.03111e-09
DV3010765	Unknown/No Hit	565	1.25999	2.58933e-06
DV3002819.2	Unknown/No Hit	205	1.25934	0.00182837
DV3001962	Unknown/No Hit	279	1.25834	0.0266687
DV3024757.2	Predicted Effector 1444-4000	281	1.25734	0.0140815
DV3019249	COMM domain-containing 2	123	1.2567	0.0102985
DV3014708.2	Predicted Effector 352-20000	180	1.25664	0.00032809
DV3000771	CGG triplet repeat-binding 1	549	1.25434	8.71623e-07
DV3015769	Unknown/No Hit	96	1.25395	0.000253672
DV3025543.1	ATP-binding cassette transporter sub-family H member 23	691	1.25365	0.0006899
DV3001338	Unknown/No Hit	197	1.25261	0.00146016
DV3012428	Unknown/No Hit	169	1.25183	0.000490151
DV3016454.2	Predicted Effector 445-60999	230	1.25025	0.00280647
DV3017133	Unknown/No Hit	139	1.24442	6.27187e-05
DV3002909.2	facilitated trehalose transporter Tret1 a	459	1.24308	3.82074e-08
DV3018689	Unknown/No Hit	878	1.24151	0.00258376
DV3026473.1	Predicted Effector 966-32500	299	1.23965	0.000988647
DV3010060.2	retinol dehydrogenase 12-like	210	1.23591	1.1399e-06
DV3018624	geranylgeranyl pyrophosphate synthase	310	1.23422	5.42738e-13
DV3009596	Unknown/No Hit	164	1.23326	4.6587e-05
DV3003296	beta-glucuronidase isoform X3	556	1.23169	1.7079e-14
DV3021206.1	Predicted Effector 1740-15000	242	1.23118	0.0118477
DV3020836	serine protease 44-like	490	1.22928	1.31564e-05
DV3009449.2	glutamate receptor ionotropic kainate 2-1	893	1.22906	0.000110942
DV3000104	Unknown/No Hit	188	1.22904	0.0374122
DV3001426.1	vca-alpha2	1182	1.22893	0.0011622
DV3012351	Unknown/No Hit	390	1.22653	0.00133788
DV3010029.1	Predicted Effector 194-39500	249	1.2265	3.03476e-07
DV3008729	isoform B	499	1.22168	0.0033069
DV3011591	probable E3 ubiquitin- ligase HECTD2	204	1.2203	0.0057
DV3011599	beta-1,4-galactosyltransferase galt-1-like	473	1.2199	6.41853e-08
DV3024847.2	Unknown/No Hit	161	1.21916	0.000993061
DV3005947	2-acylglycerol O-acyltransferase 2-A-like	337	1.21871	6.02675e-09
DV3024831.2	Predicted Effector 2078-356	374	1.21182	0.00295117
DV3021025	lysosomal acid phosphatase-like	365	1.21135	2.61814e-07
DV3010920	tryptophan 2,3-dioxygenase	354	1.20868	0.00061392
DV3024034	40S ribosomal S9	70	1.20812	0.00242096
DV3010067.2	sine oculis-binding protein homolog	383	1.20734	0.00371883
DV3007020	cilia- and flagella-associated 52	746	1.20698	0.000261508
DV3020466.1	Predicted Effector 767-25000	434	1.2003	0.00101033
DV3003690	N-lysine methyltransferase METTL20-like	241	1.19935	1.8172e-08
DV3024470	Unknown/No Hit	438	1.19718	0.00011287
DV3006930	Unknown/No Hit	178	1.19657	2.97883e-06
DV3013517	Transposable element P transposase	129	1.19649	0.0409175
DV3001588	defective proboscis extension response	88	1.19455	0.000183336
DV3014436	major facilitator superfamily domain-containing 6-like isoform X1	436	1.19339	5.51836e-14
DV3007514.2	Glutathione S-transferase microsomal 1	161	1.192	0.00456121
DV3025816.1	Predicted Effector 318-248000	508	1.19109	5.36076e-05
DV3025544.1	ATP-binding cassette transporter sub-family H member 22	679	1.19007	0.00821379
DV3018353	Unknown/No Hit	249	1.18904	0.0013579
DV3018174	acidic repeat-containing	612	1.18734	0.000202788
DV3008197	inturned	838	1.185	9.12134e-05
DV3011092	phospholipase A1-like	443	1.18318	0.0179877
DV3020845.1	Predicted Effector 1267-23138	770	1.18242	6.32415e-05
DV3000531.2	ADP-ribosylation factor-binding protein GGA1	524	1.18232	1.58487e-08
DV3026421.1	CYP013	518	1.18174	4.24527e-05
DV3009716	Unknown/No Hit	469	1.18159	0.0195376
DV3008957	Pancreatic triacylglycerol lipase	523	1.18113	0.000505
DV3022143	methyl- -binding domain 4-like	205	1.17989	0.00852164
DV3005370	chaoptin	1324	1.17753	0.0204471
DV3018656	Retrovirus-related Pol poly from transposon	296	1.17741	1.53447e-06
DV3002547.1	Predicted Effector 28-43000	528	1.17686	0.000238498
DV3012347	Unknown/No Hit	33	1.17347	7.02292e-06
DV3009100	Down syndrome cell adhesion molecule Dscam2	1741	1.17148	0.0116123
DV3009276.2	Predicted Effector 314-310000	272	1.17132	3.32533e-08
DV3026216.1	Predicted Effector 645-47500	562	1.17077	4.2712e-06
DV3022509.2	Predicted Effector 1375-16431	443	1.17029	1.17494e-11
DV3007978.1	ATP-binding cassette transporter sub-family G member 18 scarlet	623	1.16968	0.0273748
DV3007299.1	ATP-binding cassette transporter sub-family B member 2	1432	1.16959	7.47853e-13
DV3007832	secreted salivary peptide precursor	109	1.16914	0.000591811
DV3008433	zinc finger BED domain-containing 1-like	536	1.16855	0.0113043
DV3005301	Unknown/No Hit	78	1.16854	0.0304942
DV3014839.1	Predicted Effector 965-61049	250	1.16656	0.000650226
DV3026020.1	Predicted Effector 47-86500	314	1.16563	4.07708e-05
DV3024209	balbiani ring 3	312	1.16504	0.00562846
DV3023883.1	Predicted Effector 2404-4724	814	1.16422	0.00124116
DV3010943.1	Predicted Effector 80-31000	291	1.16311	1.89532e-07
DV3016844	platelet-activating factor acetylhydrolase-like	412	1.16147	0.00242096
DV3003166	zinc finger BED domain-containing 1-like	182	1.16038	3.99289e-13
DV3011469	S-formylglutathione hydrolase isoform X2	276	1.1588	1.912e-05
DV3003483	transmembrane and TPR repeat-containing CG4341-like	244	1.15848	0.0464177
DV3023338	Unknown/No Hit	184	1.15839	0.00204967
DV3021573	transcription factor Adf-1-like	175	1.1561	0.00163021
DV3006618	Unknown/No Hit	71	1.15375	1.12336e-05
DV3020046	pseudouridine-5 -phosphatase-like	252	1.15372	2.69463e-06
DV3004344	sorting and assembly machinery component 50 homolog	453	1.15208	8.85416e-06
DV3001641.1	CYP077	528	1.15177	0.00536293
DV3013091	WD repeat-containing 66-like	948	1.14663	0.0122947
DV3024088	lipoma HMGIC fusion partner-like 2	118	1.14633	0.00204541
DV3004102	Unknown/No Hit	1421	1.14214	0.00115583
DV3000914.2	neprilysin2-2	776	1.13918	2.88832e-06
DV3004576.1	ATP-binding cassette transporter sub-family H member 18	677	1.13834	0.000332463
DV3017707.2	Cuticular protein 93	143	1.13776	0.0120085
DV3023364	delta-1-pyrroline-5-carboxylate synthase	296	1.13701	0.00219865
DV3016910	Unknown/No Hit	270	1.13447	0.00651934
DV3015034.2	Predicted Effector 452-82493	212	1.12907	0.000224016
DV3015265	Unknown/No Hit	402	1.12875	0.0460234
DV3026242.1	Predicted Effector 678-13000	294	1.12868	0.00106554
DV3020125.1	Predicted Effector 995-63836	563	1.12671	2.6324e-05
DV3017763	D-glucuronyl C5-epimerase	1021	1.12664	0.00139033
DV3025612.1	Predicted Effector 205-196500	298	1.12595	0.00323992
DV3025085.2	Predicted Effector 914-7000	286	1.12547	2.92964e-07
DV3025755.1	Predicted Effector 279-25000	531	1.12536	4.59212e-09
DV3000207	FH1 FH2 domain-containing 3 isoform X3	869	1.12163	0.00667731
DV3001337	Unknown/No Hit	115	1.12143	0.00761863
DV3003782	nitric oxide salivary gland isoform X1	1101	1.1214	0.00463308
DV3015803	succinyl- ligase [ADP-forming] subunit mitochondrial	452	1.12136	0.000786882
DV3025602.1	Predicted Effector 203-290500	295	1.11993	0.000701449
DV3000484.2	WD repeat-containing protein 54	324	1.11673	0.000661963
DV3016797	sodium-dependent multivitamin transporter	1350	1.11614	5.96165e-08
DV3009060	T-cell acute lymphocytic leukemia 1-like	157	1.11464	0.000141095
DV3018969	facilitated trehalose transporter Tret1-2 homolog	456	1.11128	0.000687274
DV3005010	transmembrane inner ear expressed protein isoform X2	205	1.11019	0.00360486
DV3001686	tubulin polyglutamylase TTLL6	502	1.10982	0.000987272
DV3026474.1	Predicted Effector 966-29000	295	1.10469	0.00164462
DV3015193	iron-sulfur cluster assembly 1 mitochondrial	128	1.10402	1.72282e-05
DV3001339	ATP-dependent DNA helicase PIF1-like	739	1.10329	0.0206238
DV3001887	carcinine transporter	298	1.10261	0.0332912
DV3018446	spondin-2	343	1.10259	0.0110177
DV3023150	syntaxin-18	302	1.10238	0.00596976
DV3000357	NACHT and WD repeat domain-containing 2	1686	1.10178	0.00478764
DV3010080.2	Predicted Effector 66-238709	475	1.10169	0.00232829
DV3008935.1	CYP007	519	1.10031	3.4626e-05
DV3003053	Unknown/No Hit	173	1.10019	0.00320747
DV3026329.1	Predicted Effector 757-58834	314	1.09924	0.00792889
DV3025579.1	Predicted Effector 194-357000	255	1.09898	0.000277569
DV3009450	cell-death-related nuclease 7	355	1.09833	7.08554e-06
DV3004572	Unknown/No Hit	182	1.09827	0.0144649
DV3001860	inter-alpha-trypsin inhibitor heavy chain H3-like	680	1.09659	0.00658139
DV3006010	Unknown/No Hit	81	1.09634	0.00797989
DV3021492	Transposon Ty3-I Gag-Pol poly	560	1.09496	0.00811965
DV3000908	CLK4-associating serine arginine rich -like isoform X1	680	1.09285	8.6856e-07
DV3018443	tetratricopeptide repeat 30A	647	1.09267	0.000225897
DV3016962	Krueppel homolog 1-like isoform X1	828	1.09264	0.0152525
DV3003644.1	CYP004	477	1.09165	1.83745e-05
DV3026287.1	Predicted Effector 72-388000	266	1.08823	0.00889817
DV3026227.1	Predicted Effector 653-55000	542	1.08811	6.24456e-06
DV3016866	xaa-Pro dipeptidase	489	1.08713	7.44013e-12
DV3022339	Unknown/No Hit	357	1.08483	0.0298685
DV3006004	glutathione synthetase-like isoform X1	499	1.08452	2.76158e-07
DV3000221	amyloid -binding 2	652	1.08278	1.80666e-09
DV3019081	Pancreatic lipase-related 2	346	1.08237	4.74504e-05
DV3018985	Unknown/No Hit	407	1.08212	0.0298186
DV3006924.2	ras-related protein Rab-2A	213	1.08104	0.0440801
DV3011153	FAM166B-like	242	1.07903	0.00135263
DV3022528	Unknown/No Hit	657	1.07869	0.000127715
DV3018102.1	Predicted Effector 746-97000	185	1.07818	1.53447e-06
DV3021590	Unknown/No Hit	180	1.07746	0.00518199
DV3026256.1	Predicted Effector 691-76500	208	1.07683	1.50841e-05
DV3006953	Unknown/No Hit	101	1.07656	0.0006294
DV3021511	Unknown/No Hit	107	1.07479	1.33231e-05
DV3025737.1	Predicted Effector 268-221000	519	1.07384	0.00178835
DV3009833.2	Predicted Effector 152-277858	546	1.07316	1.67355e-05
DV3025271.1	carboxylesterase-7	541	1.07128	1.66992e-09
DV3017750.2	Predicted Effector 549-23004	218	1.06757	0.000542521
DV3001702.2	Unknown/No Hit	1750	1.06688	0.000347735
DV3005636.1	Predicted Effector 119-618941	563	1.06449	0.0490226
DV3010008	Unknown/No Hit	160	1.0638	3.30735e-05
DV3025725.1	Unknown/No Hit	157	1.06215	0.000314042
DV3003639	bifunctional lycopene cyclase phytoene synthase-like	615	1.06035	1.77145e-05
DV3000744	Unknown/No Hit	248	1.06008	0.0033661
DV3003581	vacuolar sorting-associated 16 homolog	762	1.05848	2.54957e-11
DV3008721	discoidin domain-containing receptor 2-like	162	1.0582	0.0251379
DV3014602	neurobeachin 1 isoform X1	93	1.05803	0.0156424
DV3012824	cyclin N-terminal domain-containing 1-like isoform X1	286	1.05783	0.00686043
DV3002069	alkyldihydroxyacetonephosphate synthase	612	1.05683	3.72258e-05
DV3007270	carboxypeptidase B-like	717	1.05671	3.64486e-05
DV3003482	transmembrane and TPR repeat-containing CG4341-like	250	1.05566	0.0183084
DV3013419	splicing suppressor of white-apricot homolog isoform X1	790	1.05539	1.49873e-10
DV3006569	Unknown/No Hit	115	1.05532	0.000885026
DV3024008	isoform B-like	114	1.05278	0.00332747
DV3024737.2	Predicted Effector 13-710728	304	1.0517	5.18272e-05
DV3025432.1	Predicted Effector 1511-12000	556	1.04967	3.18733e-05
DV3015919	ATPase N2B	420	1.04797	3.10784e-08
DV3006230	glutamate receptor NMDA 2B	924	1.04719	0.0136596
DV3005794	zinc metallo ase nas-14-like isoform X2	297	1.04695	4.20759e-05
DV3025509.1	Predicted Effector 174-259000	331	1.04548	0.00110754
DV3010556	soluble calcium-activated nucleotidase 1	777	1.04513	0.0365763
DV3025034.2	Predicted Effector 658-500	279	1.04461	0.000501446
DV3025735.1	Predicted Effector 268-36000	507	1.04356	0.00400956
DV3016051	UPF0693 C10orf32 homolog	122	1.0434	5.40919e-05
DV3004315	Unknown/No Hit	83	1.04332	0.0284206
DV3002082.2	vasa-4	492	1.0433	1.10504e-08
DV3011096	phospholipase A1-like	410	1.04321	0.0109978
DV3000733.2	carboxylesterase-10	559	1.04206	0.00182362
DV3025968.1	Predicted Effector 425-268000	268	1.0404	0.00137933
DV3000766	Unknown/No Hit	149	1.04016	0.00445528
DV3007975	RNA-directed DNA polymerase from mobile element jockey-like	104	1.03836	0.0142938
DV3003406.2	tropomyosin II	284	1.03798	0.000914906
DV3005349	myosin-J heavy chain	729	1.03733	0.00448652
DV3026097.1	Predicted Effector 531-46000	373	1.03592	9.53471e-06
DV3019669	delta(24)-sterol reductase-like isoform X1	507	1.03574	1.87759e-10
DV3020278	Unknown/No Hit	741	1.03489	0.0143677
DV3013571	D-beta-hydroxybutyrate mitochondrial	321	1.03455	0.00460436
DV3011387	C2 domain-containing 5	1279	1.03398	2.34644e-05
DV3025840.1	Predicted Effector 340-136000	323	1.03228	3.50984e-05
DV3004574.1	ATP-binding cassette transporter sub-family H member 17	675	1.03012	0.00305096
DV3004487	Glucose dehydrogenase [acceptor]	1823	1.02942	0.0126395
DV3018240	Unknown/No Hit	213	1.02906	1.57748e-07
DV3021615.2	Predicted Effector 1192-24346	157	1.02816	0.00843371
DV3002201	thiamine transporter 2-like	461	1.02759	1.39787e-06
DV3005223	cytosolic carboxypeptidase 5	715	1.02743	4.54294e-08
DV3013361	probable serine hydrolase isoform X1	183	1.02669	0.00124497
DV3008978	Unknown/No Hit	450	1.02659	0.00537538
DV3002374.2	Unknown/No Hit	141	1.02584	0.0425209
DV3015962.1	ATP-binding cassette transporter sub-family G member 19 scarlet	613	1.02499	0.000814831
DV3007824	lactase-phlorizin hydrolase-like	566	1.02226	0.000394214
DV3014176	DNA double-strand break repair Rad50	435	1.02152	0.00041071
DV3024995.2	Predicted Effector 533-4898	302	1.01939	0.00420288
DV3012899.1	Predicted Effector 341-233307	565	1.01874	4.34809e-06
DV3004680	phospholipase DDHD2-like isoform X1	841	1.01821	9.06608e-11
DV3001116	tRNA (cytidine(32)-2 -O)-methyltransferase non-catalytic subunit TRM732	1012	1.01815	9.92771e-14
DV3015248	blastopia poly	213	1.01799	0.022194
DV3016423	transmembrane and coiled-coil domain-containing 4-like isoform X1	564	1.01566	6.73186e-10
DV3025408.1	Predicted Effector 145-110500	253	1.01516	2.50662e-05
DV3009748	endoglucanase E-4-like	474	1.01507	0.000460919
DV3000915	endothelin-converting enzyme 1-like	770	1.01503	5.98671e-09
DV3025677.1	Predicted Effector 229-60825	572	1.01398	0.0203839
DV3003757	MRG MORF4L-binding	129	1.01395	0.00961661
DV3025499.1	Predicted Effector 170-483000	534	1.01328	0.0177822
DV3018859	hemicentin-1-like	600	1.01316	0.0147327
DV3025053.2	CYP002	522	1.01275	0.00377759
DV3009088	Unknown/No Hit	447	1.01258	0.00775705
DV3014152.1	resistance to inhibitors of cholinesterase 3 isoform X3	545	1.0123	0.00171744
DV3022558	Unknown/No Hit	460	1.01223	0.00432594
DV3013975	lanC 2	432	1.01126	1.49698e-10
DV3007144	WD repeat-containing on Y chromosome	1072	1.01068	0.0163091
DV3000635	ribonuclease P subunit p29	226	1.00766	7.79711e-05
DV3000131	fibroblast growth factor receptor-like	230	1.00587	0.00433404
DV3016104	mitochondrial chaperone BCS1	275	1.00397	3.27796e-13
DV3022024	3-ketodihydrosphingosine reductase	331	1.00318	2.11593e-10
DV3001285	low affinity immunoglobulin epsilon Fc receptor-like	244	1.00275	0.00150792
DV3008620	UDP-glucuronosyltransferase 2C1-like	478	1.0025	1.8739e-05
DV3008354	Unknown/No Hit	337	0.999722	0.00144014
DV3020935	proton-coupled folate transporter-like	438	0.998852	1.6685e-06
DV3026402.1	Predicted Effector 856-37500	524	0.997299	0.0162687
DV3020066	Unknown/No Hit	147	0.99621	3.71627e-05
DV3025581.1	Predicted Effector 196-85500	284	0.996064	0.000604094
DV3014279	carboxyl-terminal PDZ ligand of neuronal nitric oxide synthase isoform X4	136	0.995621	0.0129798

## Sheet: 3d Effector candidates BtC
Additional File 3d. Putative effector candidates of grape phylloxera L2-3 larvae biotype C
Gene ID [44]	Putative functional annotation	Length	Expression level (Biotype C versus A)		Secretory pipeline
		[AA]	Log2FC	Adj-p-value	TMHMM	PredGPI	Signal Peptide	SecretomeP (NN score)
DV3018284.2	Predicted Effector 438-145210	215	14.7734	4.73339e-32	PredHel=0	no	SP(Sec/SPI)	0.609
DV3022274.2	Predicted Effector 1213-5891	196	12.0053	1.54723e-36	PredHel=0	no	SP(Sec/SPI)	0.579
DV3025844.1	Predicted Effector 341-498500	296	11.3289	4.99171e-18	PredHel=0	no	SP(Sec/SPI)	0.747
DV3025723.1	Predicted Effector 2557-1500	270	10.6587	6.69629e-17	PredHel=0	no	SP(Sec/SPI)	0.6
DV3026448.1	Predicted Effector 936-16500	234	10.5757	5.97377e-16	PredHel=0	no	SP(Sec/SPI)	0.728
DV3026290.1	Predicted Effector 720-35000	256	9.97533	7.16542e-14	PredHel=0	no	SP(Sec/SPI)	0.712
DV3018285.2	Predicted Effector 438-169103	222	9.84544	1.04365e-13	PredHel=0	no	SP(Sec/SPI)	0.167
DV3025448.1	Predicted Effector 16-941000	227	9.6843	9.01039e-14	PredHel=0	no	SP(Sec/SPI)	0.611
DV3022623.1	Predicted Effector 1505-5000	185	9.64248	7.5953e-23	PredHel=0	no	OTHER	0.699
DV3004259	Unknown/No Hit	206	9.60472	5.28731e-70	PredHel=0	no	SP(Sec/SPI)	0.832
DV3025876.1	Predicted Effector 3602-1000	246	9.45357	2.30181e-65	PredHel=0	no	SP(Sec/SPI)	0.711
DV3023400.2	Predicted Effector 2049-3765	175	9.38595	3.72543e-12	PredHel=0	no	SP(Sec/SPI)	0.737
DV3023144	nonstructural NS1	696	8.98058	1.1863e-11	PredHel=0	no	OTHER	0.625
DV3025769.1	Predicted Effector 28-2500	374	8.86833	4.70015e-11	PredHel=0	no	SP(Sec/SPI)	0.486
DV3010147	Unknown/No Hit	49	8.61532	1.07527e-21	PredHel=0	no	OTHER	0.781
DV3024493	Retrotransposable element Tf2 155 kDa type 1	76	8.51703	1.13225e-10	PredHel=0	no	OTHER	0.712
DV3022493.2	Predicted Effector 1117-40009	344	8.5087	8.81206e-21	PredHel=0	no	SP(Sec/SPI)	0.746
DV3019383.1	Predicted Effector 1019-60000	246	8.36535	7.20131e-18	PredHel=0	no	SP(Sec/SPI)	0.549
DV3023514.1	Predicted Effector 1585-6512	1531	7.7809	6.50829e-52	PredHel=0	no	SP(Sec/SPI)	0.656
DV3001253.1	Predicted Effector 69-1253000	563	7.38935	1.3395e-37	PredHel=0	no	SP(Sec/SPI)	0.694
DV3025339.1	Predicted Effector 1302-750	261	7.31707	1.9315e-27	PredHel=0	no	SP(Sec/SPI)	0.374
DV3025225.1	Predicted Effector 1044-32000	253	7.20987	1.51317e-09	PredHel=0	no	SP(Sec/SPI)	0.631
DV3026494.1	Predicted Effector 998-5000	294	6.98628	2.382e-12	PredHel=0	no	SP(Sec/SPI)	0.769
DV3024741.2	Predicted Effector 1348-24190	279	6.88704	3.06298e-06	PredHel=0	no	SP(Sec/SPI)	0.728
DV3025538.1	Predicted Effector 1824-8750	288	6.61462	3.71861e-43	PredHel=0	no	SP(Sec/SPI)	0.576
DV3024875.2	cathepsin B-09	337	6.53016	5.16634e-144	PredHel=0	no	SP(Sec/SPI)	0.574
DV3023340.2	Predicted Effector 1089-33721	329	6.48531	6.30816e-30	PredHel=0	no	SP(Sec/SPI)	0.558
DV3022326	ras-related Rab-8A	231	6.32865	1.15808e-09	PredHel=0	no	OTHER	0.625
DV3018976	Unknown/No Hit	132	5.842	5.58801e-17	PredHel=0	no	OTHER	0.656
DV3021902.2	Predicted Effector 1079-14934	227	5.70932	3.1664e-16	PredHel=0	no	SP(Sec/SPI)	0.381
DV3020957	Unknown/No Hit	79	5.70092	4.13549e-21	PredHel=0	no	OTHER	0.671
DV3015434	nonstructural NS1	667	5.54477	4.05429e-08	PredHel=0	no	OTHER	0.601
DV3025955.1	Predicted Effector 417-2000	513	5.52685	6.96394e-40	PredHel=0	no	SP(Sec/SPI)	0.572
DV3018493.2	Predicted Effector 606-71133	285	5.46802	1.59234e-98	PredHel=0	no	SP(Sec/SPI)	0.442
DV3006571.2	Predicted Effector 175-342601	369	5.36226	5.68989e-10	PredHel=0	no	SP(Sec/SPI)	0.63
DV3019010	jerky homolog-like	189	5.28972	9.31796e-15	PredHel=0	no	OTHER	0.772
DV3026120.1	Predicted Effector 5481-500	251	5.02237	2.42509e-78	PredHel=0	no	SP(Sec/SPI)	0.694
DV3025462.1	Predicted Effector 1624-12000	240	4.95446	4.95821e-86	PredHel=0	no	SP(Sec/SPI)	0.486
DV3020003.1	Predicted Effector 946-78750	270	4.94273	3.766e-20	PredHel=0	no	SP(Sec/SPI)	0.594
DV3026285.1	Predicted Effector 716-35526	320	4.88082	4.06143e-13	PredHel=0	no	SP(Sec/SPI)	0.431
DV3009105	52 kDa repressor of the inhibitor of the kinase-like	135	4.79546	1.91604e-17	PredHel=0	no	OTHER	0.601
DV3026477.1	Predicted Effector 969-26000	518	4.78042	7.15584e-24	PredHel=0	no	SP(Sec/SPI)	0.372
DV3023659	Unknown/No Hit	103	4.76751	3.62311e-22	PredHel=0	no	SP(Sec/SPI)	0.757
DV3017266.1	Predicted Effector 682-6600	524	4.73324	2.52259e-33	PredHel=0	no	SP(Sec/SPI)	0.613
DV3026359.1	Predicted Effector 795-100721	574	4.67947	2.34937e-13	PredHel=0	no	SP(Sec/SPI)	0.438
DV3017102.2	Predicted Effector 311-172552	243	4.67841	5.37999e-37	PredHel=0	no	SP(Sec/SPI)	0.265
DV3003425.1	Predicted Effector 35-685215	915	4.67016	2.42841e-26	PredHel=0	no	SP(Sec/SPI)	0.571
DV3013435.1	Predicted Effector 133-500	232	4.63797	1.41599e-07	PredHel=0	no	SP(Sec/SPI)	0.709
DV3022271.1	Predicted Effector 1371-19155	236	4.61662	1.95453e-14	PredHel=0	no	SP(Sec/SPI)	0.778
DV3022246	Unknown/No Hit	90	4.57502	9.21226e-17	PredHel=0	no	OTHER	0.695
DV3022191	gastric triacylglycerol lipase-like	397	4.51789	5.01148e-23	PredHel=0	no	SP(Sec/SPI)	0.774
DV3015407	Unknown/No Hit	105	4.40781	4.82138e-12	PredHel=0	no	OTHER	0.697
DV3025051.2	Predicted Effector 710-100000	129	4.27309	3.4129e-19	PredHel=0	no	SP(Sec/SPI)	0.971
DV3025560.1	Predicted Effector 188-28500	269	4.21134	1.50611e-23	PredHel=0	no	SP(Sec/SPI)	0.604
DV3025461.1	Predicted Effector 1624-9000	226	4.2099	1.48835e-47	PredHel=0	no	SP(Sec/SPI)	0.333
DV3010271.1	Predicted Effector 121-55929	1088	4.10688	5.78484e-36	PredHel=0	no	SP(Sec/SPI)	0.519
DV3022570	Unknown/No Hit	188	4.06923	3.58502e-16	PredHel=0	no	OTHER	0.875
DV3025065.2	Predicted Effector 777-13196	305	4.03042	1.26009e-13	PredHel=0	no	SP(Sec/SPI)	0.775
DV3025356.1	Predicted Effector 1335-10000	247	4.01865	1.56753e-27	PredHel=0	no	SP(Sec/SPI)	0.623
DV3026106.1	Predicted Effector 534-242000	129	3.96429	5.03656e-55	PredHel=0	no	SP(Sec/SPI)	0.571
DV3016461	Unknown/No Hit	168	3.87735	8.08024e-15	PredHel=0	no	OTHER	0.729
DV3017580	Unknown/No Hit	190	3.82894	1.4795e-11	PredHel=0	no	OTHER	0.782
DV3016720	Unknown/No Hit	66	3.81354	2.45695e-19	PredHel=0	no	OTHER	0.636
DV3021890	RNA-directed DNA polymerase from mobile element jockey-like	419	3.80075	1.9453e-11	PredHel=0	no	OTHER	0.728
DV3025498.1	Predicted Effector 170-476500	448	3.77385	3.48062e-28	PredHel=0	no	SP(Sec/SPI)	0.619
DV3012432	Unknown/No Hit	59	3.74588	4.98549e-16	PredHel=0	no	OTHER	0.877
DV3023402.2	Predicted Effector 1458-25000	96	3.74176	2.02656e-12	PredHel=0	no	SP(Sec/SPI)	0.945
DV3016483.2	Chemosensory protein 8	142	3.73349	0.00488859	PredHel=0	no	SP(Sec/SPI)	0.898
DV3019308.1	Predicted Effector 1601-14537	474	3.73265	4.12048e-15	PredHel=0	no	SP(Sec/SPI)	0.506
DV3019891.2	Predicted Effector 826-64143	201	3.64819	5.94606e-26	PredHel=0	no	SP(Sec/SPI)	0.733
DV3026172.1	Predicted Effector 589-68000	288	3.61436	4.97918e-13	PredHel=0	no	SP(Sec/SPI)	0.938
DV3017620.2	Predicted Effector 335-91780	358	3.54441	4.15513e-33	PredHel=0	no	SP(Sec/SPI)	0.8
DV3014061.1	Predicted Effector 404-58809	235	3.52935	3.4615e-11	PredHel=0	no	SP(Sec/SPI)	0.808
DV3016068.2	Predicted Effector 487-243740	211	3.50737	1.847e-15	PredHel=0	no	SP(Sec/SPI)	0.724
DV3023138	Unknown/No Hit	114	3.49898	6.55527e-10	PredHel=0	no	OTHER	0.889
DV3020124.1	Predicted Effector 995-53300	562	3.49428	1.08435e-16	PredHel=0	no	SP(Sec/SPI)	0.507
DV3022092	Unknown/No Hit	74	3.41284	3.01242e-07	PredHel=0	no	OTHER	0.771
DV3011576	Unknown/No Hit	58	3.40931	2.9755e-14	PredHel=0	no	OTHER	0.794
DV3017401.2	Predicted Effector 294-209740	233	3.39688	4.75794e-11	PredHel=0	no	SP(Sec/SPI)	0.6
DV3024865.2	Predicted Effector 269-338979	293	3.34643	9.13529e-12	PredHel=0	no	SP(Sec/SPI)	0.518
DV3022161.2	Predicted Effector 1257-15773	137	3.32365	5.82404e-07	PredHel=0	no	SP(Sec/SPI)	0.577
DV3021203	WEB family chloroplastic	217	3.24918	5.53816e-10	PredHel=0	no	SP(Sec/SPI)	0.801
DV3003805	Unknown/No Hit	120	3.21739	7.05708e-20	PredHel=0	no	OTHER	0.727
DV3022919.1	Predicted Effector 1116-5873	251	3.2168	2.78825e-11	PredHel=0	no	SP(Sec/SPI)	0.621
DV3025240.1	Predicted Effector 1087-27500	458	3.19901	6.69153e-37	PredHel=0	no	SP(Sec/SPI)	0.593
DV3006376	Unknown/No Hit	197	3.16948	0.0364869	PredHel=0	no	SP(Sec/SPI)	0.59
DV3025440.1	Predicted Effector 1571-13500	216	3.16553	1.66934e-13	PredHel=0	no	SP(Sec/SPI)	0.643
DV3020858.2	Predicted Effector 950-18118	190	3.16005	6.28473e-13	PredHel=0	no	SP(Sec/SPI)	0.866
DV3022612.2	Predicted Effector 1078-50000	295	3.12968	3.63976e-07	PredHel=0	no	SP(Sec/SPI)	0.595
DV3013890	Unknown/No Hit	350	3.10734	3.23004e-31	PredHel=0	no	SP(Sec/SPI)	0.714
DV3026201.1	Predicted Effector 630-69000	305	3.05836	1.01672e-10	PredHel=0	no	SP(Sec/SPI)	0.607
DV3023817	Unknown/No Hit	70	3.03718	3.62932e-12	PredHel=0	no	OTHER	0.876
DV3026333.1	Predicted Effector 767-38000	445	2.98665	2.3724e-06	PredHel=0	no	SP(Sec/SPI)	0.793
DV3024797.2	Predicted Effector 1773-12000	273	2.9512	1.94517e-16	PredHel=0	no	SP(Sec/SPI)	0.785
DV3018295.1	Predicted Effector 716-135397	559	2.94223	7.49684e-11	PredHel=0	no	OTHER	0.647
DV3016952	Unknown/No Hit	116	2.88688	1.09773e-10	PredHel=0	no	OTHER	0.831
DV3024681.2	Predicted Effector 10-197000	298	2.86213	8.55843e-20	PredHel=0	no	SP(Sec/SPI)	0.64
DV3025614.1	Predicted Effector 205-154000	262	2.85604	8.31015e-05	PredHel=0	no	SP(Sec/SPI)	0.827
DV3020327.2	Predicted Effector 568-50000	196	2.85397	2.63079e-10	PredHel=0	no	SP(Sec/SPI)	0.843
DV3021463.2	Predicted Effector 1157-2110	292	2.84702	5.42166e-08	PredHel=0	no	SP(Sec/SPI)	0.661
DV3021409	Unknown/No Hit	108	2.81923	6.35491e-09	PredHel=0	no	OTHER	0.728
DV3025693.1	Predicted Effector 2392-3432	561	2.69559	6.40992e-08	PredHel=0	no	SP(Sec/SPI)	0.662
DV3018402.2	Predicted Effector 799-90907	164	2.62016	1.6846e-07	PredHel=0	no	SP(Sec/SPI)	0.906
DV3008747.2	cathepsin B-03	346	2.61439	1.61202e-18	PredHel=0	no	SP(Sec/SPI)	0.609
DV3005412	IWS1 homolog A isoform X1	211	2.59245	1.05124e-08	PredHel=0	no	OTHER	0.808
DV3021656.1	Predicted Effector 1417-14000	497	2.56621	8.27228e-21	PredHel=0	no	SP(Sec/SPI)	0.4
DV3009124	neuropathy target esterase sws isoform X2	983	2.55456	3.20467e-11	PredHel=0	no	OTHER	0.603
DV3007578.2	Niemann-Pick type C2 7	155	2.51359	2.90775e-22	PredHel=0	no	SP(Sec/SPI)	0.691
DV3016219	Unknown/No Hit	291	2.49197	5.91217e-08	PredHel=0	no	OTHER	0.644
DV3018253	Disks large like 5	168	2.47688	2.1769e-10	PredHel=0	no	OTHER	0.86
DV3022019	peroxidase-like isoform X1	585	2.46509	0.0415039	PredHel=0	no	SP(Sec/SPI)	0.69
DV3024913.2	Predicted Effector 335-136696	207	2.43477	7.8048e-12	PredHel=0	no	SP(Sec/SPI)	0.764
DV3006011	Unknown/No Hit	102	2.38208	2.05963e-05	PredHel=0	no	OTHER	0.792
DV3010087	Unknown/No Hit	74	2.35765	6.98577e-08	PredHel=0	no	OTHER	0.676
DV3025570.1	Predicted Effector 1904-2500	485	2.35085	2.50387e-08	PredHel=0	no	SP(Sec/SPI)	0.456
DV3020340	pol poly	382	2.34717	1.55532e-05	PredHel=0	no	OTHER	0.672
DV3021627	Unknown/No Hit	203	2.34568	6.96923e-06	PredHel=0	no	OTHER	0.696
DV3010088	RNA-directed DNA polymerase from mobile element jockey-like	241	2.33703	1.88202e-09	PredHel=0	no	OTHER	0.92
DV3023649.1	Predicted Effector 2519-3800	300	2.33622	2.76675e-10	PredHel=0	no	SP(Sec/SPI)	0.859
DV3026204.1	Predicted Effector 630-269000	298	2.32777	7.03938e-13	PredHel=0	no	SP(Sec/SPI)	0.646
DV3025701.1	Predicted Effector 240-98000	247	2.30447	4.45734e-12	PredHel=0	no	SP(Sec/SPI)	0.62
DV3021169	M-phase inducer phosphatase 3-like	318	2.30124	5.40248e-06	PredHel=0	no	OTHER	0.819
DV3025825.1	Predicted Effector 325-192500	450	2.27653	1.52614e-16	PredHel=0	no	SP(Sec/SPI)	0.791
DV3022353	Unknown/No Hit	131	2.26895	1.10771e-08	PredHel=0	no	OTHER	0.703
DV3023535	acyl- -binding	86	2.26447	2.07252e-14	PredHel=0	no	OTHER	0.683
DV3007522	Unknown/No Hit	73	2.26049	5.00007e-06	PredHel=0	no	OTHER	0.688
DV3002895	Unknown/No Hit	74	2.23825	3.94e-29	PredHel=0	no	OTHER	0.829
DV3023518	general transcription factor II-I-like	155	2.20521	2.28674e-13	PredHel=0	no	OTHER	0.866
DV3013133	Unknown/No Hit	177	2.15699	4.00731e-17	PredHel=0	no	OTHER	0.631
DV3025552.1	Predicted Effector 185-11000	266	2.15571	4.71925e-21	PredHel=0	no	SP(Sec/SPI)	0.962
DV3003403	Tropomyosin- isoforms 9A A B	162	2.15473	1.1116e-07	PredHel=0	no	OTHER	0.756
DV3024808.2	Predicted Effector 1872-1166	276	2.152	1.81881e-12	PredHel=0	no	SP(Sec/SPI)	0.577
DV3025458.1	Predicted Effector 161-6500	231	2.12568	1.7881e-06	PredHel=0	no	SP(Sec/SPI)	0.416
DV3025446.1	Predicted Effector 16-463000	223	2.11811	6.32056e-11	PredHel=0	no	SP(Sec/SPI)	0.559
DV3025424.1	Predicted Effector 149-393500	285	2.11723	3.15491e-08	PredHel=0	no	SP(Sec/SPI)	0.672
DV3000391	alkylated DNA repair alkB homolog 8	244	2.11273	1.9315e-27	PredHel=0	no	OTHER	0.672
DV3016521	transposable element tc3 transposase	124	2.1044	2.34433e-11	PredHel=0	no	OTHER	0.908
DV3022540	Unknown/No Hit	337	2.0921	0.000182592	PredHel=0	no	OTHER	0.65
DV3006451.2	Predicted Effector 103-630000	262	2.08321	7.27254e-11	PredHel=0	no	SP(Sec/SPI)	0.704
DV3021322.1	Predicted Effector 785-30404	899	2.0818	2.19656e-14	PredHel=0	no	SP(Sec/SPI)	0.531
DV3026332.1	Predicted Effector 767-91500	441	2.06801	1.91159e-07	PredHel=0	no	SP(Sec/SPI)	0.458
DV3022291	multiple epidermal growth factor-like domains	220	2.05229	5.30255e-09	PredHel=0	no	OTHER	0.676
DV3010762	Unknown/No Hit	137	2.03439	0.000502937	PredHel=0	no	OTHER	0.931
DV3026475.1	Predicted Effector 968-11000	464	2.03199	4.64788e-11	PredHel=0	no	SP(Sec/SPI)	0.496
DV3019017.1	Predicted Effector 547-34460	488	2.00029	4.67338e-08	PredHel=0	no	SP(Sec/SPI)	0.425
DV3001929.2	Predicted Effector 26-705000	143	1.99253	1.59302e-07	PredHel=0	no	SP(Sec/SPI)	0.901
DV3006568	Unknown/No Hit	81	1.99126	9.04725e-07	PredHel=0	no	OTHER	0.709
DV3019953	probable calcium-binding CML18	207	1.98435	3.54609e-14	PredHel=0	no	SP(Sec/SPI)	0.517
DV3013545.2	Predicted Effector 197-87483	339	1.98063	0.000269693	PredHel=0	no	SP(Sec/SPI)	0.496
DV3020505	venom protease-like	108	1.9763	3.37433e-10	PredHel=0	no	OTHER	0.744
DV3021989	Unknown/No Hit	94	1.97623	1.72746e-05	PredHel=0	no	OTHER	0.915
DV3007937	Unknown/No Hit	172	1.96954	2.12786e-12	PredHel=0	no	OTHER	0.72
DV3026009.1	Predicted Effector 46-11000	288	1.95824	0.000134876	PredHel=0	no	SP(Sec/SPI)	0.924
DV3002271	zinc finger BED domain-containing 1-like	307	1.94511	4.43849e-09	PredHel=0	no	OTHER	0.787
DV3021480	Unknown/No Hit	99	1.93677	4.08481e-19	PredHel=0	no	OTHER	0.773
DV3025866.1	Predicted Effector 355-102000	262	1.93288	4.09257e-05	PredHel=0	no	SP(Sec/SPI)	0.554
DV3025786.1	Predicted Effector 299-374000	240	1.92409	6.32056e-11	PredHel=0	no	SP(Sec/SPI)	0.748
DV3005990.2	acyl-CoA-binding protein-1b	86	1.91142	1.20005e-05	PredHel=0	no	OTHER	0.683
DV3025411.1	Predicted Effector 1456-13500	493	1.91065	4.1157e-10	PredHel=0	no	SP(Sec/SPI)	0.558
DV3020523	Unknown/No Hit	205	1.91044	7.21432e-05	PredHel=0	no	OTHER	0.871
DV3022431	Unknown/No Hit	125	1.8961	5.0507e-08	PredHel=0	no	OTHER	0.731
DV3025952.1	Predicted Effector 409-151245	271	1.8959	1.70658e-44	PredHel=0	no	OTHER	0.606
DV3009776	zinc finger MYM-type 1-like	307	1.88975	0.00225404	PredHel=0	no	OTHER	0.737
DV3022541	homeobox 2-like	358	1.876	0.000629391	PredHel=0	no	OTHER	0.688
DV3026286.1	Predicted Effector 716-116043	508	1.84696	0.000469355	PredHel=0	no	SP(Sec/SPI)	0.49
DV3025359.1	Predicted Effector 134-438444	531	1.82979	9.16322e-07	PredHel=0	no	SP(Sec/SPI)	0.512
DV3000728.2	Cuticular protein 89	450	1.80995	0.000246693	PredHel=0	no	SP(Sec/SPI)	0.751
DV3013984	Unknown/No Hit	194	1.80963	2.90201e-10	PredHel=0	no	SP(Sec/SPI)	0.476
DV3025482.1	Predicted Effector 1685-12000	233	1.80415	2.36264e-08	PredHel=0	no	SP(Sec/SPI)	0.752
DV3026073.1	Predicted Effector 517-73000	266	1.79543	4.16554e-14	PredHel=0	no	SP(Sec/SPI)	0.689
DV3022654	Unknown/No Hit	220	1.78676	4.57131e-08	PredHel=0	no	SP(Sec/SPI)	0.695
DV3007497.1	Predicted Effector 269-285085	981	1.78657	1.83578e-13	PredHel=0	no	SP(Sec/SPI)	0.447
DV3006337	Unknown/No Hit	67	1.78601	0.000134426	PredHel=0	no	OTHER	0.815
DV3022051	nesprin-1	146	1.77137	0.000602593	PredHel=0	no	OTHER	0.857
DV3015779.1	Predicted Effector 625-52500	289	1.76738	1.96864e-14	PredHel=0	no	SP(Sec/SPI)	0.474
DV3026192.1	Predicted Effector 62-450500	220	1.76548	0.00095009	PredHel=0	no	SP(Sec/SPI)	0.894
DV3016677	Unknown/No Hit	471	1.75539	3.83975e-07	PredHel=0	no	OTHER	0.609
DV3024696.2	Predicted Effector 1079-721	228	1.75258	1.65702e-08	PredHel=0	no	SP(Sec/SPI)	0.639
DV3000711.2	Odorant Binding Protein Truncated	389	1.73655	6.60243e-05	PredHel=0	no	SP(Sec/SPI)	0.791
DV3011370	Unknown/No Hit	60	1.73429	7.59035e-08	PredHel=0	no	OTHER	0.762
DV3025257.1	Predicted Effector 11-1010000	259	1.72795	2.52668e-05	PredHel=0	no	SP(Sec/SPI)	0.931
DV3015059.2	Predicted Effector 277-180628	199	1.71755	5.67215e-06	PredHel=0	no	SP(Sec/SPI)	0.795
DV3019371.2	Predicted Effector 479-90000	135	1.71449	1.27274e-06	PredHel=0	no	SP(Sec/SPI)	0.639
DV3007830.1	peroxiredoxin-5 mitochondrial	156	1.69934	1.42939e-09	PredHel=0	no	OTHER	0.905
DV3024782.2	Predicted Effector 159-238020	289	1.69811	0.00393075	PredHel=0	no	SP(Sec/SPI)	0.618
DV3020837	serine protease 44-like	432	1.69389	1.90193e-06	PredHel=0	no	SP(Sec/SPI)	0.491
DV3025852.1	Predicted Effector 344-118000	298	1.68507	9.89645e-08	PredHel=0	no	SP(Sec/SPI)	0.585
DV3024703.2	Predicted Effector 1099-19732	227	1.66926	0.0107118	PredHel=0	no	SP(Sec/SPI)	0.637
DV3011961	Unknown/No Hit	129	1.66723	0.000177003	PredHel=0	no	OTHER	0.918
DV3004313	Unknown/No Hit	99	1.66645	2.50173e-06	PredHel=0	no	OTHER	0.732
DV3016067.2	Predicted Effector 487-216611	216	1.66359	1.70572e-06	PredHel=0	no	SP(Sec/SPI)	0.898
DV3026483.1	Predicted Effector 979-24500	256	1.65765	1.42958e-11	PredHel=0	no	SP(Sec/SPI)	0.569
DV3015406	Unknown/No Hit	150	1.65517	4.89805e-06	PredHel=0	no	OTHER	0.704
DV3009959.2	Predicted Effector 52-29237	196	1.64914	3.22753e-10	PredHel=0	no	SP(Sec/SPI)	0.495
DV3026455.1	Predicted Effector 94-19573	580	1.63489	1.18598e-05	PredHel=0	no	SP(Sec/SPI)	0.559
DV3021653.2	Predicted Effector 859-13411	250	1.63365	3.42368e-10	PredHel=0	no	SP(Sec/SPI)	0.447
DV3017389	Unknown/No Hit	67	1.62563	0.00235275	PredHel=0	no	OTHER	0.657
DV3002486.2	Predicted Effector 41-215000	171	1.62403	2.09065e-07	PredHel=0	no	SP(Sec/SPI)	0.358
DV3025529.1	Predicted Effector 18-566375	561	1.62347	3.39534e-06	PredHel=0	no	SP(Sec/SPI)	0.596
DV3016299	WEB family chloroplastic	95	1.62109	0.00282732	PredHel=0	no	OTHER	0.821
DV3024706.2	Predicted Effector 1123-23678	245	1.60573	1.56224e-05	PredHel=0	no	SP(Sec/SPI)	0.618
DV3015602	Unknown/No Hit	85	1.60445	0.000131206	PredHel=0	no	OTHER	0.634
DV3014369	homeodomain-only -like	75	1.60052	1.92947e-05	PredHel=0	no	OTHER	0.781
DV3000624	Unknown/No Hit	154	1.59807	5.71674e-12	PredHel=0	no	SP(Sec/SPI)	0.463
DV3018729	Unknown/No Hit	213	1.59719	2.07971e-09	PredHel=0	no	OTHER	0.715
DV3020717.1	Predicted Effector 706-61029	535	1.59482	2.90198e-05	PredHel=0	no	SP(Sec/SPI)	0.59
DV3009866	major royal jelly 1	380	1.58284	0.0470705	PredHel=0	no	SP(Sec/SPI)	0.712
DV3012267	Unknown/No Hit	383	1.58279	0.000222136	PredHel=0	no	OTHER	0.713
DV3025230.1	Predicted Effector 1067-41425	554	1.57305	1.87769e-05	PredHel=0	no	SP(Sec/SPI)	0.669
DV3013125	zinc finger BED domain-containing 1-like	94	1.56192	1.50573e-13	PredHel=0	no	OTHER	0.858
DV3016739	Unknown/No Hit	135	1.55917	0.000222422	PredHel=0	no	OTHER	0.868
DV3009209	Trafficking kinesin-binding 1	136	1.55627	8.89543e-08	PredHel=0	no	OTHER	0.701
DV3004812	Unknown/No Hit	82	1.54003	9.39998e-06	PredHel=0	no	OTHER	0.678
DV3025246.1	Predicted Effector 1099-4500	259	1.53929	3.48002e-15	PredHel=0	no	SP(Sec/SPI)	0.366
DV3020123.1	Predicted Effector 995-49489	563	1.53768	0.000713252	PredHel=0	no	SP(Sec/SPI)	0.541
DV3026316.1	Predicted Effector 746-49500	270	1.53594	0.000267407	PredHel=0	no	SP(Sec/SPI)	0.54
DV3026148.1	Predicted Effector 571-10000	260	1.53337	0.000598502	PredHel=0	no	SP(Sec/SPI)	0.332
DV3002727	histidine methyltransferase 1 homolog	248	1.53271	3.36549e-13	PredHel=0	no	OTHER	0.602
DV3019963	Unknown/No Hit	245	1.5309	1.53447e-06	PredHel=0	no	OTHER	0.673
DV3022816.2	Predicted Effector 1563-10000	230	1.52861	2.41405e-08	PredHel=0	no	SP(Sec/SPI)	0.537
DV3025745.1	Predicted Effector 2072-1000	543	1.5262	0.000147892	PredHel=0	no	SP(Sec/SPI)	0.555
DV3021611	Unknown/No Hit	265	1.52536	6.5347e-07	PredHel=0	no	SP(Sec/SPI)	0.682
DV3001803.2	Predicted Effector 12-108000	285	1.51879	2.96396e-25	PredHel=0	no	SP(Sec/SPI)	0.686
DV3020526	Unknown/No Hit	205	1.51248	0.0404288	PredHel=0	no	OTHER	0.698
DV3018028.1	Predicted Effector 705-31481	554	1.50611	2.05418e-07	PredHel=0	no	SP(Sec/SPI)	0.535
DV3001514	Unknown/No Hit	105	1.50386	1.58112e-06	PredHel=0	no	SP(Sec/SPI)	0.525
DV3017992	Unknown/No Hit	214	1.50239	0.00156711	PredHel=0	no	OTHER	0.658
DV3017062	Unknown/No Hit	124	1.50185	0.0165375	PredHel=0	no	OTHER	0.656
DV3025228.1	Predicted Effector 1047-45500	286	1.49534	0.00260935	PredHel=0	no	SP(Sec/SPI)	0.573
DV3004075	Unknown/No Hit	457	1.49151	1.21085e-06	PredHel=0	no	SP(Sec/SPI)	0.608
DV3024801.2	Predicted Effector 1838-3846	293	1.48737	0.0270441	PredHel=0	no	SP(Sec/SPI)	0.719
DV3003008.1	Predicted Effector 36-465000	245	1.48504	2.80889e-05	PredHel=0	no	SP(Sec/SPI)	0.757
DV3025476.1	Predicted Effector 168-806000	291	1.47678	7.97337e-06	PredHel=0	no	SP(Sec/SPI)	0.683
DV3021171	alpha-sarcoglycan isoform X1	181	1.46927	0.000320883	PredHel=0	no	OTHER	0.719
DV3019231	Unknown/No Hit	318	1.46292	3.55349e-05	PredHel=0	no	OTHER	0.766
DV3011173	Unknown/No Hit	72	1.45703	0.000585078	PredHel=0	no	OTHER	0.889
DV3025741.1	Predicted Effector 27-1032500	519	1.45482	0.000100637	PredHel=0	no	SP(Sec/SPI)	0.566
DV3009919	gamma-interferon-inducible lysosomal thiol reductase-like	233	1.4529	0.0156901	PredHel=0	no	SP(Sec/SPI)	0.708
DV3000795	zinc finger BED domain-containing 1	100	1.45208	0.00225173	PredHel=0	no	OTHER	0.63
DV3020631.2	Predicted Effector 464-85000	152	1.45163	1.94941e-11	PredHel=0	no	SP(Sec/SPI)	0.765
DV3008738	kielin chordin isoform X1	285	1.44815	3.61775e-08	PredHel=0	no	SP(Sec/SPI)	0.749
DV3010837	Unknown/No Hit	360	1.44564	0.000134485	PredHel=0	no	OTHER	0.636
DV3017119	Unknown/No Hit	121	1.44129	0.00205445	PredHel=0	no	SP(Sec/SPI)	0.579
DV3009968	Unknown/No Hit	84	1.43966	9.28684e-06	PredHel=0	no	OTHER	0.69
DV3019145	Unknown/No Hit	124	1.43914	0.000140477	PredHel=0	no	OTHER	0.834
DV3004978	heterogeneous nuclear ribonucleo C-like 3	289	1.43677	3.04593e-05	PredHel=0	no	OTHER	0.63
DV3020524	Unknown/No Hit	86	1.42637	0.000756159	PredHel=0	no	OTHER	0.762
DV3022062	Unknown/No Hit	274	1.42437	0.0024347	PredHel=0	no	OTHER	0.879
DV3015442.2	Predicted Effector 534-110185	388	1.42117	0.00013781	PredHel=0	no	SP(Sec/SPI)	0.714
DV3025250.1	Predicted Effector 11-749500	239	1.41394	6.00864e-07	PredHel=0	no	SP(Sec/SPI)	0.486
DV3022863	Unknown/No Hit	141	1.41288	1.04521e-15	PredHel=0	no	SP(Sec/SPI)	0.858
DV3024945.2	Predicted Effector 427-193151	275	1.41203	4.66895e-28	PredHel=0	no	SP(Sec/SPI)	0.762
DV3026401.1	Predicted Effector 853-87000	269	1.41055	0.008376	PredHel=0	no	SP(Sec/SPI)	0.452
DV3013800.1	Predicted Effector 284-145000	567	1.40824	1.55532e-05	PredHel=0	no	OTHER	0.628
DV3020912.1	Predicted Effector 906-45932	926	1.4014	4.01156e-09	PredHel=0	no	SP(Sec/SPI)	0.535
DV3004659	Unknown/No Hit	180	1.40032	4.65509e-13	PredHel=0	no	OTHER	0.608
DV3005677	Unknown/No Hit	66	1.40002	0.00140417	PredHel=0	no	OTHER	0.655
DV3019191.2	Predicted Effector 529-20000	265	1.39021	4.30445e-05	PredHel=0	no	SP(Sec/SPI)	0.81
DV3018352	Unknown/No Hit	142	1.39018	0.000498592	PredHel=0	no	OTHER	0.601
DV3016861	Unknown/No Hit	159	1.38352	0.000425985	PredHel=0	no	SP(Sec/SPI)	0.884
DV3026371.1	Predicted Effector 80-480500	294	1.37457	0.00601464	PredHel=0	no	SP(Sec/SPI)	0.663
DV3014976.1	Predicted Effector 280-54778	452	1.37402	0.00175025	PredHel=0	no	SP(Sec/SPI)	0.495
DV3011834	takeout-like	257	1.35819	8.12461e-09	PredHel=0	no	OTHER	0.806
DV3010764	Unknown/No Hit	114	1.35089	3.97844e-05	PredHel=0	no	OTHER	0.805
DV3013145	N-acetyltransferase 6	166	1.34595	3.54541e-05	PredHel=0	no	OTHER	0.828
DV3015341.1	E3 ubiquitin-protein ligase RNF123	1244	1.34038	2.26672e-07	PredHel=0	no	OTHER	0.704
DV3024685.2	Predicted Effector 10-241000	383	1.33363	7.6705e-07	PredHel=0	no	SP(Sec/SPI)	0.375
DV3018507	Unknown/No Hit	117	1.33086	0.0426392	PredHel=0	no	OTHER	0.807
DV3004225	RNA exonuclease 4	222	1.3288	0.00259562	PredHel=0	no	OTHER	0.835
DV3008615	homeobox TGIF2-like	168	1.32749	2.74221e-05	PredHel=0	no	OTHER	0.887
DV3012491	Unknown/No Hit	76	1.31679	1.04471e-12	PredHel=0	no	OTHER	0.855
DV3012942	Unknown/No Hit	74	1.31359	2.32191e-06	PredHel=0	no	OTHER	0.928
DV3026326.1	Predicted Effector 757-7000	310	1.30807	0.00498501	PredHel=0	no	SP(Sec/SPI)	0.454
DV3010389	pancreatic lipase-related 2-like	324	1.30695	0.000135128	PredHel=0	no	SP(Sec/SPI)	0.832
DV3013737.2	sclerostin domain-containing 1	565	1.30584	0.0103529	PredHel=0	no	SP(Sec/SPI)	0.508
DV3003094.2	Predicted Effector 86-30000	186	1.29902	0.000182495	PredHel=0	no	SP(Sec/SPI)	0.615
DV3025238.1	Predicted Effector 1084-1000	512	1.29766	6.51599e-05	PredHel=0	no	SP(Sec/SPI)	0.572
DV3025076.2	Predicted Effector 806-45780	323	1.28815	0.000219514	PredHel=0	no	SP(Sec/SPI)	0.792
DV3019962	Unknown/No Hit	223	1.27967	0.00672043	PredHel=0	no	OTHER	0.828
DV3005470	pyridoxine pyridoxamine 5 -phosphate oxidase	296	1.27649	0.0287465	PredHel=0	no	OTHER	0.872
DV3018484	probable medium-chain specific acyl- mitochondrial	93	1.27227	5.86381e-09	PredHel=0	no	OTHER	0.705
DV3003697	Unknown/No Hit	253	1.26722	4.86585e-06	PredHel=0	no	SP(Sec/SPI)	0.845
DV3025517.1	Predicted Effector 178-372000	488	1.26665	0.0151344	PredHel=0	no	SP(Sec/SPI)	0.464
DV3002819.2	Unknown/No Hit	205	1.25934	0.00182837	PredHel=0	no	OTHER	0.605
DV3019249	COMM domain-containing 2	123	1.2567	0.0102985	PredHel=0	no	OTHER	0.744
DV3014708.2	Predicted Effector 352-20000	180	1.25664	0.00032809	PredHel=0	no	SP(Sec/SPI)	0.574
DV3015769	Unknown/No Hit	96	1.25395	0.000253672	PredHel=0	no	OTHER	0.8
DV3001338	Unknown/No Hit	197	1.25261	0.00146016	PredHel=0	no	OTHER	0.835
DV3016454.2	Predicted Effector 445-60999	230	1.25025	0.00280647	PredHel=0	no	SP(Sec/SPI)	0.528
DV3017133	Unknown/No Hit	139	1.24442	6.27187e-05	PredHel=0	no	OTHER	0.912
DV3010060.2	retinol dehydrogenase 12-like	210	1.23591	1.1399e-06	PredHel=0	no	OTHER	0.725
DV3021206.1	Predicted Effector 1740-15000	242	1.23118	0.0118477	PredHel=0	no	SP(Sec/SPI)	0.641
DV3020836	serine protease 44-like	490	1.22928	1.31564e-05	PredHel=0	no	SP(Sec/SPI)	0.775
DV3024847.2	Unknown/No Hit	161	1.21916	0.000993061	PredHel=0	no	SP(Sec/SPI)	0.72
DV3021025	lysosomal acid phosphatase-like	365	1.21135	2.61814e-07	PredHel=0	no	SP(Sec/SPI)	0.576
DV3024034	40S ribosomal S9	70	1.20812	0.00242096	PredHel=0	no	OTHER	0.895
DV3020466.1	Predicted Effector 767-25000	434	1.2003	0.00101033	PredHel=0	no	SP(Sec/SPI)	0.464
DV3006930	Unknown/No Hit	178	1.19657	2.97883e-06	PredHel=0	no	SP(Sec/SPI)	0.683
DV3013517	Transposable element P transposase	129	1.19649	0.0409175	PredHel=0	no	OTHER	0.641
DV3001588	defective proboscis extension response	88	1.19455	0.000183336	PredHel=0	no	OTHER	0.799
DV3025816.1	Predicted Effector 318-248000	508	1.19109	5.36076e-05	PredHel=0	no	SP(Sec/SPI)	0.558
DV3018353	Unknown/No Hit	249	1.18904	0.0013579	PredHel=0	no	OTHER	0.822
DV3011092	phospholipase A1-like	443	1.18318	0.0179877	PredHel=0	no	SP(Sec/SPI)	0.606
DV3022143	methyl- -binding domain 4-like	205	1.17989	0.00852164	PredHel=0	no	OTHER	0.642
DV3009276.2	Predicted Effector 314-310000	272	1.17132	3.32533e-08	PredHel=0	no	SP(Sec/SPI)	0.602
DV3026216.1	Predicted Effector 645-47500	562	1.17077	4.2712e-06	PredHel=0	no	SP(Sec/SPI)	0.576
DV3005301	Unknown/No Hit	78	1.16854	0.0304942	PredHel=0	no	OTHER	0.673
DV3026020.1	Predicted Effector 47-86500	314	1.16563	4.07708e-05	PredHel=0	no	OTHER	0.659
DV3024209	balbiani ring 3	312	1.16504	0.00562846	PredHel=0	no	OTHER	0.642
DV3010943.1	Predicted Effector 80-31000	291	1.16311	1.89532e-07	PredHel=0	no	SP(Sec/SPI)	0.605
DV3003166	zinc finger BED domain-containing 1-like	182	1.16038	3.99289e-13	PredHel=0	no	OTHER	0.859
DV3021573	transcription factor Adf-1-like	175	1.1561	0.00163021	PredHel=0	no	OTHER	0.69
DV3020046	pseudouridine-5 -phosphatase-like	252	1.15372	2.69463e-06	PredHel=0	no	OTHER	0.616
DV3017707.2	Cuticular protein 93	143	1.13776	0.0120085	PredHel=0	no	SP(Sec/SPI)	0.527
DV3023364	delta-1-pyrroline-5-carboxylate synthase	296	1.13701	0.00219865	PredHel=0	no	OTHER	0.642
DV3016910	Unknown/No Hit	270	1.13447	0.00651934	PredHel=0	no	SP(Sec/SPI)	0.868
DV3015034.2	Predicted Effector 452-82493	212	1.12907	0.000224016	PredHel=0	no	SP(Sec/SPI)	0.864
DV3015265	Unknown/No Hit	402	1.12875	0.0460234	PredHel=0	no	SP(Sec/SPI)	0.612
DV3026242.1	Predicted Effector 678-13000	294	1.12868	0.00106554	PredHel=0	no	SP(Sec/SPI)	0.892
DV3020125.1	Predicted Effector 995-63836	563	1.12671	2.6324e-05	PredHel=0	no	SP(Sec/SPI)	0.636
DV3025612.1	Predicted Effector 205-196500	298	1.12595	0.00323992	PredHel=0	no	SP(Sec/SPI)	0.323
DV3025085.2	Predicted Effector 914-7000	286	1.12547	2.92964e-07	PredHel=0	no	SP(Sec/SPI)	0.645
DV3001337	Unknown/No Hit	115	1.12143	0.00761863	PredHel=0	no	OTHER	0.775
DV3000484.2	WD repeat-containing protein 54	324	1.11673	0.000661963	PredHel=0	no	OTHER	0.684
DV3026474.1	Predicted Effector 966-29000	295	1.10469	0.00164462	PredHel=0	no	SP(Sec/SPI)	0.506
DV3015193	iron-sulfur cluster assembly 1 mitochondrial	128	1.10402	1.72282e-05	PredHel=0	no	OTHER	0.764
DV3018446	spondin-2	343	1.10259	0.0110177	PredHel=0	no	OTHER	0.789
DV3010080.2	Predicted Effector 66-238709	475	1.10169	0.00232829	PredHel=0	no	SP(Sec/SPI)	0.496
DV3003053	Unknown/No Hit	173	1.10019	0.00320747	PredHel=0	no	OTHER	0.848
DV3025579.1	Predicted Effector 194-357000	255	1.09898	0.000277569	PredHel=0	no	SP(Sec/SPI)	0.767
DV3009450	cell-death-related nuclease 7	355	1.09833	7.08554e-06	PredHel=0	no	SP(Sec/SPI)	0.702
DV3004572	Unknown/No Hit	182	1.09827	0.0144649	PredHel=0	no	SP(Sec/SPI)	0.526
DV3001860	inter-alpha-trypsin inhibitor heavy chain H3-like	680	1.09659	0.00658139	PredHel=0	no	SP(Sec/SPI)	0.486
DV3026287.1	Predicted Effector 72-388000	266	1.08823	0.00889817	PredHel=0	no	SP(Sec/SPI)	0.375
DV3022339	Unknown/No Hit	357	1.08483	0.0298685	PredHel=0	no	SP(Sec/SPI)	0.445
DV3018985	Unknown/No Hit	407	1.08212	0.0298186	PredHel=0	no	OTHER	0.887
DV3011153	FAM166B-like	242	1.07903	0.00135263	PredHel=0	no	OTHER	0.743
DV3018102.1	Predicted Effector 746-97000	185	1.07818	1.53447e-06	PredHel=0	no	SP(Sec/SPI)	0.699
DV3021590	Unknown/No Hit	180	1.07746	0.00518199	PredHel=0	no	OTHER	0.726
DV3006953	Unknown/No Hit	101	1.07656	0.0006294	PredHel=0	no	OTHER	0.912
DV3021511	Unknown/No Hit	107	1.07479	1.33231e-05	PredHel=0	no	OTHER	0.871
DV3025737.1	Predicted Effector 268-221000	519	1.07384	0.00178835	PredHel=0	no	SP(Sec/SPI)	0.547
DV3009833.2	Predicted Effector 152-277858	546	1.07316	1.67355e-05	PredHel=0	no	SP(Sec/SPI)	0.433
DV3025271.1	carboxylesterase-7	541	1.07128	1.66992e-09	PredHel=0	no	SP(Sec/SPI)	0.715
DV3017750.2	Predicted Effector 549-23004	218	1.06757	0.000542521	PredHel=0	no	SP(Sec/SPI)	0.769
DV3005636.1	Predicted Effector 119-618941	563	1.06449	0.0490226	PredHel=0	no	SP(Sec/SPI)	0.497
DV3000744	Unknown/No Hit	248	1.06008	0.0033661	PredHel=0	no	OTHER	0.872
DV3008721	discoidin domain-containing receptor 2-like	162	1.0582	0.0251379	PredHel=0	no	OTHER	0.86
DV3014602	neurobeachin 1 isoform X1	93	1.05803	0.0156424	PredHel=0	no	OTHER	0.79
DV3007270	carboxypeptidase B-like	717	1.05671	3.64486e-05	PredHel=0	no	SP(Sec/SPI)	0.635
DV3006569	Unknown/No Hit	115	1.05532	0.000885026	PredHel=0	no	SP(Sec/SPI)	0.734
DV3024737.2	Predicted Effector 13-710728	304	1.0517	5.18272e-05	PredHel=0	no	SP(Sec/SPI)	0.621
DV3025432.1	Predicted Effector 1511-12000	556	1.04967	3.18733e-05	PredHel=0	no	SP(Sec/SPI)	0.567
DV3005794	zinc metallo ase nas-14-like isoform X2	297	1.04695	4.20759e-05	PredHel=0	no	SP(Sec/SPI)	0.338
DV3025509.1	Predicted Effector 174-259000	331	1.04548	0.00110754	PredHel=0	no	SP(Sec/SPI)	0.391
DV3025034.2	Predicted Effector 658-500	279	1.04461	0.000501446	PredHel=0	no	SP(Sec/SPI)	0.53
DV3016051	UPF0693 C10orf32 homolog	122	1.0434	5.40919e-05	PredHel=0	no	OTHER	0.802
DV3004315	Unknown/No Hit	83	1.04332	0.0284206	PredHel=0	no	OTHER	0.854
DV3000733.2	carboxylesterase-10	559	1.04206	0.00182362	PredHel=0	no	SP(Sec/SPI)	0.695
DV3025968.1	Predicted Effector 425-268000	268	1.0404	0.00137933	PredHel=0	no	SP(Sec/SPI)	0.69
DV3000766	Unknown/No Hit	149	1.04016	0.00445528	PredHel=0	no	OTHER	0.789
DV3007975	RNA-directed DNA polymerase from mobile element jockey-like	104	1.03836	0.0142938	PredHel=0	no	OTHER	0.699
DV3026097.1	Predicted Effector 531-46000	373	1.03592	9.53471e-06	PredHel=0	no	SP(Sec/SPI)	0.415
DV3025840.1	Predicted Effector 340-136000	323	1.03228	3.50984e-05	PredHel=0	no	SP(Sec/SPI)	0.655
DV3004487	Glucose dehydrogenase [acceptor]	1823	1.02942	0.0126395	PredHel=0	no	SP(Sec/SPI)	0.513
DV3021615.2	Predicted Effector 1192-24346	157	1.02816	0.00843371	PredHel=0	no	OTHER	0.813
DV3013361	probable serine hydrolase isoform X1	183	1.02669	0.00124497	PredHel=0	no	OTHER	0.639
DV3002374.2	Unknown/No Hit	141	1.02584	0.0425209	PredHel=0	no	SP(Sec/SPI)	0.74
DV3007824	lactase-phlorizin hydrolase-like	566	1.02226	0.000394214	PredHel=0	no	SP(Sec/SPI)	0.7
DV3012899.1	Predicted Effector 341-233307	565	1.01874	4.34809e-06	PredHel=0	no	SP(Sec/SPI)	0.609
DV3015248	blastopia poly	213	1.01799	0.022194	PredHel=0	no	OTHER	0.729
DV3009748	endoglucanase E-4-like	474	1.01507	0.000460919	PredHel=0	no	SP(Sec/SPI)	0.663
DV3025677.1	Predicted Effector 229-60825	572	1.01398	0.0203839	PredHel=0	no	SP(Sec/SPI)	0.413
DV3025499.1	Predicted Effector 170-483000	534	1.01328	0.0177822	PredHel=0	no	SP(Sec/SPI)	0.743
DV3018859	hemicentin-1-like	600	1.01316	0.0147327	PredHel=0	no	OTHER	0.694
DV3001285	low affinity immunoglobulin epsilon Fc receptor-like	244	1.00275	0.00150792	PredHel=0	no	SP(Sec/SPI)	0.776
DV3008620	UDP-glucuronosyltransferase 2C1-like	478	1.0025	1.8739e-05	PredHel=0	no	SP(Sec/SPI)	0.754
DV3020066	Unknown/No Hit	147	0.99621	3.71627e-05	PredHel=0	no	SP(Sec/SPI)	0.577
DV3025581.1	Predicted Effector 196-85500	284	0.996064	0.000604094	PredHel=0	no	SP(Sec/SPI)	0.655
DV3014279	carboxyl-terminal PDZ ligand of neuronal nitric oxide synthase isoform X4	136	0.995621	0.0129798	PredHel=0	no	OTHER	0.922
