# Supplementary material for: Comparative Transcriptome Analysis of Two Root-Feeding Grape Phylloxera (D. vitifoliae) Lineages Feeding on a Rootstock and V. vinifera
Source: Insects. 2020 Oct 12;11(10):691. doi: 10.3390/insects11100691 (PMC7601026; doi:10.3390/insects11100691)
Supplement: Supplementary file 1 [file insects-11-00691-s001.zip › insects-953022- supplementary/File_S4.xlsx]

## Sheet: 3a Effector Candidate Blast BtA
Additional File 3a. BlastP between grape phylloxera effector candidates of biotype A and effector candidadtes of three aphid species
Effector candidate biotype A			Expression level L2-3		Effector candidate orthologs
Gene ID [44]	Putative Functional Annotation	Length	Biotype A versus C		Acyrthosiphon pisum			Myzus persciae			Sitobion avenae
		[AA]	[log2 FC]	[Adj. P-value]	Reference ID	e-value	bit score	Reference ID	e-value	bit score	Reference ID	e-value	bit score
DV3001930.1	CYP022	324	6.41927	1.02707e-34				cds.Mp_F_36914_c0_seq6|m.178603	4.78e-64	207
DV3003840	disulfide-isomerase A6	230	4.84135	2.97094e-21							c13711_g1	1.89e-134	380
DV3005265.2	Cuticular protein 23	343	4.589	1.42803e-17				cds.Mp_J_9188_c0_seq1|m.6510	1.25e-74	232	c24101_g1	8.04e-76	234
DV3017946	transcription factor AP-2-epsilon isoform X2	203	2.58129	2.27021e-07							c5257_g1	1.92e-98	295
DV3024239	Unknown/No Hit	221	2.54638	1.9208e-14	gi|641678852|	3.17e-76	225
DV3017702.2	Cuticular protein 63	138	2.40806	0.0372914				cds.Mp_O_35937_c5_seq1|m.282571	3.03e-55	166
DV3017704.2	Cuticular protein 65	138	2.38087	0.0232263				cds.Mp_O_35937_c5_seq1|m.282571	3.03e-55	166
DV3020319	Glucose dehydrogenase [ quinone]-like	552	2.15329	0.00149381	gi|193680017|	5.72e-131	390	cds.Mp_J_18221_c0_seq1|m.16042	0	744	c10172_g2	2.07e-129	386
DV3005900.2	Balbiani ring protein 3-1	1025	2.14561	3.15622e-27	gi|641673300|	4.57e-125	383
DV3023073.2	Cathepsin B-07	339	2.14159	2.54127e-18				cds.Mp_J_31841_c0_seq1|m.79329	6.71e-144	406	c10411_g1	9.53e-88	262
DV3006249	Balbiani ring 3-like	642	1.91705	2.7234e-12	gi|641673300|	2.83e-119	357
DV3009036	Serine threonine- phosphatase 6 regulatory ankyrin repeat subunit A-like isoform X4	557	1.88565	6.05911e-08	gi|641673300|	2.66e-102	310
DV3017706.2	Cuticular protein 67	155	1.85895	1.03569e-10				cds.Mp_O_35937_c5_seq1|m.282571	7.58e-54	163
DV3006133	Lachesin	326	1.69128	5.33185e-06	gi|193610957|	0	516				c10934_g1	0	516
DV3006248	Serine threonine- phosphatase 6 regulatory ankyrin repeat subunit A-like isoform X4	387	1.6482	6.11078e-06	gi|641673300|	3.28e-117	343
DV3019745.2	Cuticular protein 83	134	1.63865	5.18707e-06				cds.Mp_J_25247_c0_seq2|m.32365	9.68e-50	152
DV3017805	Calmodulin isoform X1	143	1.53301	1.8962e-11				cds.Mp_O_17539_c0_seq4|m.16201	4.98e-100	279
DV3002032	Histidine-rich glyco -like	357	1.52494	5.87263e-06				cds.Mp_O_30275_c1_seq1|m.62168	1.44e-100	298
DV3009121	Helix-loop-helix 1	114	1.47014	0.00106541	gi|328718206|	8.12e-66	189
DV3021828.2	Cathepsin B-05	336	1.45289	3.99076e-14				cds.Mp_J_31841_c0_seq1|m.79329	3.87e-147	414	c10411_g1	3.63e-94	279
DV3024182	Ankyrin PH and SEC7 domain containing secG-like	153	1.39875	0.00234637	gi|641673300|	8.1e-51	162
DV3020129	Pancreatic triacylglycerol lipase	532	1.3919	1.89033e-14	gi|641657254|	0	868	cds.Mp_J_29137_c0_seq1|m.51580	2.53e-92	288	c1564_g1	1.63e-92	288
DV3009509	Inactive pancreatic lipase-related 1	156	1.36948	0.00197258				cds.Mp_J_19136_c0_seq1|m.18381	4.79e-84	248
DV3016813	C-type galactose-binding	234	1.29558	0.00262785				cds.Mp_F_34929_c0_seq2|m.117348	2.3e-67	203
DV3019117	Histidine-rich glyco -like	280	1.28591	0.0137042				cds.Mp_J_17488_c0_seq1|m.14315	2.65e-68	210
DV3022589	Neural cell adhesion molecule L1 isoform X1	533	1.26884	3.97993e-05				cds.Mp_F_23601_c0_seq7|m.23264	3.03e-136	416
DV3001696	Carbonic anhydrase 7-like isoform X2	418	1.26519	0.00535217	gi|328702174|	7.63e-88	263	cds.Mp_J_18423_c0_seq1|m.16524	9.96e-64	202	c14864_g1	6.96e-88	263
DV3010882	Gastric triacylglycerol lipase-like	339	1.26044	0.0422416				cds.Mp_O_38628_c0_seq1|m.339831	4.89e-104	306
DV3017710.2	Cuticular protein 70	147	1.18175	0.0494434				cds.Mp_O_35937_c5_seq1|m.282571	9.86e-63	185
DV3019115	histidine-rich glyco -like	424	1.16721	2.41046e-05							c11533_g1	2.43e-145	416
DV3011076.1	Unknown/No Hit	676	1.14444	9.53471e-06							c14939_g1	0	612
DV3002380	Alanine and asparagine-rich -like isoform X3	385	1.13724	0.0440437				cds.Mp_F_8704_c0_seq2|m.5757	2.49e-122	357

## Sheet: 3b Effector Candidate Blast BtC
Additional File 3b. BlastP between grape phylloxera effector candidates of biotype C and effector candidadtes of three aphid species
Effector candidate biotype C			Expression level L2-3		Effector candidate orthologs
Gene ID [44]	Putative Functional Annotation	Length	Biotype C versus A		Acyrthosiphon pisum			Myzus persciae			Sitobion avenae
		[AA]	[log2 FC]	[Adj. P-value]	Reference ID	e-value	bit score	Reference ID	e-value	bit score	Reference ID	e-value	bit score
DV3024875.2	Cathepsin B-09	337	6.53016	5.16634e-144				cds.Mp_J_31841_c0_seq1|m.79329|	8.14e-148	416	c10411_g1	4.12e-91	271
DV3022326	Ras-related Rab-8A	231	6.32865	1.15808e-09	gi|328709772|	6.11e-57	177
DV3022191	Gastric triacylglycerol lipase-like	397	4.51789	5.01148e-23				cds.Mp_O_38628_c0_seq1|m.339831|	1.05e-123	359
DV3008747.2	Cathepsin B-03	346	2.61439	1.61202e-18				cds.Mp_J_31841_c0_seq1|m.79329|	2.34e-142	402	c10411_g1	5.57e-83	250
DV3022019	Peroxidase-like isoform X1	585	2.46509	0.0415039	gi|641674646|	2.52e-170	493	cds.Mp_F_35394_c1_seq17|m.129188|	1.68e-166	484	c14243_g1	1.11e-161	471
DV3020837	Serine protease 44-like	432	1.69389	1.90193e-06	gi|1028669192|	1.75e-110	338	cds.Mp_J_29613_c0_seq1|m.54328|	3.48e-62	204	c13826_g1	1.4e-93	283
DV3009866	Major royal jelly 1	380	1.58284	0.0470705	gi|328708847|	0	505				c14809_g1	0	505
DV3004075	Unknown/No Hit	457	1.49151	1.21085e-06				cds.Mp_J_33903_c0_seq1|m.127768|	2.37e-95	295
DV3009919	gamma-interferon-inducible lysosomal thiol reductase-like	233	1.4529	0.0156901							c15663_g1	9.66e-78	229
DV3011834	Takeout-like	257	1.35819	8.12461e-09	gi|328717644|	2.98e-57	179	cds.Mp_J_25083_c0_seq2|m.31703|	1.39e-60	188
DV3010389	Pancreatic lipase-related 2-like	324	1.30695	0.000135128	gi|328717541|	2.71e-50	166				c14236_g1	2.47e-50	166
DV3013737.2	Sclerostin domain-containing 1	565	1.30584	0.0103529				cds.Mp_F_37435_c4_seq2|m.204681|	9.83e-50	178
DV3020836	Serine protease 44-like	490	1.22928	1.31564e-05	gi|1028669192|	5.56e-129	388	cds.Mp_J_29613_c0_seq1|m.54328|	6e-66	216	c13826_g1	4.38e-109	325
DV3024209	Balbiani ring 3	312	1.16504	0.00562846	gi|641673300|	7.86e-96	285
DV3018446	spondin-2	343	1.10259	0.0110177							c6989_g1	1.11e-125	363
DV3009450	Cell-death-related nuclease 7	355	1.09833	7.08554e-06				cds.Mp_J_34159_c0_seq11|m.137287|	3.7e-166	464
DV3001860	Inter-alpha-trypsin inhibitor heavy chain H3-like	680	1.09659	0.00658139	gi|328712312|	8.28e-101	324				c14561_g1	7.55e-101	324
DV3022339	Unknown/No Hit	357	1.08483	0.0298685							c16217_g1	2.2e-59	189
DV3011153	FAM166B-like	242	1.07903	0.00135263	gi|328708921|	5.44e-106	301
DV3025271.1	Carboxylesterase-7	541	1.07128	1.66992e-09	gi|328713239|	1.84e-157	456	cds.Mp_O_42087_c0_seq1|m.342653|	1.34e-156	455	c15304_g1	0	557
DV3007270	Carboxypeptidase B-like	717	1.05671	3.64486e-05				cds.Mp_J_34059_c2_seq1|m.133176|	0	622
DV3005794	Zinc metallo ase nas-14-like isoform X2	297	1.04695	4.20759e-05				cds.Mp_F_36046_c1_seq1|m.146946|	2.72e-50	165
DV3000733.2	Carboxylesterase-10	559	1.04206	0.00182362	gi|328713239|	9.02e-173	496	cds.Mp_O_42087_c0_seq1|m.342653|	6.29e-172	494	c15304_g1	0	565
DV3004487	Glucose dehydrogenase [acceptor]	1823	1.02942	0.0126395	gi|193680017|	0	833	cds.Mp_O_32734_c0_seq7|m.94545|	0	861	c10172_g2	0	738
DV3007824	lactase-phlorizin hydrolase-like	566	1.02226	0.000394214							c12691_g1	3.51e-92	286
DV3008620	UDP-glucuronosyltransferase 2C1-like	478	1.0025	1.8739e-05				cds.Mp_F_38687_c3_seq10|m.290003|	2.49e-76	240	c24744_g1	3.27e-112	336
